# Supplementary material for: Shotgun metagenomes from productive lakes in an urban region of Sweden
Source: Sci Data. 2023 Nov 17;10:810. doi: 10.1038/s41597-023-02722-x (PMC10656542; doi:10.1038/s41597-023-02722-x)
Supplement: Supplementary file 1 — Table S1 [file 41597_2023_2722_MOESM1_ESM.xlsx]

## Sheet: Table S1
Sample name	Lake	Date	Extraction method	Latitude	Longitude	Depth (m)	Total MAGs	Number of high quality MAGs (50_5)	Average quality of reads (PHRED score)	Sequence length (bp)	Total number of clean reads (million)	Reads mapped to the total SRG	Ratio of mapped reads	ENA accession number	Temperature (C )	Dissolved Oxygen ( %)	Dissolved Oxygen (mg/l)	Conductance
Sample_101_S75	Limmaren	2002-08-01	Qiagen	59.7241	18.7284	0.1	169	93	36	151	239.649	142.689	0.595409	ERS12480460
Sample_102_S2	Malaren_B	11-Aug-21	MPBio	59.3264	17.9066	0.1	140	71	36	151	77.2145	55.3359	0.716652	ERS12480465	21.2	97	8.6	226.2
Sample_102_S76	Valentunasjön	2002-08-01	Qiagen	59.4922	18.0269	0.1	186	103	36	151	250.005	138.731	0.554912	ERS12480462
Sample_103_S3	Malaren_D	21-Jul-21	MPBio	59.323	17.8907	0.1	108	51	36	151	75.9681	45.5348	0.599393	ERS12480468	22.6	102	8.8	218.3
Sample_103_S77	Norrviken	2002-08-01	Qiagen	59.4826	17.9347	0.1	99	51	36	151	182.762	60.0074	0.328336	ERS12480461
Sample_104_S4	Malaren_D	5-Aug-21	MPBio	59.323	17.8907	0.1	151	84	36	151	95.9017	66.4095	0.692474	ERS12480464	21.4	96	8.5	226.2
Sample_104_S78	Ekoln	2002-08-01	Qiagen	59.7409	17.6103	0.1	99	57	36	151	167.674	126.427	0.754005	ERS12480458
Sample_105_S5	Malaren_D	24-Aug-21	MPBio	59.323	17.8907	0.1	151	76	36	151	113.702	84.5434	0.743555	ERS12480472	18.3	100	9.4	241.4
Sample_105_S79	Erken	2002-08-01	Qiagen	59.8495	18.5641	0.1	101	52	36	151	154.195	67.3141	0.436551	ERS12480459
Sample_106_S6	Langsjön	30-Aug-21	MPBio	60.0419	17.5668	0.1	120	58	36	151	97.2785	38.1981	0.392667	ERS12480474				120
Sample_107_S7	Malaren_B	5-Aug-21	MPBio	59.3264	17.9066	0.1	180	83	36	151	108.036	78.2141	0.72396	ERS12480463	21.5	96	8.4	216.7
Sample_107_S80	Trehorningen	30-Aug-21	Qiagen	59.8459	17.8875	0.1	177	73	36	151	166.7	84.9462	0.509575	ERS12480473
Sample_108_S8	Malaren_B	21-Jul-21	MPBio	59.3264	17.9066	0.1	128	62	36	151	88.894	59.4456	0.668725	ERS12480467	22.5	101	8.8	215.2
Sample_109_S9	Malaren_B	24-Aug-21	MPBio	59.3264	17.9066	0.1	153	78	36	151	115.722	82.9002	0.716373	ERS12480470	18.4	99	9.3	243.6
Sample_110_S81	Malaren_B	24-Aug-21	Qiagen	59.3264	17.9066	0.1	153	57	36	151	153.004	118.891	0.777047	ERS12480469	18.4	99	9.3	243.6
Sample_111_S82	Malaren_D	24-Aug-21	Qiagen	59.323	17.8907	0.1	157	67	36	151	140.677	110.892	0.788269	ERS12480471	18.3	100	9.4	241.4
Sample_113_S84	Malaren_B	21-Jul-21	Qiagen	59.3264	17.9066	0.1	106	52	36	151	122.158	93.1473	0.762515	ERS12480466	22.5	101	8.8	215.2
