# Supplementary material for: Shotgun metagenomes from productive lakes in an urban region of Sweden
Source: Sci Data. 2023 Nov 17;10:810. doi: 10.1038/s41597-023-02722-x (PMC10656542; doi:10.1038/s41597-023-02722-x)
Supplement: Supplementary file 2 — Table S2 [file 41597_2023_2722_MOESM2_ESM.xlsx]

## Sheet: Table S2
Sample name	Number of contigs	Largest contig	Total length	N50	ENA accession number
Sample_101_S75	514060	288760	1224730898	2629	ERS12480460
Sample_102_S2	283560	387642	661343248	2589	ERS12480465
Sample_102_S76	469480	502108	1231934214	3140	ERS12480462
Sample_103_S3	247064	177488	536521332	2294	ERS12480468
Sample_103_S77	387915	207754	841251717	2280	ERS12480461
Sample_104_S4	325599	183700	742925058	2495	ERS12480464
Sample_104_S78	253104	185087	597036761	2616	ERS12480458
Sample_105_S5	406805	146263	892180712	2337	ERS12480472
Sample_105_S79	225780	149752	537972554	2712	ERS12480459
Sample_106_S6	310131	523309	729678552	2573	ERS12480474
Sample_107_S7	372370	212634	864039036	2561	ERS12480463
Sample_107_S80	420514	359784	978624774	2557	ERS12480473
Sample_108_S8	287919	120096	640333896	2394	ERS12480467
Sample_109_S9	419646	198966	916137730	2307	ERS12480470
Sample_110_S81	381048	176501	833599592	2319	ERS12480469
Sample_111_S82	388739	194005	868932202	2405	ERS12480471
Sample_113_S84	240971	119323	521040769	2284	ERS12480466
