# Supplementary material for: Shotgun metagenomes from productive lakes in an urban region of Sweden
Source: Sci Data. 2023 Nov 17;10:810. doi: 10.1038/s41597-023-02722-x (PMC10656542; doi:10.1038/s41597-023-02722-x)
Supplement: Supplementary file 3 — Table S3 [file 41597_2023_2722_MOESM3_ESM.xlsx]

## Sheet: Table S3
Sample name	Bin number	Bin_name	SRGs in our dataset	Completeness	Contamination	GC	N50	Size (bp)	GTDB classification	closest_placement_reference	pplacer_taxonomy	classification_method
Sample_101_S75	bin_1	Sample_101_S75_bin_1	X	74.99	4.088	0.55	3882	1693547	d__Bacteria;p__Proteobacteria;c__Alphaproteobacteria;o__Sphingomonadales;f__Sphingomonadaceae;g__Sphingorhabdus_B;s__Sphingorhabdus_B sp903868245	GCA_903868245.1	d__Bacteria;p__Proteobacteria;c__Alphaproteobacteria;o__Sphingomonadales;f__Sphingomonadaceae;g__Sphingorhabdus_B;s__	taxonomic classification defined by topology and ANI
Sample_101_S75	bin_10	Sample_101_S75_bin_10	X	91.51	3.904	0.351	7910	3125692	d__Bacteria;p__Bacteroidota;c__Bacteroidia;o__Flavobacteriales;f__Crocinitomicaceae;g__40-80;s__	GCA_008017065.1	d__Bacteria;p__Bacteroidota;c__Bacteroidia;o__Flavobacteriales;f__Crocinitomicaceae;g__40-80;s__	taxonomic classification defined by topology and ANI
Sample_101_S75	bin_101	Sample_101_S75_bin_101	X	69.65	1.942	0.676	7487	1873568	d__Bacteria;p__Actinobacteriota;c__Actinomycetia;o__Nanopelagicales;f__S36-B12;g__Mxb001;s__	GCA_903954205.1	d__Bacteria;p__Actinobacteriota;c__Actinomycetia;o__Nanopelagicales;f__S36-B12;g__Mxb001;s__	taxonomic classification defined by topology and ANI
Sample_101_S75	bin_102	Sample_101_S75_bin_102	X	81.73	3.445	0.43	7076	3763994	d__Bacteria;p__Cyanobacteria;c__Cyanobacteriia;o__Cyanobacteriales;f__Microcystaceae;g__Snowella;s__	GCA_003249095.1	d__Bacteria;p__Cyanobacteria;c__Cyanobacteriia;o__Cyanobacteriales;f__Microcystaceae;g__;s__	taxonomic classification defined by topology and ANI
Sample_101_S75	bin_103	Sample_101_S75_bin_103	X	66.84	3.296	0.333	2894	1019326	d__Bacteria;p__Proteobacteria;c__Alphaproteobacteria;o__Rickettsiales;f__UBA1997;g__SYAR01;s__	GCA_903959715.1	d__Bacteria;p__Proteobacteria;c__Alphaproteobacteria;o__Rickettsiales;f__UBA1997;g__SYAR01;s__	taxonomic classification defined by topology and ANI
Sample_101_S75	bin_104	Sample_101_S75_bin_104	X	84.66	4.878	0.681	11396	3733696	d__Bacteria;p__Proteobacteria;c__Gammaproteobacteria;o__Burkholderiales;f__Ga0077523;g__Ga0077526;s__	GCA_001464765.1	d__Bacteria;p__Proteobacteria;c__Gammaproteobacteria;o__Burkholderiales;f__Ga0077523;g__Ga0077526;s__	taxonomic classification defined by topology and ANI
Sample_101_S75	bin_105	Sample_101_S75_bin_105		73.99	0.431	0.71	7880	1422986	d__Bacteria;p__Actinobacteriota;c__Thermoleophilia;o__Ga0077560;f__Ga0077560;g__SYFI01;s__	GCA_005792725.1	d__Bacteria;p__Actinobacteriota;c__Thermoleophilia;o__Ga0077560;f__Ga0077560;g__SYFI01;s__	taxonomic classification defined by topology and ANI
Sample_101_S75	bin_106	Sample_101_S75_bin_106		57.05	6.896	0.56	23755	1408368	d__Bacteria;p__Proteobacteria;c__Alphaproteobacteria;o__Sphingomonadales;f__Sphingomonadaceae;g__Sphingorhabdus_B;s__	N/A	d__Bacteria;p__Proteobacteria;c__Alphaproteobacteria;o__Sphingomonadales;f__Sphingomonadaceae;g__Sphingorhabdus_B;s__	taxonomic classification defined by topology and ANI
Sample_101_S75	bin_107	Sample_101_S75_bin_107		31.66	1.724	0.629	3428	1423836	d__Bacteria;p__Proteobacteria;c__Alphaproteobacteria;o__Caulobacterales;f__Hyphomonadaceae;g__UBA7672;s__	GCA_903842595.1	d__Bacteria;p__Proteobacteria;c__Alphaproteobacteria;o__Caulobacterales;f__Hyphomonadaceae;g__UBA7672;s__	taxonomic classification defined by topology and ANI
Sample_101_S75	bin_108	Sample_101_S75_bin_108		61.88	3.448	0.582	3801	1756232	d__Bacteria;p__Verrucomicrobiota;c__Verrucomicrobiae;o__Verrucomicrobiales;f__Akkermansiaceae;g__UBA1315;s__	GCA_903909905.1	d__Bacteria;p__Verrucomicrobiota;c__Verrucomicrobiae;o__Verrucomicrobiales;f__Akkermansiaceae;g__UBA1315;s__	taxonomic classification defined by topology and ANI
Sample_101_S75	bin_109	Sample_101_S75_bin_109		49.73	3.393	0.615	9692	1356471	d__Bacteria;p__Proteobacteria;c__Gammaproteobacteria;o__Burkholderiales;f__Burkholderiaceae;g__Polaromonas;s__	N/A	d__Bacteria;p__Proteobacteria;c__Gammaproteobacteria;o__Burkholderiales;f__Burkholderiaceae;g__;s__	taxonomic novelty determined using RED
Sample_101_S75	bin_11	Sample_101_S75_bin_11	X	90.51	1.283	0.514	21353	5433917	d__Bacteria;p__Planctomycetota;c__Planctomycetes;o__Pirellulales;f__Pirellulaceae;g__Pirellula_B;s__	GCA_903820735.1	d__Bacteria;p__Planctomycetota;c__Planctomycetes;o__Pirellulales;f__Pirellulaceae;g__Pirellula_B;s__	taxonomic classification defined by topology and ANI
Sample_101_S75	bin_110	Sample_101_S75_bin_110	X	86.95	4.273	0.537	9223	1862044	d__Bacteria;p__Actinobacteriota;c__Acidimicrobiia;o__Acidimicrobiales;f__Ilumatobacteraceae;g__UBA2093;s__UBA2093 sp903904615	GCA_903904615.1	d__Bacteria;p__Actinobacteriota;c__Acidimicrobiia;o__Acidimicrobiales;f__Ilumatobacteraceae;g__UBA2093;s__	taxonomic classification defined by topology and ANI
Sample_101_S75	bin_111	Sample_101_S75_bin_111	X	89.56	3.361	0.647	8991	4106188	d__Bacteria;p__Gemmatimonadota;c__Gemmatimonadetes;o__Gemmatimonadales;f__Gemmatimonadaceae;g__Gemmatimonas;s__	N/A	d__Bacteria;p__Gemmatimonadota;c__Gemmatimonadetes;o__Gemmatimonadales;f__Gemmatimonadaceae;g__Gemmatimonas;s__	ANI
Sample_101_S75	bin_112	Sample_101_S75_bin_112	X	65.62	2.819	0.677	3436	2778540	d__Bacteria;p__Proteobacteria;c__Gammaproteobacteria;o__Burkholderiales;f__Burkholderiaceae;g__Rubrivivax;s__	GCA_903885585.1	d__Bacteria;p__Proteobacteria;c__Gammaproteobacteria;o__Burkholderiales;f__Burkholderiaceae;g__Rubrivivax;s__	taxonomic classification defined by topology and ANI
Sample_101_S75	bin_113	Sample_101_S75_bin_113		45.11	1.546	0.451	1835	1361455	d__Bacteria;p__Cyanobacteria;c__Cyanobacteriia;o__Cyanobacteriales;f__Microcystaceae;g__Microcystis;s__Microcystis panniformis	N/A	d__Bacteria;p__Cyanobacteria;c__Cyanobacteriia;o__Cyanobacteriales;f__Microcystaceae;g__Microcystis;s__	ANI
Sample_101_S75	bin_114	Sample_101_S75_bin_114	X	59.06	2.088	0.601	1930	1488492	d__Bacteria;p__Proteobacteria;c__Alphaproteobacteria;o__Caulobacterales;f__Caulobacteraceae;g__CAISGS01;s__	GCA_903884915.1	d__Bacteria;p__Proteobacteria;c__Alphaproteobacteria;o__Caulobacterales;f__Caulobacteraceae;g__;s__	taxonomic classification defined by topology and ANI
Sample_101_S75	bin_115	Sample_101_S75_bin_115		36.54	0.723	0.664	2172	1427769	d__Bacteria;p__Actinobacteriota;c__Actinomycetia;o__Mycobacteriales;f__Mycobacteriaceae;g__Mycobacterium;s__Mycobacterium sp903911165	GCA_903911165.1	d__Bacteria;p__Actinobacteriota;c__Actinomycetia;o__Mycobacteriales;f__Mycobacteriaceae;g__Mycobacterium;s__	taxonomic classification defined by topology and ANI
Sample_101_S75	bin_117	Sample_101_S75_bin_117	X	84.79	1.481	0.375	8693	3222453	d__Bacteria;p__Cyanobacteria;c__Cyanobacteriia;o__Cyanobacteriales;f__Nostocaceae;g__Dolichospermum;s__Dolichospermum flosaquae	GCA_001593825.1	d__Bacteria;p__Cyanobacteria;c__Cyanobacteriia;o__Cyanobacteriales;f__Nostocaceae;g__Dolichospermum;s__	taxonomic classification defined by topology and ANI
Sample_101_S75	bin_118	Sample_101_S75_bin_118		38.28	0.324	0.388	3006	620650	d__Bacteria;p__Actinobacteriota;c__Actinomycetia;o__Nanopelagicales;f__AcAMD-5;g__ATZT02;s__	GCA_000428345.2	d__Bacteria;p__Actinobacteriota;c__Actinomycetia;o__Nanopelagicales;f__AcAMD-5;g__ATZT02;s__	taxonomic classification defined by topology and ANI
Sample_101_S75	bin_119	Sample_101_S75_bin_119		32.75	1.724	0.717	4523	1949487	d__Bacteria;p__Proteobacteria;c__Gammaproteobacteria;o__Burkholderiales;f__Burkholderiaceae;g__Rubrivivax;s__Rubrivivax sp903834645	GCA_903834645.1	d__Bacteria;p__Proteobacteria;c__Gammaproteobacteria;o__Burkholderiales;f__Burkholderiaceae;g__Rubrivivax;s__	taxonomic classification defined by topology and ANI
Sample_101_S75	bin_12	Sample_101_S75_bin_12		80.87	2.348	0.601	13928	2130624	d__Bacteria;p__Proteobacteria;c__Gammaproteobacteria;o__Steroidobacterales;f__Steroidobacteraceae;g__UBA964;s__UBA964 sp903910215	GCA_903910215.1	d__Bacteria;p__Proteobacteria;c__Gammaproteobacteria;o__Steroidobacterales;f__Steroidobacteraceae;g__UBA964;s__	taxonomic classification defined by topology and ANI
Sample_101_S75	bin_120	Sample_101_S75_bin_120	X	61.37	1.724	0.415	5972	949511	d__Bacteria;p__Actinobacteriota;c__Actinomycetia;o__Nanopelagicales;f__Nanopelagicaceae;g__Nanopelagicus;s__	GCA_000294575.1	d__Bacteria;p__Actinobacteriota;c__Actinomycetia;o__Nanopelagicales;f__Nanopelagicaceae;g__Nanopelagicus;s__	taxonomic classification defined by topology and ANI
Sample_101_S75	bin_122	Sample_101_S75_bin_122	X	65.74	1.724	0.339	11668	1559616	d__Bacteria;p__Bacteroidota;c__Bacteroidia;o__Chitinophagales;f__Chitinophagaceae;g__UBA1930;s__	GCA_002337145.1	d__Bacteria;p__Bacteroidota;c__Bacteroidia;o__Chitinophagales;f__Chitinophagaceae;g__UBA1930;s__	taxonomic classification defined by topology and ANI
Sample_101_S75	bin_123	Sample_101_S75_bin_123		72.66	8.841	0.676	9681	1959631	d__Bacteria;p__Proteobacteria;c__Gammaproteobacteria;o__Steroidobacterales;f__Steroidobacteraceae;g__UBA964;s__UBA964 sp002292945	GCA_002292945.1	d__Bacteria;p__Proteobacteria;c__Gammaproteobacteria;o__Steroidobacterales;f__Steroidobacteraceae;g__UBA964;s__	taxonomic classification defined by topology and ANI
Sample_101_S75	bin_124	Sample_101_S75_bin_124		56.89	6.896	0.38	19977	2087532	d__Bacteria;p__Bacteroidota;c__Bacteroidia;o__NS11-12g;f__UKL13-3;g__UKL13-3;s__UKL13-3 sp001602415	GCA_001602415.1	d__Bacteria;p__Bacteroidota;c__Bacteroidia;o__NS11-12g;f__UKL13-3;g__;s__	taxonomic classification defined by topology and ANI
Sample_101_S75	bin_125	Sample_101_S75_bin_125	X	65.67	1.724	0.518	4425	1374561	d__Bacteria;p__Actinobacteriota;c__Acidimicrobiia;o__Acidimicrobiales;f__Ilumatobacteraceae;g__UBA3006;s__	GCA_014190095.1	d__Bacteria;p__Actinobacteriota;c__Acidimicrobiia;o__Acidimicrobiales;f__Ilumatobacteraceae;g__UBA3006;s__	taxonomic classification defined by topology and ANI
Sample_101_S75	bin_126	Sample_101_S75_bin_126		94.3	3.217	0.503	11677	3867124	d__Bacteria;p__Bacteroidota;c__Bacteroidia;o__Chitinophagales;f__Saprospiraceae;g__M3007;s__	N/A	d__Bacteria;p__Bacteroidota;c__Bacteroidia;o__Chitinophagales;f__Saprospiraceae;g__M3007;s__	taxonomic classification defined by topology and ANI
Sample_101_S75	bin_127	Sample_101_S75_bin_127		38.79	1.724	0.663	2816	1578784	d__Bacteria;p__Proteobacteria;c__Alphaproteobacteria;o__Caulobacterales;f__Caulobacteraceae;g__Phenylobacterium;s__Phenylobacterium sp903909375	GCA_903909375.1	d__Bacteria;p__Proteobacteria;c__Alphaproteobacteria;o__Caulobacterales;f__Caulobacteraceae;g__Phenylobacterium;s__	taxonomic classification defined by topology and ANI
Sample_101_S75	bin_128	Sample_101_S75_bin_128	X	63.14	2.456	0.4	6010	740407	d__Bacteria;p__Actinobacteriota;c__Actinomycetia;o__Nanopelagicales;f__Nanopelagicaceae;g__Nanopelagicus;s__Nanopelagicus sp009700155	GCA_009700155.1	d__Bacteria;p__Actinobacteriota;c__Actinomycetia;o__Nanopelagicales;f__Nanopelagicaceae;g__Nanopelagicus;s__	taxonomic classification defined by topology and ANI
Sample_101_S75	bin_129	Sample_101_S75_bin_129		39.65	5.172	0.702	5534	1773761	d__Bacteria;p__Proteobacteria;c__Gammaproteobacteria;o__Steroidobacterales;f__Steroidobacteraceae;g__UBA964;s__	GCA_009923475.1	d__Bacteria;p__Proteobacteria;c__Gammaproteobacteria;o__Steroidobacterales;f__Steroidobacteraceae;g__UBA964;s__	taxonomic classification defined by topology and ANI
Sample_101_S75	bin_13	Sample_101_S75_bin_13	X	56.95	0	0.685	5397	1562957	d__Bacteria;p__Planctomycetota;c__Planctomycetes;o__Pirellulales;f__UBA1268;g__RGVT01;s__	N/A	d__Bacteria;p__Planctomycetota;c__Planctomycetes;o__Pirellulales;f__UBA1268;g__;s__	taxonomic novelty determined using RED
Sample_101_S75	bin_132	Sample_101_S75_bin_132		49.29	8.62	0.448	5785	1815529	d__Bacteria;p__Bacteroidota;c__Bacteroidia;o__Flavobacteriales;f__Crocinitomicaceae;g__UBA952;s__	GCA_004295165.1	d__Bacteria;p__Bacteroidota;c__Bacteroidia;o__Flavobacteriales;f__Crocinitomicaceae;g__UBA952;s__	taxonomic classification defined by topology and ANI
Sample_101_S75	bin_133	Sample_101_S75_bin_133		35.34	6.896	0.332	5830	1913231	d__Bacteria;p__Bacteroidota;c__Bacteroidia;o__Flavobacteriales;f__Crocinitomicaceae;g__UBA952;s__	N/A	d__Bacteria;p__Bacteroidota;c__Bacteroidia;o__Flavobacteriales;f__Crocinitomicaceae;g__UBA952;s__	taxonomic classification fully defined by topology
Sample_101_S75	bin_135	Sample_101_S75_bin_135		39.45	6.426	0.335	2732	1413051	d__Bacteria;p__Bacteroidota;c__Bacteroidia;o__NS11-12g;f__UKL13-3;g__UBA6183;s__	GCA_002422865.1	d__Bacteria;p__Bacteroidota;c__Bacteroidia;o__NS11-12g;f__UKL13-3;g__UBA6183;s__	taxonomic classification defined by topology and ANI
Sample_101_S75	bin_136	Sample_101_S75_bin_136		38.79	6.896	0.361	5687	1764056	d__Bacteria;p__Bacteroidota;c__Bacteroidia;o__Chitinophagales;f__Chitinophagaceae;g__Sediminibacterium;s__	GCA_009924165.1	d__Bacteria;p__Bacteroidota;c__Bacteroidia;o__Chitinophagales;f__Chitinophagaceae;g__Sediminibacterium;s__	taxonomic classification defined by topology and ANI
Sample_101_S75	bin_137	Sample_101_S75_bin_137		55.17	5.172	0.332	11000	2127482	d__Bacteria;p__Bacteroidota;c__Bacteroidia;o__NS11-12g;f__UKL13-3;g__CAISCU01;s__	N/A	d__Bacteria;p__Bacteroidota;c__Bacteroidia;o__NS11-12g;f__UKL13-3;g__;s__	taxonomic novelty determined using RED
Sample_101_S75	bin_138	Sample_101_S75_bin_138	X	62.55	1.31	0.418	2945	2424292	d__Bacteria;p__Cyanobacteria;c__Cyanobacteriia;o__Cyanobacteriales;f__Microcystaceae;g__Snowella;s__	GCA_003249095.1	d__Bacteria;p__Cyanobacteria;c__Cyanobacteriia;o__Cyanobacteriales;f__Microcystaceae;g__;s__	taxonomic classification defined by topology and ANI
Sample_101_S75	bin_139	Sample_101_S75_bin_139	X	82.02	0.561	0.418	23031	1028507	d__Bacteria;p__Patescibacteria;c__Gracilibacteria;o__BD1-5;f__UBA2023;g__CAIVSN01;s__	N/A	d__Bacteria;p__Patescibacteria;c__Gracilibacteria;o__BD1-5;f__UBA2023;g__;s__	taxonomic novelty determined using RED
Sample_101_S75	bin_14	Sample_101_S75_bin_14		38.32	3.761	0.542	1423	1749982	d__Bacteria;p__Proteobacteria;c__Gammaproteobacteria;o__Burkholderiales;f__Burkholderiaceae;g__Limnohabitans_A;s__	GCF_003063375.1	d__Bacteria;p__Proteobacteria;c__Gammaproteobacteria;o__Burkholderiales;f__Burkholderiaceae;g__Limnohabitans_A;s__	taxonomic classification defined by topology and ANI
Sample_101_S75	bin_140	Sample_101_S75_bin_140		40.34	0	0.38	2258	2233474	d__Bacteria;p__Bacteroidota;c__Bacteroidia;o__Chitinophagales;f__Saprospiraceae;g__BJGN01;s__	GCA_014190515.1	d__Bacteria;p__Bacteroidota;c__Bacteroidia;o__Chitinophagales;f__Saprospiraceae;g__;s__	taxonomic classification defined by topology and ANI
Sample_101_S75	bin_144	Sample_101_S75_bin_144		32.93	4.273	0.527	1379	1040556	d__Bacteria;p__Actinobacteriota;c__Acidimicrobiia;o__Acidimicrobiales;f__Ilumatobacteraceae;g__Casp-actino8;s__	N/A	d__Bacteria;p__Actinobacteriota;c__Acidimicrobiia;o__Acidimicrobiales;f__Ilumatobacteraceae;g__Casp-actino8;s__	taxonomic classification defined by topology and ANI
Sample_101_S75	bin_147	Sample_101_S75_bin_147	X	83.04	2.043	0.398	8920	1379185	d__Bacteria;p__Proteobacteria;c__Gammaproteobacteria;o__UBA6186;f__UBA6186;g__CADEGZ01;s__	N/A	d__Bacteria;p__Proteobacteria;c__Gammaproteobacteria;o__UBA6186;f__UBA6186;g__CADEGZ01;s__	taxonomic classification fully defined by topology
Sample_101_S75	bin_148	Sample_101_S75_bin_148		68.19	8.62	0.362	14015	1908271	d__Bacteria;p__Bacteroidota;c__Bacteroidia;o__Chitinophagales;f__Chitinophagaceae;g__Sediminibacterium;s__	GCA_002299885.1	d__Bacteria;p__Bacteroidota;c__Bacteroidia;o__Chitinophagales;f__Chitinophagaceae;g__Sediminibacterium;s__	taxonomic classification defined by topology and ANI
Sample_101_S75	bin_149	Sample_101_S75_bin_149	X	91.7	3.738	0.62	4594	3782712	d__Bacteria;p__Verrucomicrobiota;c__Verrucomicrobiae;o__Pedosphaerales;f__UBA9464;g__SXXZ01;s__	N/A	d__Bacteria;p__Verrucomicrobiota;c__Verrucomicrobiae;o__Pedosphaerales;f__UBA9464;g__SXXZ01;s__	taxonomic classification defined by topology and ANI
Sample_101_S75	bin_15	Sample_101_S75_bin_15	X	90.09	0.634	0.446	15617	2495128	d__Bacteria;p__Bacteroidota;c__Bacteroidia;o__AKYH767;f__UBA4408;g__CAIMMJ01;s__	N/A	d__Bacteria;p__Bacteroidota;c__Bacteroidia;o__AKYH767;f__UBA4408;g__;s__	taxonomic novelty determined using RED
Sample_101_S75	bin_150	Sample_101_S75_bin_150		37.93	1.724	0.451	3520	576290	d__Bacteria;p__Actinobacteriota;c__Actinomycetia;o__Nanopelagicales;f__Nanopelagicaceae;g__Planktophila;s__	N/A	d__Bacteria;p__Actinobacteriota;c__Actinomycetia;o__Nanopelagicales;f__Nanopelagicaceae;g__Planktophila;s__	taxonomic classification defined by topology and ANI
Sample_101_S75	bin_151	Sample_101_S75_bin_151	X	68.76	1.462	0.629	5994	2943568	d__Bacteria;p__Proteobacteria;c__Alphaproteobacteria;o__Rhizobiales;f__Beijerinckiaceae;g__28-YEA-48;s__	GCA_903918155.1	d__Bacteria;p__Proteobacteria;c__Alphaproteobacteria;o__Rhizobiales;f__Beijerinckiaceae;g__28-YEA-48;s__	taxonomic classification defined by topology and ANI
Sample_101_S75	bin_152	Sample_101_S75_bin_152	X	61.53	0.854	0.691	6917	2007231	d__Bacteria;p__Actinobacteriota;c__Acidimicrobiia;o__Acidimicrobiales;f__Ilumatobacteraceae;g__;s__	N/A	d__Bacteria;p__Actinobacteriota;c__Acidimicrobiia;o__Acidimicrobiales;f__Ilumatobacteraceae;g__;s__	taxonomic novelty determined using RED
Sample_101_S75	bin_153	Sample_101_S75_bin_153	X	94.53	1.344	0.609	11111	3439207	d__Bacteria;p__Bacteroidota;c__Bacteroidia;o__Flavobacteriales;f__PHOS-HE28;g__PHOS-HE28;s__	GCA_002342985.1	d__Bacteria;p__Bacteroidota;c__Bacteroidia;o__Flavobacteriales;f__PHOS-HE28;g__PHOS-HE28;s__	taxonomic classification defined by topology and ANI
Sample_101_S75	bin_154	Sample_101_S75_bin_154	X	51.09	3.448	0.364	33961	1095506	d__Bacteria;p__Proteobacteria;c__Gammaproteobacteria;o__Burkholderiales;f__Methylophilaceae;g__Methylopumilus;s__Methylopumilus rimovensis	GCF_006364615.1	d__Bacteria;p__Proteobacteria;c__Gammaproteobacteria;o__Burkholderiales;f__Methylophilaceae;g__Methylopumilus;s__	taxonomic classification defined by topology and ANI
Sample_101_S75	bin_155	Sample_101_S75_bin_155	X	78.21	1.368	0.47	3070	2538574	d__Bacteria;p__Bacteroidota;c__Bacteroidia;o__Cytophagales;f__Catalimonadaceae;g__;s__	N/A	d__Bacteria;p__Bacteroidota;c__Bacteroidia;o__Cytophagales;f__Catalimonadaceae;g__;s__	taxonomic novelty determined using RED
Sample_101_S75	bin_156	Sample_101_S75_bin_156		56.05	2.397	0.662	3820	3849383	d__Bacteria;p__Verrucomicrobiota;c__Verrucomicrobiae;o__Opitutales;f__Opitutaceae;g__ER46;s__	GCA_903820035.1	d__Bacteria;p__Verrucomicrobiota;c__Verrucomicrobiae;o__Opitutales;f__Opitutaceae;g__ER46;s__	taxonomic classification defined by topology and ANI
Sample_101_S75	bin_157	Sample_101_S75_bin_157	X	91.73	1.912	0.285	6723	3622647	d__Bacteria;p__Bacteroidota;c__Kapabacteria;o__Kapabacteriales;f__UBA2268;g__;s__	N/A	d__Bacteria;p__Bacteroidota;c__Kapabacteria;o__Kapabacteriales;f__UBA2268;g__;s__	taxonomic novelty determined using RED
Sample_101_S75	bin_158	Sample_101_S75_bin_158	X	73.17	0.682	0.641	9461	1675398	d__Bacteria;p__Proteobacteria;c__Alphaproteobacteria;o__Sphingomonadales;f__Sphingomonadaceae;g__Sphingopyxis;s__	GCF_012979535.1	d__Bacteria;p__Proteobacteria;c__Alphaproteobacteria;o__Sphingomonadales;f__Sphingomonadaceae;g__Sphingopyxis;s__	taxonomic classification defined by topology and ANI
Sample_101_S75	bin_159	Sample_101_S75_bin_159		36.63	0	0.452	2912	1214135	d__Bacteria;p__Bacteroidota;c__Bacteroidia;o__NS11-12g;f__UBA955;g__UBA955;s__	GCA_002293105.1	d__Bacteria;p__Bacteroidota;c__Bacteroidia;o__NS11-12g;f__UBA955;g__UBA955;s__	taxonomic classification defined by topology and ANI
Sample_101_S75	bin_16	Sample_101_S75_bin_16	X	71.87	0.546	0.537	3167	2120209	d__Bacteria;p__Bacteroidota;c__Bacteroidia;o__NS11-12g;f__UBA955;g__;s__	N/A	d__Bacteria;p__Bacteroidota;c__Bacteroidia;o__NS11-12g;f__UBA955;g__;s__	taxonomic classification fully defined by topology
Sample_101_S75	bin_160	Sample_101_S75_bin_160		47.89	3.448	0.627	3156	2518706	d__Bacteria;p__Proteobacteria;c__Alphaproteobacteria;o__Rhodobacterales;f__Rhodobacteraceae;g__KMS-5;s__	GCF_011008935.1	d__Bacteria;p__Proteobacteria;c__Alphaproteobacteria;o__Rhodobacterales;f__Rhodobacteraceae;g__;s__	taxonomic classification defined by topology and ANI
Sample_101_S75	bin_161	Sample_101_S75_bin_161	X	81.18	3.598	0.692	4442	2420556	d__Bacteria;p__Proteobacteria;c__Alphaproteobacteria;o__Caulobacterales;f__Caulobacteraceae;g__Phenylobacterium;s__	GCF_003150835.1	d__Bacteria;p__Proteobacteria;c__Alphaproteobacteria;o__Caulobacterales;f__Caulobacteraceae;g__Phenylobacterium;s__	taxonomic classification defined by topology and ANI
Sample_101_S75	bin_162	Sample_101_S75_bin_162		71.04	5.529	0.642	3249	2941531	d__Bacteria;p__Proteobacteria;c__Alphaproteobacteria;o__CACIAM-22H2;f__CACIAM-22H2;g__Tagaea;s__	GCA_014444615.1	d__Bacteria;p__Proteobacteria;c__Alphaproteobacteria;o__CACIAM-22H2;f__CACIAM-22H2;g__;s__	taxonomic classification defined by topology and ANI
Sample_101_S75	bin_163	Sample_101_S75_bin_163	X	89.95	0	0.463	18502	1866331	d__Bacteria;p__Cyanobacteria;c__Vampirovibrionia;o__Vampirovibrionales;f__;g__;s__	N/A	d__Bacteria;p__Cyanobacteria;c__Vampirovibrionia;o__;f__;g__;s__	taxonomic novelty determined using RED
Sample_101_S75	bin_164	Sample_101_S75_bin_164		34.27	6.034	0.379	1580	1468507	d__Bacteria;p__Bacteroidota;c__Bacteroidia;o__Chitinophagales;f__Chitinophagaceae;g__;s__	N/A	d__Bacteria;p__Bacteroidota;c__Bacteroidia;o__Chitinophagales;f__Chitinophagaceae;g__;s__	taxonomic novelty determined using RED
Sample_101_S75	bin_167	Sample_101_S75_bin_167		32.91	0	0.607	2590	972160	d__Bacteria;p__Proteobacteria;c__Gammaproteobacteria;o__Burkholderiales;f__Burkholderiaceae;g__;s__	N/A	d__Bacteria;p__Proteobacteria;c__Gammaproteobacteria;o__Burkholderiales;f__Burkholderiaceae;g__;s__	taxonomic novelty determined using RED
Sample_101_S75	bin_168	Sample_101_S75_bin_168		94.53	3.023	0.403	11945	2330632	d__Bacteria;p__Bacteroidota;c__Kapabacteria;o__Kapabacteriales;f__UBA961;g__UBA961;s__UBA961 sp002293005	GCA_002293005.1	d__Bacteria;p__Bacteroidota;c__Kapabacteria;o__Kapabacteriales;f__UBA961;g__UBA961;s__	taxonomic classification defined by topology and ANI
Sample_101_S75	bin_169	Sample_101_S75_bin_169		36.71	6.372	0.46	5127	677065	d__Bacteria;p__Actinobacteriota;c__Actinomycetia;o__Nanopelagicales;f__Nanopelagicaceae;g__Planktophila;s__	GCA_001438925.1	d__Bacteria;p__Actinobacteriota;c__Actinomycetia;o__Nanopelagicales;f__Nanopelagicaceae;g__Planktophila;s__	taxonomic classification defined by topology and ANI
Sample_101_S75	bin_17	Sample_101_S75_bin_17		34.48	6.896	0.319	12787	968346	d__Bacteria;p__Bacteroidota;c__Bacteroidia;o__Flavobacteriales;f__Flavobacteriaceae;g__Flavobacterium;s__	GCA_903889745.1	d__Bacteria;p__Bacteroidota;c__Bacteroidia;o__Flavobacteriales;f__Flavobacteriaceae;g__Flavobacterium;s__	taxonomic classification defined by topology and ANI
Sample_101_S75	bin_171	Sample_101_S75_bin_171		33.15	1.724	0.388	1850	1160800	d__Bacteria;p__Bacteroidota;c__Bacteroidia;o__Cytophagales;f__Catalimonadaceae;g__;s__	N/A	d__Bacteria;p__Bacteroidota;c__Bacteroidia;o__Cytophagales;f__Catalimonadaceae;g__;s__	taxonomic novelty determined using RED
Sample_101_S75	bin_172	Sample_101_S75_bin_172		59.82	3.448	0.652	7011	2937119	d__Bacteria;p__Proteobacteria;c__Gammaproteobacteria;o__Burkholderiales;f__Burkholderiaceae;g__Polaromonas;s__	GCA_903844825.1	d__Bacteria;p__Proteobacteria;c__Gammaproteobacteria;o__Burkholderiales;f__Burkholderiaceae;g__Polaromonas;s__	taxonomic classification defined by topology and ANI
Sample_101_S75	bin_173	Sample_101_S75_bin_173	X	95.56	4.301	0.565	4424	2016465	d__Bacteria;p__Bacteroidota;c__Bacteroidia;o__Flavobacteriales;f__Schleiferiaceae;g__;s__	N/A	d__Bacteria;p__Bacteroidota;c__Bacteroidia;o__Flavobacteriales;f__Schleiferiaceae;g__;s__	taxonomic classification fully defined by topology
Sample_101_S75	bin_174	Sample_101_S75_bin_174		84.09	5.387	0.614	9511	3313671	d__Bacteria;p__Proteobacteria;c__Alphaproteobacteria;o__Acetobacterales;f__Acetobacteraceae;g__Roseomonas_B;s__	GCA_903927465.1	d__Bacteria;p__Proteobacteria;c__Alphaproteobacteria;o__Acetobacterales;f__Acetobacteraceae;g__Roseomonas_B;s__	taxonomic classification defined by topology and ANI
Sample_101_S75	bin_175	Sample_101_S75_bin_175		41.53	5.172	0.46	2289	1155277	d__Bacteria;p__Actinobacteriota;c__Actinomycetia;o__Nanopelagicales;f__Nanopelagicaceae;g__Planktophila;s__	GCA_001438925.1	d__Bacteria;p__Actinobacteriota;c__Actinomycetia;o__Nanopelagicales;f__Nanopelagicaceae;g__Planktophila;s__	taxonomic classification defined by topology and ANI
Sample_101_S75	bin_176	Sample_101_S75_bin_176	X	97.6	1.948	0.686	23580	3333761	d__Bacteria;p__Proteobacteria;c__Alphaproteobacteria;o__Caulobacterales;f__Caulobacteraceae;g__Caulobacter;s__	GCF_002749615.1	d__Bacteria;p__Proteobacteria;c__Alphaproteobacteria;o__Caulobacterales;f__Caulobacteraceae;g__Caulobacter;s__	taxonomic classification defined by topology and ANI
Sample_101_S75	bin_177	Sample_101_S75_bin_177	X	94.03	1.63	0.69	17737	4601435	d__Bacteria;p__Proteobacteria;c__Alphaproteobacteria;o__CACIAM-22H2;f__CACIAM-22H2;g__CAIOSQ01;s__CAIOSQ01 sp903860935	GCA_903860935.1	d__Bacteria;p__Proteobacteria;c__Alphaproteobacteria;o__CACIAM-22H2;f__CACIAM-22H2;g__;s__	taxonomic classification defined by topology and ANI
Sample_101_S75	bin_178	Sample_101_S75_bin_178		37.93	5.172	0.422	4942	946060	d__Bacteria;p__Actinobacteriota;c__Actinomycetia;o__Nanopelagicales;f__Nanopelagicaceae;g__Nanopelagicus;s__	N/A	d__Bacteria;p__Actinobacteriota;c__Actinomycetia;o__Nanopelagicales;f__Nanopelagicaceae;g__Nanopelagicus;s__	taxonomic classification defined by topology and ANI
Sample_101_S75	bin_179	Sample_101_S75_bin_179	X	74.65	3.945	0.677	4284	2058714	d__Bacteria;p__Actinobacteriota;c__Actinomycetia;o__Nanopelagicales;f__S36-B12;g__Mxb001;s__	GCA_903954205.1	d__Bacteria;p__Actinobacteriota;c__Actinomycetia;o__Nanopelagicales;f__S36-B12;g__Mxb001;s__	taxonomic classification defined by topology and ANI
Sample_101_S75	bin_18	Sample_101_S75_bin_18	X	98.43	1.98	0.54	15515	4145051	d__Bacteria;p__Bacteroidota;c__Bacteroidia;o__Chitinophagales;f__Saprospiraceae;g__M3007;s__	N/A	d__Bacteria;p__Bacteroidota;c__Bacteroidia;o__Chitinophagales;f__Saprospiraceae;g__M3007;s__	taxonomic classification fully defined by topology
Sample_101_S75	bin_180	Sample_101_S75_bin_180		31.08	6.896	0.462	1560	1082302	d__Bacteria;p__Actinobacteriota;c__Actinomycetia;o__Nanopelagicales;f__Nanopelagicaceae;g__Planktophila;s__	N/A	d__Bacteria;p__Actinobacteriota;c__Actinomycetia;o__Nanopelagicales;f__Nanopelagicaceae;g__Planktophila;s__	ANI
Sample_101_S75	bin_181	Sample_101_S75_bin_181		93.39	5.353	0.436	7178	3073213	d__Bacteria;p__Bacteroidota;c__Bacteroidia;o__Chitinophagales;f__Chitinophagaceae;g__Sediminibacterium;s__	N/A	d__Bacteria;p__Bacteroidota;c__Bacteroidia;o__Chitinophagales;f__Chitinophagaceae;g__Sediminibacterium;s__	taxonomic classification fully defined by topology
Sample_101_S75	bin_182	Sample_101_S75_bin_182		33.33	0	0.494	2987	1034293	d__Bacteria;p__Bdellovibrionota;c__Bacteriovoracia;o__Bacteriovoracales;f__Bacteriovoracaceae;g__UBA6144;s__	GCA_002435705.1	d__Bacteria;p__Bdellovibrionota;c__Bacteriovoracia;o__Bacteriovoracales;f__Bacteriovoracaceae;g__;s__	taxonomic classification defined by topology and ANI
Sample_101_S75	bin_183	Sample_101_S75_bin_183	X	96.02	2.272	0.658	90886	4440849	d__Bacteria;p__Planctomycetota;c__Phycisphaerae;o__Phycisphaerales;f__SM1A02;g__CAILKP01;s__CAILKP01 sp903834785	GCA_903834785.1	d__Bacteria;p__Planctomycetota;c__Phycisphaerae;o__Phycisphaerales;f__SM1A02;g__;s__	taxonomic classification defined by topology and ANI
Sample_101_S75	bin_184	Sample_101_S75_bin_184		47.29	0.54	0.385	75870	1521944	d__Bacteria;p__Bacteroidota;c__Bacteroidia;o__Flavobacteriales;f__Crocinitomicaceae;g__UBA6165;s__	N/A	d__Bacteria;p__Bacteroidota;c__Bacteroidia;o__Flavobacteriales;f__Crocinitomicaceae;g__;s__	taxonomic novelty determined using RED
Sample_101_S75	bin_185	Sample_101_S75_bin_185		40.86	0	0.645	7345	2134446	d__Bacteria;p__Proteobacteria;c__Gammaproteobacteria;o__Burkholderiales;f__Burkholderiaceae;g__Polaromonas;s__	N/A	d__Bacteria;p__Proteobacteria;c__Gammaproteobacteria;o__Burkholderiales;f__Burkholderiaceae;g__Polaromonas;s__	ANI
Sample_101_S75	bin_186	Sample_101_S75_bin_186		37.64	1.724	0.481	4330	487860	d__Bacteria;p__Actinobacteriota;c__Actinomycetia;o__Nanopelagicales;f__Nanopelagicaceae;g__Planktophila;s__	GCA_009702965.1	d__Bacteria;p__Actinobacteriota;c__Actinomycetia;o__Nanopelagicales;f__Nanopelagicaceae;g__Planktophila;s__	taxonomic classification defined by topology and ANI
Sample_101_S75	bin_187	Sample_101_S75_bin_187		41.08	2.089	0.608	1421	919166	d__Bacteria;p__Proteobacteria;c__Alphaproteobacteria;o__Rhizobiales;f__Beijerinckiaceae;g__Methylocystis;s__	GCA_903870245.1	d__Bacteria;p__Proteobacteria;c__Alphaproteobacteria;o__Rhizobiales;f__Beijerinckiaceae;g__Methylocystis;s__	taxonomic classification defined by topology and ANI
Sample_101_S75	bin_188	Sample_101_S75_bin_188		41.41	4.629	0.623	1610	770379	d__Bacteria;p__Chloroflexota;c__Ellin6529;o__CSP1-4;f__UBA10416;g__UBA10416;s__	GCA_903937225.1	d__Bacteria;p__Chloroflexota;c__Ellin6529;o__CSP1-4;f__UBA10416;g__UBA10416;s__	taxonomic classification defined by topology and ANI
Sample_101_S75	bin_189	Sample_101_S75_bin_189		35.35	3.703	0.352	1839	2159988	d__Bacteria;p__Spirochaetota;c__Leptospirae;o__Leptospirales;f__Leptospiraceae;g__;s__	N/A	d__Bacteria;p__Spirochaetota;c__Leptospirae;o__Leptospirales;f__Leptospiraceae;g__;s__	taxonomic novelty determined using RED
Sample_101_S75	bin_19	Sample_101_S75_bin_19	X	93.51	0.925	0.516	50959	2576249	d__Bacteria;p__Armatimonadota;c__Fimbriimonadia;o__Fimbriimonadales;f__Fimbriimonadaceae;g__UBA2391;s__	N/A	d__Bacteria;p__Armatimonadota;c__Fimbriimonadia;o__Fimbriimonadales;f__Fimbriimonadaceae;g__;s__	taxonomic novelty determined using RED
Sample_101_S75	bin_190	Sample_101_S75_bin_190		45.08	9.644	0.603	1580	2689859	d__Bacteria;p__Proteobacteria;c__Gammaproteobacteria;o__Burkholderiales;f__SG8-41;g__Ga0077527;s__	GCA_903933915.1	d__Bacteria;p__Proteobacteria;c__Gammaproteobacteria;o__Burkholderiales;f__SG8-41;g__Ga0077527;s__	taxonomic classification defined by topology and ANI
Sample_101_S75	bin_191	Sample_101_S75_bin_191		30.89	7.523	0.612	1232	4326542	d__Bacteria;p__J088;c__;o__;f__;g__;s__	N/A	d__Bacteria;p__;c__;o__;f__;g__;s__	taxonomic novelty determined using RED
Sample_101_S75	bin_2	Sample_101_S75_bin_2		48.9	1.724	0.46	3612	1385849	d__Bacteria;p__Bacteroidota;c__Bacteroidia;o__Chitinophagales;f__Chitinophagaceae;g__Sediminibacterium;s__	N/A	d__Bacteria;p__Bacteroidota;c__Bacteroidia;o__Chitinophagales;f__Chitinophagaceae;g__Sediminibacterium;s__	taxonomic classification fully defined by topology
Sample_101_S75	bin_20	Sample_101_S75_bin_20	X	79.51	2.309	0.613	10204	2781010	d__Bacteria;p__Cyanobacteria;c__Cyanobacteriia;o__PCC-6307;f__Cyanobiaceae;g__UBA5018;s__	GCA_002396505.1	d__Bacteria;p__Cyanobacteria;c__Cyanobacteriia;o__PCC-6307;f__Cyanobiaceae;g__UBA5018;s__	taxonomic classification defined by topology and ANI
Sample_101_S75	bin_21	Sample_101_S75_bin_21	X	95.07	0.985	0.364	54957	2257190	d__Bacteria;p__Bacteroidota;c__Bacteroidia;o__Chitinophagales;f__LD1;g__;s__	N/A	d__Bacteria;p__Bacteroidota;c__Bacteroidia;o__Chitinophagales;f__;g__;s__	taxonomic novelty determined using RED
Sample_101_S75	bin_22	Sample_101_S75_bin_22	X	91.44	3.111	0.319	20045	3477161	d__Bacteria;p__Bacteroidota;c__Bacteroidia;o__AKYH767;f__UBA4408;g__;s__	N/A	d__Bacteria;p__Bacteroidota;c__Bacteroidia;o__AKYH767;f__UBA4408;g__;s__	taxonomic novelty determined using RED
Sample_101_S75	bin_23	Sample_101_S75_bin_23		34.48	3.448	0.374	12072	541341	d__Bacteria;p__Proteobacteria;c__Gammaproteobacteria;o__Burkholderiales;f__Methylophilaceae;g__Methylopumilus;s__	GCF_006364615.1	d__Bacteria;p__Proteobacteria;c__Gammaproteobacteria;o__Burkholderiales;f__Methylophilaceae;g__Methylopumilus;s__	taxonomic classification defined by topology and ANI
Sample_101_S75	bin_24	Sample_101_S75_bin_24		66.72	6.896	0.472	5343	2699374	d__Bacteria;p__Bacteroidota;c__Bacteroidia;o__Cytophagales;f__Cyclobacteriaceae;g__Algoriphagus;s__	N/A	d__Bacteria;p__Bacteroidota;c__Bacteroidia;o__Cytophagales;f__Cyclobacteriaceae;g__Algoriphagus;s__	ANI
Sample_101_S75	bin_25	Sample_101_S75_bin_25		50.86	5.172	0.492	3507	1253006	d__Bacteria;p__Firmicutes;c__Bacilli;o__;f__;g__;s__	N/A	d__Bacteria;p__Firmicutes;c__Bacilli;o__;f__;g__;s__	taxonomic novelty determined using RED
Sample_101_S75	bin_26	Sample_101_S75_bin_26	X	67.65	0.9	0.533	4277	1187287	d__Bacteria;p__Verrucomicrobiota;c__Verrucomicrobiae;o__Methylacidiphilales;f__UBA3015;g__UBA3015;s__	GCA_001438005.1	d__Bacteria;p__Verrucomicrobiota;c__Verrucomicrobiae;o__Methylacidiphilales;f__UBA3015;g__UBA3015;s__	taxonomic classification defined by topology and ANI
Sample_101_S75	bin_27	Sample_101_S75_bin_27	X	86.36	0.427	0.422	9398	1202439	d__Bacteria;p__Proteobacteria;c__Gammaproteobacteria;o__Burkholderiales;f__Methylophilaceae;g__Methylopumilus_A;s__	N/A	d__Bacteria;p__Proteobacteria;c__Gammaproteobacteria;o__Burkholderiales;f__Methylophilaceae;g__;s__	taxonomic novelty determined using RED
Sample_101_S75	bin_28	Sample_101_S75_bin_28	X	55.92	2.693	0.648	4399	4845950	d__Bacteria;p__Verrucomicrobiota;c__Verrucomicrobiae;o__Pedosphaerales;f__UBA9464;g__UBA6176;s__	GCA_903842505.1	d__Bacteria;p__Verrucomicrobiota;c__Verrucomicrobiae;o__Pedosphaerales;f__UBA9464;g__UBA6176;s__	taxonomic classification defined by topology and ANI
Sample_101_S75	bin_3	Sample_101_S75_bin_3		89.61	5.707	0.633	11730	4419060	d__Bacteria;p__Verrucomicrobiota;c__Verrucomicrobiae;o__Opitutales;f__Opitutaceae;g__Tous-C4FEB;s__Tous-C4FEB sp002304445	GCA_002304445.1	d__Bacteria;p__Verrucomicrobiota;c__Verrucomicrobiae;o__Opitutales;f__Opitutaceae;g__Tous-C4FEB;s__	taxonomic classification defined by topology and ANI
Sample_101_S75	bin_30	Sample_101_S75_bin_30		32.91	0	0.663	15634	1822836	d__Bacteria;p__Proteobacteria;c__Gammaproteobacteria;o__Steroidobacterales;f__Steroidobacteraceae;g__UBA964;s__	GCA_010031985.1	d__Bacteria;p__Proteobacteria;c__Gammaproteobacteria;o__Steroidobacterales;f__Steroidobacteraceae;g__UBA964;s__	taxonomic classification defined by topology and ANI
Sample_101_S75	bin_31	Sample_101_S75_bin_31		32.75	1.724	0.598	3638	812528	d__Bacteria;p__Proteobacteria;c__Gammaproteobacteria;o__Burkholderiales;f__Burkholderiaceae;g__Limnohabitans_A;s__	GCF_000293865.2	d__Bacteria;p__Proteobacteria;c__Gammaproteobacteria;o__Burkholderiales;f__Burkholderiaceae;g__Limnohabitans_A;s__	taxonomic classification defined by topology and ANI
Sample_101_S75	bin_32	Sample_101_S75_bin_32		39.15	2.664	0.645	1926	1975941	d__Bacteria;p__Proteobacteria;c__Alphaproteobacteria;o__Caulobacterales;f__Caulobacteraceae;g__;s__	N/A	d__Bacteria;p__Proteobacteria;c__Alphaproteobacteria;o__Caulobacterales;f__;g__;s__	taxonomic novelty determined using RED
Sample_101_S75	bin_33	Sample_101_S75_bin_33	X	87.41	0.99	0.673	16294	2613509	d__Bacteria;p__Actinobacteriota;c__Actinomycetia;o__Nanopelagicales;f__S36-B12;g__UBA10649;s__UBA10649 sp903934925	GCA_903934925.1	d__Bacteria;p__Actinobacteriota;c__Actinomycetia;o__Nanopelagicales;f__S36-B12;g__UBA10649;s__	taxonomic classification defined by topology and ANI
Sample_101_S75	bin_34	Sample_101_S75_bin_34	X	56.89	0	0.383	91153	1860941	d__Bacteria;p__Bacteroidota;c__Bacteroidia;o__Flavobacteriales;f__Flavobacteriaceae;g__Flavobacterium;s__	N/A	d__Bacteria;p__Bacteroidota;c__Bacteroidia;o__Flavobacteriales;f__Flavobacteriaceae;g__Flavobacterium;s__	taxonomic classification fully defined by topology
Sample_101_S75	bin_35	Sample_101_S75_bin_35		36.2	3.448	0.699	2242	1976709	d__Bacteria;p__Actinobacteriota;c__Acidimicrobiia;o__Acidimicrobiales;f__Ilumatobacteraceae;g__;s__	N/A	d__Bacteria;p__Actinobacteriota;c__Acidimicrobiia;o__Acidimicrobiales;f__Ilumatobacteraceae;g__;s__	taxonomic novelty determined using RED
Sample_101_S75	bin_36	Sample_101_S75_bin_36		61.1	2.352	0.618	3734	4655295	d__Bacteria;p__Planctomycetota;c__Planctomycetes;o__Pirellulales;f__Pirellulaceae;g__UBA6163;s__	GCA_002422955.1	d__Bacteria;p__Planctomycetota;c__Planctomycetes;o__Pirellulales;f__Pirellulaceae;g__UBA6163;s__	taxonomic classification defined by topology and ANI
Sample_101_S75	bin_37	Sample_101_S75_bin_37		30.79	1.724	0.551	3457	1152738	d__Bacteria;p__Proteobacteria;c__Gammaproteobacteria;o__Burkholderiales;f__Burkholderiaceae;g__Limnohabitans_A;s__	N/A	d__Bacteria;p__Proteobacteria;c__Gammaproteobacteria;o__Burkholderiales;f__Burkholderiaceae;g__Limnohabitans_A;s__	taxonomic classification fully defined by topology
Sample_101_S75	bin_38	Sample_101_S75_bin_38		97.25	2.747	0.734	27577	3576614	d__Bacteria;p__Gemmatimonadota;c__Gemmatimonadetes;o__Gemmatimonadales;f__Gemmatimonadaceae;g__;s__	N/A	d__Bacteria;p__Gemmatimonadota;c__Gemmatimonadetes;o__Gemmatimonadales;f__Gemmatimonadaceae;g__;s__	taxonomic novelty determined using RED
Sample_101_S75	bin_39	Sample_101_S75_bin_39	X	84.8	1.724	0.43	7020	2118027	d__Bacteria;p__Bacteroidota;c__Bacteroidia;o__Chitinophagales;f__Chitinophagaceae;g__Lacibacter;s__	N/A	d__Bacteria;p__Bacteroidota;c__Bacteroidia;o__Chitinophagales;f__Chitinophagaceae;g__;s__	taxonomic novelty determined using RED
Sample_101_S75	bin_4	Sample_101_S75_bin_4		72.66	2.405	0.583	4253	1895114	d__Bacteria;p__Proteobacteria;c__Alphaproteobacteria;o__Sphingomonadales;f__Sphingomonadaceae;g__Chakrabartia;s__	GCA_009923795.1	d__Bacteria;p__Proteobacteria;c__Alphaproteobacteria;o__Sphingomonadales;f__Sphingomonadaceae;g__Chakrabartia;s__	taxonomic classification defined by topology and ANI
Sample_101_S75	bin_40	Sample_101_S75_bin_40		43.96	6.896	0.465	3658	996434	d__Bacteria;p__Bacteroidota;c__Bacteroidia;o__NS11-12g;f__UBA955;g__UBA955;s__	N/A	d__Bacteria;p__Bacteroidota;c__Bacteroidia;o__NS11-12g;f__UBA955;g__UBA955;s__	taxonomic classification defined by topology and ANI
Sample_101_S75	bin_41	Sample_101_S75_bin_41		44.82	1.724	0.42	2894	1108782	d__Bacteria;p__Bacteroidota;c__Bacteroidia;o__Flavobacteriales;f__Flavobacteriaceae;g__Flavobacterium;s__	GCF_900129405.1	d__Bacteria;p__Bacteroidota;c__Bacteroidia;o__Flavobacteriales;f__Flavobacteriaceae;g__Flavobacterium;s__	taxonomic classification defined by topology and ANI
Sample_101_S75	bin_42	Sample_101_S75_bin_42	X	96.05	1.477	0.316	21805	2775122	d__Bacteria;p__Bacteroidota;c__Bacteroidia;o__Chitinophagales;f__LD1;g__;s__	N/A	d__Bacteria;p__Bacteroidota;c__Bacteroidia;o__Chitinophagales;f__;g__;s__	taxonomic novelty determined using RED
Sample_101_S75	bin_43	Sample_101_S75_bin_43		87.84	7.554	0.584	5518	2659078	d__Bacteria;p__Proteobacteria;c__Alphaproteobacteria;o__Sphingomonadales;f__Sphingomonadaceae;g__Sphingorhabdus_B;s__	GCF_003367235.1	d__Bacteria;p__Proteobacteria;c__Alphaproteobacteria;o__Sphingomonadales;f__Sphingomonadaceae;g__Sphingorhabdus_B;s__	taxonomic classification defined by topology and ANI
Sample_101_S75	bin_44	Sample_101_S75_bin_44	X	78.52	2.514	0.6	5159	1339630	d__Bacteria;p__Actinobacteriota;c__Actinomycetia;o__Actinomycetales;f__Microbacteriaceae;g__RFQD01;s__RFQD01 sp009704705	GCA_009704705.1	d__Bacteria;p__Actinobacteriota;c__Actinomycetia;o__Actinomycetales;f__Microbacteriaceae;g__RFQD01;s__	taxonomic classification defined by topology and ANI
Sample_101_S75	bin_45	Sample_101_S75_bin_45	X	91.77	2.259	0.55	11731	2719926	d__Bacteria;p__Proteobacteria;c__Gammaproteobacteria;o__Burkholderiales;f__UKL13-2;g__UKL13-2;s__UKL13-2 sp001602455	GCA_001602455.1	d__Bacteria;p__Proteobacteria;c__Gammaproteobacteria;o__Burkholderiales;f__UKL13-2;g__UKL13-2;s__	taxonomic classification defined by topology and ANI
Sample_101_S75	bin_47	Sample_101_S75_bin_47	X	86.94	1.001	0.324	28918	1855993	d__Bacteria;p__Bacteroidota;c__Bacteroidia;o__Chitinophagales;f__LD1;g__;s__	N/A	d__Bacteria;p__Bacteroidota;c__Bacteroidia;o__Chitinophagales;f__;g__;s__	taxonomic novelty determined using RED
Sample_101_S75	bin_48	Sample_101_S75_bin_48	X	70	1.724	0.403	10599	2088831	d__Bacteria;p__Bacteroidota;c__Bacteroidia;o__Flavobacteriales;f__Crocinitomicaceae;g__UBA952;s__	GCA_002293045.1	d__Bacteria;p__Bacteroidota;c__Bacteroidia;o__Flavobacteriales;f__Crocinitomicaceae;g__UBA952;s__	taxonomic classification defined by topology and ANI
Sample_101_S75	bin_49	Sample_101_S75_bin_49		67.25	2.984	0.535	2606	1416634	d__Bacteria;p__Bacteroidota;c__Bacteroidia;o__UBA7662;f__UBA7662;g__SYHX01;s__SYHX01 sp903856555	GCA_903856555.1	d__Bacteria;p__Bacteroidota;c__Bacteroidia;o__UBA7662;f__UBA7662;g__SYHX01;s__	taxonomic classification defined by topology and ANI
Sample_101_S75	bin_5	Sample_101_S75_bin_5		32.51	0.854	0.525	2902	1232894	d__Bacteria;p__Actinobacteriota;c__Acidimicrobiia;o__Acidimicrobiales;f__Ilumatobacteraceae;g__Casp-actino8;s__	GCA_001510335.1	d__Bacteria;p__Actinobacteriota;c__Acidimicrobiia;o__Acidimicrobiales;f__Ilumatobacteraceae;g__Casp-actino8;s__	taxonomic classification defined by topology and ANI
Sample_101_S75	bin_51	Sample_101_S75_bin_51		31.03	1.724	0.425	4940	1101278	d__Bacteria;p__Bacteroidota;c__Bacteroidia;o__Flavobacteriales;f__Crocinitomicaceae;g__UBA952;s__	GCA_002478565.1	d__Bacteria;p__Bacteroidota;c__Bacteroidia;o__Flavobacteriales;f__Crocinitomicaceae;g__UBA952;s__	taxonomic classification defined by topology and ANI
Sample_101_S75	bin_52	Sample_101_S75_bin_52	X	94.73	3.024	0.612	19932	3300776	d__Bacteria;p__Proteobacteria;c__Alphaproteobacteria;o__Rhizobiales;f__Aestuariivirgaceae;g__Aestuariivirga;s__	N/A	d__Bacteria;p__Proteobacteria;c__Alphaproteobacteria;o__Rhizobiales;f__Aestuariivirgaceae;g__Aestuariivirga;s__	taxonomic classification defined by topology and ANI
Sample_101_S75	bin_53	Sample_101_S75_bin_53	X	98.62	0.706	0.327	98949	2052746	d__Bacteria;p__Bacteroidota;c__Bacteroidia;o__Flavobacteriales;f__Flavobacteriaceae;g__Flavobacterium;s__	GCA_903838055.1	d__Bacteria;p__Bacteroidota;c__Bacteroidia;o__Flavobacteriales;f__Flavobacteriaceae;g__Flavobacterium;s__	taxonomic classification defined by topology and ANI
Sample_101_S75	bin_54	Sample_101_S75_bin_54		73.98	6.961	0.665	4233	1543900	d__Bacteria;p__Verrucomicrobiota;c__Verrucomicrobiae;o__Opitutales;f__UBA953;g__UBA953;s__	GCA_004293385.1	d__Bacteria;p__Verrucomicrobiota;c__Verrucomicrobiae;o__Opitutales;f__UBA953;g__UBA953;s__	taxonomic classification defined by topology and ANI
Sample_101_S75	bin_55	Sample_101_S75_bin_55		89.27	0.692	0.544	10870	1395671	d__Bacteria;p__Proteobacteria;c__Gammaproteobacteria;o__Burkholderiales;f__Burkholderiaceae;g__UBA954;s__UBA954 sp002293155	GCA_002293155.1	d__Bacteria;p__Proteobacteria;c__Gammaproteobacteria;o__Burkholderiales;f__Burkholderiaceae;g__UBA954;s__	taxonomic classification defined by topology and ANI
Sample_101_S75	bin_56	Sample_101_S75_bin_56	X	64.81	4.122	0.446	8667	1176624	d__Bacteria;p__Actinobacteriota;c__Actinomycetia;o__Nanopelagicales;f__Nanopelagicaceae;g__AAA044-D11;s__	GCA_002340925.1	d__Bacteria;p__Actinobacteriota;c__Actinomycetia;o__Nanopelagicales;f__Nanopelagicaceae;g__AAA044-D11;s__	taxonomic classification defined by topology and ANI
Sample_101_S75	bin_57	Sample_101_S75_bin_57	X	70.34	0.868	0.674	7811	2714002	d__Bacteria;p__Proteobacteria;c__Alphaproteobacteria;o__Rhodobacterales;f__Rhodobacteraceae;g__;s__	N/A	d__Bacteria;p__Proteobacteria;c__Alphaproteobacteria;o__Rhodobacterales;f__Rhodobacteraceae;g__;s__	taxonomic novelty determined using RED
Sample_101_S75	bin_58	Sample_101_S75_bin_58		48.52	0	0.574	2427	5582539	d__Bacteria;p__Planctomycetota;c__Planctomycetes;o__Planctomycetales;f__Planctomycetaceae;g__SXXK01;s__SXXK01 sp903924405	GCA_903924405.1	d__Bacteria;p__Planctomycetota;c__Planctomycetes;o__Planctomycetales;f__Planctomycetaceae;g__SXXK01;s__	taxonomic classification defined by topology and ANI
Sample_101_S75	bin_59	Sample_101_S75_bin_59		78.8	5.57	0.699	3436	2227115	d__Bacteria;p__Cyanobacteria;c__Cyanobacteriia;o__PCC-6307;f__Cyanobiaceae;g__Cyanobium;s__Cyanobium sp903907855	GCA_903907855.1	d__Bacteria;p__Cyanobacteria;c__Cyanobacteriia;o__PCC-6307;f__Cyanobiaceae;g__Cyanobium;s__	taxonomic classification defined by topology and ANI
Sample_101_S75	bin_6	Sample_101_S75_bin_6	X	95.9	2.185	0.545	12316	2468079	d__Bacteria;p__Bacteroidota;c__Kapabacteria;o__Kapabacteriales;f__Kapabacteriaceae;g__UBA10438;s__UBA10438 sp903939735	GCA_903939735.1	d__Bacteria;p__Bacteroidota;c__Kapabacteria;o__Kapabacteriales;f__Kapabacteriaceae;g__UBA10438;s__	taxonomic classification defined by topology and ANI
Sample_101_S75	bin_60	Sample_101_S75_bin_60	X	69.01	0.985	0.443	4472	1730946	d__Bacteria;p__Bacteroidota;c__Bacteroidia;o__Chitinophagales;f__Chitinophagaceae;g__OLB11;s__	N/A	d__Bacteria;p__Bacteroidota;c__Bacteroidia;o__Chitinophagales;f__Chitinophagaceae;g__OLB11;s__	taxonomic classification fully defined by topology
Sample_101_S75	bin_61	Sample_101_S75_bin_61		86.99	1.369	0.67	14095	3057376	d__Bacteria;p__Verrucomicrobiota;c__Verrucomicrobiae;o__Opitutales;f__Opitutaceae;g__UBA6669;s__	GCA_903862595.1	d__Bacteria;p__Verrucomicrobiota;c__Verrucomicrobiae;o__Opitutales;f__Opitutaceae;g__UBA6669;s__	taxonomic classification defined by topology and ANI
Sample_101_S75	bin_62	Sample_101_S75_bin_62	X	97.8	0.313	0.667	46870	3254586	d__Bacteria;p__Proteobacteria;c__Alphaproteobacteria;o__Rhizobiales;f__Beijerinckiaceae;g__;s__	N/A	d__Bacteria;p__Proteobacteria;c__Alphaproteobacteria;o__Rhizobiales;f__Beijerinckiaceae;g__;s__	taxonomic novelty determined using RED
Sample_101_S75	bin_63	Sample_101_S75_bin_63	X	78.57	2.144	0.539	3889	1173284	d__Bacteria;p__Actinobacteriota;c__Actinomycetia;o__Actinomycetales;f__Microbacteriaceae;g__Aquiluna;s__	GCA_002479805.1	d__Bacteria;p__Actinobacteriota;c__Actinomycetia;o__Actinomycetales;f__Microbacteriaceae;g__Aquiluna;s__	taxonomic classification defined by topology and ANI
Sample_101_S75	bin_64	Sample_101_S75_bin_64		33.62	3.448	0.413	2316	1250760	d__Bacteria;p__Bacteroidota;c__Bacteroidia;o__Chitinophagales;f__Chitinophagaceae;g__Lacibacter;s__	N/A	d__Bacteria;p__Bacteroidota;c__Bacteroidia;o__Chitinophagales;f__Chitinophagaceae;g__;s__	taxonomic novelty determined using RED
Sample_101_S75	bin_65	Sample_101_S75_bin_65	X	54.1	0.246	0.323	2030	1728894	d__Bacteria;p__Bacteroidota;c__Bacteroidia;o__Chitinophagales;f__Chitinophagaceae;g__CAIVPM01;s__	N/A	d__Bacteria;p__Bacteroidota;c__Bacteroidia;o__Chitinophagales;f__Chitinophagaceae;g__;s__	taxonomic novelty determined using RED
Sample_101_S75	bin_66	Sample_101_S75_bin_66	X	94.89	0.816	0.571	12641	5294356	d__Bacteria;p__Verrucomicrobiota;c__Verrucomicrobiae;o__Verrucomicrobiales;f__Verrucomicrobiaceae;g__;s__	N/A	d__Bacteria;p__Verrucomicrobiota;c__Verrucomicrobiae;o__Verrucomicrobiales;f__Verrucomicrobiaceae;g__;s__	taxonomic novelty determined using RED
Sample_101_S75	bin_67	Sample_101_S75_bin_67		74.8	5.383	0.469	3889	1337836	d__Bacteria;p__Proteobacteria;c__Gammaproteobacteria;o__Burkholderiales;f__Burkholderiaceae;g__Polynucleobacter;s__Polynucleobacter sp002359975	GCA_002359975.1	d__Bacteria;p__Proteobacteria;c__Gammaproteobacteria;o__Burkholderiales;f__Burkholderiaceae;g__Polynucleobacter;s__	taxonomic classification defined by topology and ANI
Sample_101_S75	bin_68	Sample_101_S75_bin_68	X	85.71	2.516	0.555	9075	2845996	d__Bacteria;p__Proteobacteria;c__Alphaproteobacteria;o__Caulobacterales;f__Hyphomonadaceae;g__Aquidulcibacter;s__	GCA_001602435.1	d__Bacteria;p__Proteobacteria;c__Alphaproteobacteria;o__Caulobacterales;f__Hyphomonadaceae;g__Aquidulcibacter;s__	taxonomic classification defined by topology and ANI
Sample_101_S75	bin_7	Sample_101_S75_bin_7		36.63	4.984	0.629	8771	1550557	d__Bacteria;p__Proteobacteria;c__Gammaproteobacteria;o__Burkholderiales;f__Burkholderiaceae;g__Polaromonas;s__	N/A	d__Bacteria;p__Proteobacteria;c__Gammaproteobacteria;o__Burkholderiales;f__Burkholderiaceae;g__;s__	taxonomic novelty determined using RED
Sample_101_S75	bin_70	Sample_101_S75_bin_70	X	80.74	2.239	0.639	10635	2744542	d__Bacteria;p__Proteobacteria;c__Gammaproteobacteria;o__Burkholderiales;f__Burkholderiaceae;g__Hydrogenophaga;s__	GCA_011391745.1	d__Bacteria;p__Proteobacteria;c__Gammaproteobacteria;o__Burkholderiales;f__Burkholderiaceae;g__Hydrogenophaga;s__	taxonomic classification defined by topology and ANI
Sample_101_S75	bin_71	Sample_101_S75_bin_71		79.31	6.534	0.616	4044	2145518	d__Bacteria;p__Verrucomicrobiota;c__Verrucomicrobiae;o__Chthoniobacterales;f__JACTMZ01;g__JACTMZ01;s__JACTMZ01 sp903953565	GCA_903953565.1	d__Bacteria;p__Verrucomicrobiota;c__Verrucomicrobiae;o__Chthoniobacterales;f__JACTMZ01;g__JACTMZ01;s__	taxonomic classification defined by topology and ANI
Sample_101_S75	bin_72	Sample_101_S75_bin_72	X	85.34	1.269	0.339	13401	2680683	d__Bacteria;p__Bacteroidota;c__Bacteroidia;o__AKYH767;f__B-17BO;g__UBA2475;s__	N/A	d__Bacteria;p__Bacteroidota;c__Bacteroidia;o__AKYH767;f__B-17BO;g__UBA2475;s__	taxonomic classification defined by topology and ANI
Sample_101_S75	bin_74	Sample_101_S75_bin_74	X	73.41	1.768	0.613	4970	1690481	d__Bacteria;p__Verrucomicrobiota;c__Verrucomicrobiae;o__Chthoniobacterales;f__UBA6821;g__UBA6821;s__	GCA_009928265.1	d__Bacteria;p__Verrucomicrobiota;c__Verrucomicrobiae;o__Chthoniobacterales;f__UBA6821;g__UBA6821;s__	taxonomic classification defined by topology and ANI
Sample_101_S75	bin_75	Sample_101_S75_bin_75	X	90.1	0	0.599	15196	6356652	d__Bacteria;p__Planctomycetota;c__Planctomycetes;o__Planctomycetales;f__Planctomycetaceae;g__SXXK01;s__	N/A	d__Bacteria;p__Planctomycetota;c__Planctomycetes;o__Planctomycetales;f__Planctomycetaceae;g__SXXK01;s__	taxonomic classification fully defined by topology
Sample_101_S75	bin_76	Sample_101_S75_bin_76	X	68.98	4.112	0.713	3391	2382120	d__Bacteria;p__Actinobacteriota;c__Acidimicrobiia;o__Acidimicrobiales;f__Microtrichaceae;g__IMCC26207;s__	N/A	d__Bacteria;p__Actinobacteriota;c__Acidimicrobiia;o__Acidimicrobiales;f__Microtrichaceae;g__;s__	taxonomic novelty determined using RED
Sample_101_S75	bin_77	Sample_101_S75_bin_77		32.05	9.482	0.456	1707	882452	d__Bacteria;p__Bacteroidota;c__Bacteroidia;o__Flavobacteriales;f__Crocinitomicaceae;g__UBA952;s__	GCA_004295165.1	d__Bacteria;p__Bacteroidota;c__Bacteroidia;o__Flavobacteriales;f__Crocinitomicaceae;g__UBA952;s__	taxonomic classification defined by topology and ANI
Sample_101_S75	bin_78	Sample_101_S75_bin_78	X	63.42	2.186	0.381	8608	1595545	d__Bacteria;p__Bacteroidota;c__Bacteroidia;o__Flavobacteriales;f__Crocinitomicaceae;g__M0103;s__M0103 sp903887095	GCA_903887095.1	d__Bacteria;p__Bacteroidota;c__Bacteroidia;o__Flavobacteriales;f__Crocinitomicaceae;g__M0103;s__	taxonomic classification defined by topology and ANI
Sample_101_S75	bin_79	Sample_101_S75_bin_79		72.44	1.92	0.58	3295	2092294	d__Bacteria;p__Bacteroidota;c__Kapabacteria;o__Kapabacteriales;f__NICIL-2;g__;s__	N/A	d__Bacteria;p__Bacteroidota;c__Kapabacteria;o__Kapabacteriales;f__NICIL-2;g__;s__	taxonomic novelty determined using RED
Sample_101_S75	bin_8	Sample_101_S75_bin_8		36.62	0.744	0.407	1942	734497	d__Bacteria;p__Bacteroidota;c__Bacteroidia;o__Cytophagales;f__Catalimonadaceae;g__;s__	N/A	d__Bacteria;p__Bacteroidota;c__Bacteroidia;o__Cytophagales;f__Catalimonadaceae;g__;s__	taxonomic novelty determined using RED
Sample_101_S75	bin_80	Sample_101_S75_bin_80		40.43	5.092	0.482	1992	1281068	d__Bacteria;p__Armatimonadota;c__Fimbriimonadia;o__Fimbriimonadales;f__Fimbriimonadaceae;g__Fimbriimonas;s__	N/A	d__Bacteria;p__Armatimonadota;c__Fimbriimonadia;o__Fimbriimonadales;f__Fimbriimonadaceae;g__Fimbriimonas;s__	taxonomic classification fully defined by topology
Sample_101_S75	bin_81	Sample_101_S75_bin_81	X	87.38	4.55	0.379	14057	2458882	d__Bacteria;p__Bacteroidota;c__Bacteroidia;o__AKYH767;f__UBA4408;g__CAIKXD01;s__	GCA_903831265.1	d__Bacteria;p__Bacteroidota;c__Bacteroidia;o__AKYH767;f__UBA4408;g__;s__	taxonomic classification defined by topology and ANI
Sample_101_S75	bin_82	Sample_101_S75_bin_82		60.65	6.034	0.558	4884	1560212	d__Bacteria;p__Proteobacteria;c__Alphaproteobacteria;o__Sphingomonadales;f__Sphingomonadaceae;g__Sphingorhabdus_B;s__	N/A	d__Bacteria;p__Proteobacteria;c__Alphaproteobacteria;o__Sphingomonadales;f__Sphingomonadaceae;g__Sphingorhabdus_B;s__	taxonomic classification defined by topology and ANI
Sample_101_S75	bin_83	Sample_101_S75_bin_83	X	67.54	0	0.434	10534	2987677	d__Bacteria;p__Bdellovibrionota;c__Bacteriovoracia;o__Bacteriovoracales;f__Bacteriovoracaceae;g__UBA4096;s__	GCA_002482685.1	d__Bacteria;p__Bdellovibrionota;c__Bacteriovoracia;o__Bacteriovoracales;f__Bacteriovoracaceae;g__UBA4096;s__	taxonomic classification defined by topology and ANI
Sample_101_S75	bin_84	Sample_101_S75_bin_84	X	99.79	0.554	0.555	63918	3149986	d__Bacteria;p__Proteobacteria;c__Gammaproteobacteria;o__Burkholderiales;f__Burkholderiaceae;g__;s__	N/A	d__Bacteria;p__Proteobacteria;c__Gammaproteobacteria;o__Burkholderiales;f__Burkholderiaceae;g__;s__	taxonomic classification fully defined by topology
Sample_101_S75	bin_85	Sample_101_S75_bin_85		45.17	1.724	0.363	1743	533327	d__Bacteria;p__Cyanobacteria;c__Vampirovibrionia;o__Caenarcaniphilales;f__LMEP-6097;g__LMEP-6097;s__	GCA_009924885.1	d__Bacteria;p__Cyanobacteria;c__Vampirovibrionia;o__Caenarcaniphilales;f__LMEP-6097;g__LMEP-6097;s__	taxonomic classification defined by topology and ANI
Sample_101_S75	bin_86	Sample_101_S75_bin_86	X	79.78	4.103	0.623	9584	2893643	d__Bacteria;p__Proteobacteria;c__Alphaproteobacteria;o__Rhodobacterales;f__Rhodobacteraceae;g__KMS-5;s__	GCF_011008935.1	d__Bacteria;p__Proteobacteria;c__Alphaproteobacteria;o__Rhodobacterales;f__Rhodobacteraceae;g__;s__	taxonomic classification defined by topology and ANI
Sample_101_S75	bin_87	Sample_101_S75_bin_87		32.62	9.482	0.403	1972	698632	d__Bacteria;p__Bacteroidota;c__Bacteroidia;o__Chitinophagales;f__Chitinophagaceae;g__Lacibacter;s__	N/A	d__Bacteria;p__Bacteroidota;c__Bacteroidia;o__Chitinophagales;f__Chitinophagaceae;g__;s__	taxonomic novelty determined using RED
Sample_101_S75	bin_88	Sample_101_S75_bin_88		83.95	9.455	0.554	8517	2113640	d__Bacteria;p__Proteobacteria;c__Gammaproteobacteria;o__Burkholderiales;f__Burkholderiaceae;g__SYFN01;s__	GCA_005800405.1	d__Bacteria;p__Proteobacteria;c__Gammaproteobacteria;o__Burkholderiales;f__Burkholderiaceae;g__SYFN01;s__	taxonomic classification defined by topology and ANI
Sample_101_S75	bin_90	Sample_101_S75_bin_90		30.34	3.448	0.436	2026	2203911	d__Bacteria;p__Cyanobacteria;c__Cyanobacteriia;o__Cyanobacteriales;f__Microcystaceae;g__Microcystis;s__	N/A	d__Bacteria;p__Cyanobacteria;c__Cyanobacteriia;o__Cyanobacteriales;f__Microcystaceae;g__Microcystis;s__	taxonomic classification defined by topology and ANI
Sample_101_S75	bin_91	Sample_101_S75_bin_91		38.2	3.378	0.582	2611	1196224	d__Bacteria;p__Verrucomicrobiota;c__Verrucomicrobiae;o__Chthoniobacterales;f__Terrimicrobiaceae;g__UBA967;s__	GCA_002396485.1	d__Bacteria;p__Verrucomicrobiota;c__Verrucomicrobiae;o__Chthoniobacterales;f__Terrimicrobiaceae;g__UBA967;s__	taxonomic classification defined by topology and ANI
Sample_101_S75	bin_92	Sample_101_S75_bin_92		96.4	1.176	0.52	23427	5936115	d__Bacteria;p__Planctomycetota;c__Planctomycetes;o__Pirellulales;f__Pirellulaceae;g__Pirellula_B;s__	GCA_903837255.1	d__Bacteria;p__Planctomycetota;c__Planctomycetes;o__Pirellulales;f__Pirellulaceae;g__Pirellula_B;s__	taxonomic classification defined by topology and ANI
Sample_101_S75	bin_93	Sample_101_S75_bin_93		91.31	1.358	0.637	9651	6925695	d__Bacteria;p__Planctomycetota;c__Planctomycetes;o__Planctomycetales;f__UBA10511;g__UBA10511;s__UBA10511 sp903861195	GCA_903861195.1	d__Bacteria;p__Planctomycetota;c__Planctomycetes;o__Planctomycetales;f__UBA10511;g__UBA10511;s__	taxonomic classification defined by topology and ANI
Sample_101_S75	bin_94	Sample_101_S75_bin_94	X	79.31	0.411	0.568	4568	3994666	d__Bacteria;p__Planctomycetota;c__Planctomycetes;o__Pirellulales;f__Pirellulaceae;g__BJ22;s__	N/A	d__Bacteria;p__Planctomycetota;c__Planctomycetes;o__Pirellulales;f__Pirellulaceae;g__;s__	taxonomic novelty determined using RED
Sample_101_S75	bin_96	Sample_101_S75_bin_96		43.41	0	0.378	5563	966330	d__Bacteria;p__Bacteroidota;c__Bacteroidia;o__Chitinophagales;f__Chitinophagaceae;g__SXYR01;s__	N/A	d__Bacteria;p__Bacteroidota;c__Bacteroidia;o__Chitinophagales;f__Chitinophagaceae;g__SXYR01;s__	taxonomic classification fully defined by topology
Sample_101_S75	bin_97	Sample_101_S75_bin_97	X	61.83	1.724	0.483	4129	1018499	d__Bacteria;p__Actinobacteriota;c__Actinomycetia;o__Nanopelagicales;f__Nanopelagicaceae;g__Planktophila;s__	GCA_009702965.1	d__Bacteria;p__Actinobacteriota;c__Actinomycetia;o__Nanopelagicales;f__Nanopelagicaceae;g__Planktophila;s__	taxonomic classification defined by topology and ANI
Sample_101_S75	bin_98	Sample_101_S75_bin_98	X	82.41	1.724	0.313	15092	2703050	d__Bacteria;p__Bacteroidota;c__Bacteroidia;o__Flavobacteriales;f__Flavobacteriaceae;g__Flavobacterium;s__	GCA_002737105.1	d__Bacteria;p__Bacteroidota;c__Bacteroidia;o__Flavobacteriales;f__Flavobacteriaceae;g__Flavobacterium;s__	taxonomic classification defined by topology and ANI
Sample_101_S75	bin_99	Sample_101_S75_bin_99		34.07	0	0.46	1965	821224	d__Bacteria;p__Actinobacteriota;c__Actinomycetia;o__Nanopelagicales;f__Nanopelagicaceae;g__Planktophila;s__	GCA_001438925.1	d__Bacteria;p__Actinobacteriota;c__Actinomycetia;o__Nanopelagicales;f__Nanopelagicaceae;g__Planktophila;s__	taxonomic classification defined by topology and ANI
Sample_102_S2	bin_1	Sample_102_S2_bin_1		82.28	5.757	0.56	3792	2615770	d__Bacteria;p__Proteobacteria;c__Alphaproteobacteria;o__Rhizobiales;f__Beijerinckiaceae;g__CAIUPE01;s__	N/A	d__Bacteria;p__Proteobacteria;c__Alphaproteobacteria;o__Rhizobiales;f__Beijerinckiaceae;g__;s__	taxonomic novelty determined using RED
Sample_102_S2	bin_10	Sample_102_S2_bin_10	X	97.84	2.688	0.668	205254	3703744	d__Bacteria;p__Planctomycetota;c__UBA1135;o__UBA1135;f__GCA-002686595;g__SYGM01;s__SYGM01 sp005799545	GCA_005799545.1	d__Bacteria;p__Planctomycetota;c__UBA1135;o__UBA1135;f__GCA-002686595;g__;s__	taxonomic classification defined by topology and ANI
Sample_102_S2	bin_100	Sample_102_S2_bin_100		46.12	0	0.477	3637	631027	d__Bacteria;p__Actinobacteriota;c__Actinomycetia;o__Nanopelagicales;f__Nanopelagicaceae;g__Planktophila;s__	GCF_002287925.1	d__Bacteria;p__Actinobacteriota;c__Actinomycetia;o__Nanopelagicales;f__Nanopelagicaceae;g__Planktophila;s__	taxonomic classification defined by topology and ANI
Sample_102_S2	bin_101	Sample_102_S2_bin_101	X	98.64	0.27	0.419	20224	2322031	d__Bacteria;p__Bacteroidota;c__Bacteroidia;o__Flavobacteriales;f__Crocinitomicaceae;g__UBA952;s__UBA952 sp903823565	GCA_903823565.1	d__Bacteria;p__Bacteroidota;c__Bacteroidia;o__Flavobacteriales;f__Crocinitomicaceae;g__UBA952;s__	taxonomic classification defined by topology and ANI
Sample_102_S2	bin_103	Sample_102_S2_bin_103		32.77	2.456	0.523	2516	1152985	d__Bacteria;p__Planctomycetota;c__Planctomycetes;o__Pirellulales;f__Pirellulaceae;g__Pirellula_B;s__Pirellula_B sp903820735	GCA_903820735.1	d__Bacteria;p__Planctomycetota;c__Planctomycetes;o__Pirellulales;f__Pirellulaceae;g__Pirellula_B;s__	taxonomic classification defined by topology and ANI
Sample_102_S2	bin_104	Sample_102_S2_bin_104		40.51	1.724	0.544	5582	683118	d__Bacteria;p__Actinobacteriota;c__Acidimicrobiia;o__Acidimicrobiales;f__Ilumatobacteraceae;g__UBA3006;s__UBA3006 sp903850275	GCA_903850275.1	d__Bacteria;p__Actinobacteriota;c__Acidimicrobiia;o__Acidimicrobiales;f__Ilumatobacteraceae;g__UBA3006;s__	taxonomic classification defined by topology and ANI
Sample_102_S2	bin_105	Sample_102_S2_bin_105		95.97	5.994	0.625	9352	8350850	d__Bacteria;p__Acidobacteriota;c__Acidobacteriae;o__Bryobacterales;f__Bryobacteraceae;g__Ga0077553;s__	GCA_009697495.1	d__Bacteria;p__Acidobacteriota;c__Acidobacteriae;o__Bryobacterales;f__Bryobacteraceae;g__Ga0077553;s__	taxonomic classification defined by topology and ANI
Sample_102_S2	bin_107	Sample_102_S2_bin_107		53.86	2.991	0.385	2665	754954	d__Bacteria;p__Actinobacteriota;c__Actinomycetia;o__Nanopelagicales;f__AcAMD-5;g__ATZT02;s__	GCA_000428345.2	d__Bacteria;p__Actinobacteriota;c__Actinomycetia;o__Nanopelagicales;f__AcAMD-5;g__ATZT02;s__	taxonomic classification defined by topology and ANI
Sample_102_S2	bin_108	Sample_102_S2_bin_108		34.54	3.448	0.665	3155	2871832	d__Bacteria;p__Gemmatimonadota;c__Gemmatimonadetes;o__Gemmatimonadales;f__Gemmatimonadaceae;g__Gemmatimonas;s__	N/A	d__Bacteria;p__Gemmatimonadota;c__Gemmatimonadetes;o__Gemmatimonadales;f__Gemmatimonadaceae;g__Gemmatimonas;s__	ANI
Sample_102_S2	bin_109	Sample_102_S2_bin_109		54.17	3.341	0.689	2145	2779500	d__Bacteria;p__Proteobacteria;c__Alphaproteobacteria;o__CACIAM-22H2;f__CACIAM-22H2;g__CAIOSQ01;s__CAIOSQ01 sp903860935	GCA_903860935.1	d__Bacteria;p__Proteobacteria;c__Alphaproteobacteria;o__CACIAM-22H2;f__CACIAM-22H2;g__;s__	taxonomic classification defined by topology and ANI
Sample_102_S2	bin_110	Sample_102_S2_bin_110		32.72	2.413	0.621	3026	1762420	d__Bacteria;p__Proteobacteria;c__Gammaproteobacteria;o__Burkholderiales;f__SG8-39;g__CAIPUP01;s__CAIPUP01 sp903868285	GCA_903868285.1	d__Bacteria;p__Proteobacteria;c__Gammaproteobacteria;o__Burkholderiales;f__SG8-39;g__;s__	taxonomic classification defined by topology and ANI
Sample_102_S2	bin_111	Sample_102_S2_bin_111		91.14	6.674	0.618	4986	3086220	d__Bacteria;p__Proteobacteria;c__Alphaproteobacteria;o__Acetobacterales;f__Acetobacteraceae;g__Roseomonas_B;s__Roseomonas_B sp903844785	GCA_903844785.1	d__Bacteria;p__Proteobacteria;c__Alphaproteobacteria;o__Acetobacterales;f__Acetobacteraceae;g__Roseomonas_B;s__	taxonomic classification defined by topology and ANI
Sample_102_S2	bin_112	Sample_102_S2_bin_112		54.65	0.427	0.572	3028	1336674	d__Bacteria;p__Actinobacteriota;c__Acidimicrobiia;o__Acidimicrobiales;f__Ilumatobacteraceae;g__UBA2093;s__UBA2093 sp002331255	GCA_002331255.1	d__Bacteria;p__Actinobacteriota;c__Acidimicrobiia;o__Acidimicrobiales;f__Ilumatobacteraceae;g__UBA2093;s__	taxonomic classification defined by topology and ANI
Sample_102_S2	bin_113	Sample_102_S2_bin_113	X	63.79	0	0.65	5383	2268217	d__Bacteria;p__Proteobacteria;c__Alphaproteobacteria;o__Caulobacterales;f__Hyphomonadaceae;g__UBA7672;s__UBA7672 sp903831485	GCA_903831485.1	d__Bacteria;p__Proteobacteria;c__Alphaproteobacteria;o__Caulobacterales;f__Hyphomonadaceae;g__UBA7672;s__	taxonomic classification defined by topology and ANI
Sample_102_S2	bin_114	Sample_102_S2_bin_114	X	92.06	4.29	0.619	6482	3569382	d__Bacteria;p__Chloroflexota;c__UBA2235;o__UBA12225;f__UBA12225;g__UBA12225;s__UBA12225 sp002347925	GCA_002347925.1	d__Bacteria;p__Chloroflexota;c__UBA2235;o__UBA12225;f__UBA12225;g__UBA12225;s__	taxonomic classification defined by topology and ANI
Sample_102_S2	bin_115	Sample_102_S2_bin_115	X	67.24	0	0.663	3643	3372176	d__Bacteria;p__Proteobacteria;c__Gammaproteobacteria;o__Pseudomonadales;f__UBA5518;g__UBA5518;s__UBA5518 sp903921135	GCA_903921135.1	d__Bacteria;p__Proteobacteria;c__Gammaproteobacteria;o__Pseudomonadales;f__UBA5518;g__UBA5518;s__	taxonomic classification defined by topology and ANI
Sample_102_S2	bin_116	Sample_102_S2_bin_116		71.86	0	0.708	10135	1768777	d__Bacteria;p__Gemmatimonadota;c__Gemmatimonadetes;o__Gemmatimonadales;f__Gemmatimonadaceae;g__PNKF01;s__	GCA_903906325.1	d__Bacteria;p__Gemmatimonadota;c__Gemmatimonadetes;o__Gemmatimonadales;f__Gemmatimonadaceae;g__PNKF01;s__	taxonomic classification defined by topology and ANI
Sample_102_S2	bin_117	Sample_102_S2_bin_117		43.22	2.113	0.429	2592	1429888	d__Bacteria;p__Proteobacteria;c__Gammaproteobacteria;o__Burkholderiales;f__Burkholderiaceae;g__Polynucleobacter;s__Polynucleobacter sp903871735	GCA_903871735.1	d__Bacteria;p__Proteobacteria;c__Gammaproteobacteria;o__Burkholderiales;f__Burkholderiaceae;g__Polynucleobacter;s__	taxonomic classification defined by topology and ANI
Sample_102_S2	bin_118	Sample_102_S2_bin_118		34.21	8.771	0.635	2211	2006531	d__Bacteria;p__Verrucomicrobiota;c__Verrucomicrobiae;o__Opitutales;f__Opitutaceae;g__Tous-C4FEB;s__	N/A	d__Bacteria;p__Verrucomicrobiota;c__Verrucomicrobiae;o__Opitutales;f__Opitutaceae;g__Tous-C4FEB;s__	ANI
Sample_102_S2	bin_12	Sample_102_S2_bin_12		37.38	2.037	0.481	5043	829077	d__Bacteria;p__Actinobacteriota;c__Actinomycetia;o__Nanopelagicales;f__Nanopelagicaceae;g__Planktophila;s__Planktophila dulcis	GCF_002288225.1	d__Bacteria;p__Actinobacteriota;c__Actinomycetia;o__Nanopelagicales;f__Nanopelagicaceae;g__Planktophila;s__	taxonomic classification defined by topology and ANI
Sample_102_S2	bin_120	Sample_102_S2_bin_120		86.57	3.629	0.558	5514	1519085	d__Bacteria;p__Bacteroidota;c__Bacteroidia;o__Flavobacteriales;f__Schleiferiaceae;g__TMED14;s__TMED14 sp002292855	GCA_002292855.1	d__Bacteria;p__Bacteroidota;c__Bacteroidia;o__Flavobacteriales;f__Schleiferiaceae;g__TMED14;s__	taxonomic classification defined by topology and ANI
Sample_102_S2	bin_121	Sample_102_S2_bin_121		38.41	0.573	0.442	2523	1121026	d__Bacteria;p__Cyanobacteria;c__Cyanobacteriia;o__Cyanobacteriales;f__Microcystaceae;g__Synechocystis;s__	N/A	d__Bacteria;p__Cyanobacteria;c__Cyanobacteriia;o__Cyanobacteriales;f__Microcystaceae;g__;s__	taxonomic novelty determined using RED
Sample_102_S2	bin_122	Sample_102_S2_bin_122		89.86	1.02	0.588	7060	3605465	d__Bacteria;p__Verrucomicrobiota;c__Verrucomicrobiae;o__Chthoniobacterales;f__Chthoniobacteraceae;g__SXWH01;s__	GCA_903929475.1	d__Bacteria;p__Verrucomicrobiota;c__Verrucomicrobiae;o__Chthoniobacterales;f__Chthoniobacteraceae;g__SXWH01;s__	taxonomic classification defined by topology and ANI
Sample_102_S2	bin_123	Sample_102_S2_bin_123		40.34	5.172	0.414	3034	906486	d__Bacteria;p__Actinobacteriota;c__Actinomycetia;o__Nanopelagicales;f__Nanopelagicaceae;g__Nanopelagicus;s__	GCA_000294575.1	d__Bacteria;p__Actinobacteriota;c__Actinomycetia;o__Nanopelagicales;f__Nanopelagicaceae;g__Nanopelagicus;s__	taxonomic classification defined by topology and ANI
Sample_102_S2	bin_124	Sample_102_S2_bin_124		75.97	9.793	0.387	3777	1810913	d__Bacteria;p__Bacteroidota;c__Bacteroidia;o__NS11-12g;f__UBA955;g__;s__	N/A	d__Bacteria;p__Bacteroidota;c__Bacteroidia;o__NS11-12g;f__UBA955;g__;s__	taxonomic novelty determined using RED
Sample_102_S2	bin_125	Sample_102_S2_bin_125		37.39	1.724	0.451	1988	1587090	d__Bacteria;p__Bacteroidota;c__Bacteroidia;o__Chitinophagales;f__Chitinophagaceae;g__SXYR01;s__	N/A	d__Bacteria;p__Bacteroidota;c__Bacteroidia;o__Chitinophagales;f__Chitinophagaceae;g__SXYR01;s__	taxonomic classification defined by topology and ANI
Sample_102_S2	bin_126	Sample_102_S2_bin_126		52.95	8.771	0.694	2739	1526597	d__Bacteria;p__Planctomycetota;c__Phycisphaerae;o__Phycisphaerales;f__SM1A02;g__UBA966;s__	N/A	d__Bacteria;p__Planctomycetota;c__Phycisphaerae;o__Phycisphaerales;f__SM1A02;g__;s__	taxonomic novelty determined using RED
Sample_102_S2	bin_127	Sample_102_S2_bin_127	X	68.58	0	0.673	6229	3479733	d__Bacteria;p__Myxococcota;c__Bradymonadia;o__REDH01;f__REDH01;g__CAIWGR01;s__CAIWGR01 sp903873545	GCA_903873545.1	d__Bacteria;p__Myxococcota;c__Bradymonadia;o__REDH01;f__REDH01;g__CAIWGR01;s__	taxonomic classification defined by topology and ANI
Sample_102_S2	bin_128	Sample_102_S2_bin_128		75.94	5.156	0.504	3769	1370939	d__Bacteria;p__Actinobacteriota;c__Acidimicrobiia;o__Acidimicrobiales;f__Ilumatobacteraceae;g__BACL27;s__	N/A	d__Bacteria;p__Actinobacteriota;c__Acidimicrobiia;o__Acidimicrobiales;f__Ilumatobacteraceae;g__BACL27;s__	taxonomic classification defined by topology and ANI
Sample_102_S2	bin_129	Sample_102_S2_bin_129	X	61.77	1.053	0.664	4606	1301880	d__Bacteria;p__Verrucomicrobiota;c__Verrucomicrobiae;o__Opitutales;f__UBA953;g__UBA953;s__	GCA_004293385.1	d__Bacteria;p__Verrucomicrobiota;c__Verrucomicrobiae;o__Opitutales;f__UBA953;g__UBA953;s__	taxonomic classification defined by topology and ANI
Sample_102_S2	bin_13	Sample_102_S2_bin_13		91.98	1.253	0.661	6551	5902538	d__Bacteria;p__Planctomycetota;c__Planctomycetes;o__Planctomycetales;f__UBA10511;g__;s__	N/A	d__Bacteria;p__Planctomycetota;c__Planctomycetes;o__Planctomycetales;f__UBA10511;g__;s__	taxonomic novelty determined using RED
Sample_102_S2	bin_130	Sample_102_S2_bin_130		35.49	4.03	0.546	4953	851736	d__Bacteria;p__Proteobacteria;c__Gammaproteobacteria;o__Burkholderiales;f__Burkholderiaceae;g__CAINMN01;s__	N/A	d__Bacteria;p__Proteobacteria;c__Gammaproteobacteria;o__Burkholderiales;f__Burkholderiaceae;g__CAINMN01;s__	taxonomic classification defined by topology and ANI
Sample_102_S2	bin_131	Sample_102_S2_bin_131		55.28	0.568	0.671	3373	1361654	d__Bacteria;p__Planctomycetota;c__Phycisphaerae;o__Phycisphaerales;f__SM1A02;g__SYAC01;s__SYAC01 sp903867275	GCA_009924765.1	d__Bacteria;p__Planctomycetota;c__Phycisphaerae;o__Phycisphaerales;f__SM1A02;g__SYAC01;s__	ANI
Sample_102_S2	bin_132	Sample_102_S2_bin_132		84.12	3.716	0.679	7678	2138948	d__Bacteria;p__Verrucomicrobiota;c__Verrucomicrobiae;o__Opitutales;f__UBA953;g__UBA953;s__UBA953 sp903882335	GCA_903882335.1	d__Bacteria;p__Verrucomicrobiota;c__Verrucomicrobiae;o__Opitutales;f__UBA953;g__UBA953;s__	taxonomic classification defined by topology and ANI
Sample_102_S2	bin_133	Sample_102_S2_bin_133		58.05	1.222	0.536	1888	1029068	d__Bacteria;p__Cyanobacteria;c__Cyanobacteriia;o__PCC-6307;f__Cyanobiaceae;g__Synechococcus_D;s__Synechococcus_D lacustris	GCF_003011125.1	d__Bacteria;p__Cyanobacteria;c__Cyanobacteriia;o__PCC-6307;f__Cyanobiaceae;g__Synechococcus_D;s__	taxonomic classification defined by topology and ANI
Sample_102_S2	bin_135	Sample_102_S2_bin_135		30.17	3.793	0.657	1266	1079916	d__Bacteria;p__Cyanobacteria;c__Cyanobacteriia;o__PCC-6307;f__Cyanobiaceae;g__UBA5018;s__	GCA_002396505.1	d__Bacteria;p__Cyanobacteria;c__Cyanobacteriia;o__PCC-6307;f__Cyanobiaceae;g__UBA5018;s__	taxonomic classification defined by topology and ANI
Sample_102_S2	bin_136	Sample_102_S2_bin_136	X	76.13	2.238	0.325	4381	2009537	d__Bacteria;p__Bacteroidota;c__Bacteroidia;o__AKYH767;f__B-17BO;g__;s__	N/A	d__Bacteria;p__Bacteroidota;c__Bacteroidia;o__AKYH767;f__B-17BO;g__;s__	taxonomic novelty determined using RED
Sample_102_S2	bin_137	Sample_102_S2_bin_137	X	51.35	0.27	0.561	3056	2075963	d__Bacteria;p__Verrucomicrobiota;c__Verrucomicrobiae;o__Pedosphaerales;f__UBA11358;g__SCTL01;s__	GCA_008933055.1	d__Bacteria;p__Verrucomicrobiota;c__Verrucomicrobiae;o__Pedosphaerales;f__UBA11358;g__SCTL01;s__	taxonomic classification defined by topology and ANI
Sample_102_S2	bin_139	Sample_102_S2_bin_139	X	86.79	3.609	0.41	6750	4214581	d__Bacteria;p__Cyanobacteria;c__Cyanobacteriia;o__Cyanobacteriales;f__Microcystaceae;g__Snowella;s__	GCA_003249095.1	d__Bacteria;p__Cyanobacteria;c__Cyanobacteriia;o__Cyanobacteriales;f__Microcystaceae;g__;s__	taxonomic classification defined by topology and ANI
Sample_102_S2	bin_140	Sample_102_S2_bin_140		84.69	3.521	0.486	4918	2108544	d__Bacteria;p__Proteobacteria;c__Gammaproteobacteria;o__Burkholderiales;f__Burkholderiaceae;g__SYFN01;s__SYFN01 sp903846425	GCA_903846425.1	d__Bacteria;p__Proteobacteria;c__Gammaproteobacteria;o__Burkholderiales;f__Burkholderiaceae;g__SYFN01;s__	taxonomic classification defined by topology and ANI
Sample_102_S2	bin_141	Sample_102_S2_bin_141		66.89	8.179	0.635	7144	3470397	d__Bacteria;p__Proteobacteria;c__Gammaproteobacteria;o__Burkholderiales;f__Burkholderiaceae;g__SYIM01;s__SYIM01 sp903866395	GCA_903866395.1	d__Bacteria;p__Proteobacteria;c__Gammaproteobacteria;o__Burkholderiales;f__Burkholderiaceae;g__SYIM01;s__	taxonomic classification defined by topology and ANI
Sample_102_S2	bin_142	Sample_102_S2_bin_142		48.27	5.172	0.482	3904	692233	d__Bacteria;p__Actinobacteriota;c__Actinomycetia;o__Nanopelagicales;f__UBA5976;g__UBA5976;s__	GCA_009702945.1	d__Bacteria;p__Actinobacteriota;c__Actinomycetia;o__Nanopelagicales;f__UBA5976;g__UBA5976;s__	taxonomic classification defined by topology and ANI
Sample_102_S2	bin_143	Sample_102_S2_bin_143	X	76.72	1.724	0.653	5142	2648590	d__Bacteria;p__Cyanobacteria;c__Sericytochromatia;o__S15B-MN24;f__UBA4093;g__;s__	N/A	d__Bacteria;p__Cyanobacteria;c__Sericytochromatia;o__S15B-MN24;f__;g__;s__	taxonomic novelty determined using RED
Sample_102_S2	bin_145	Sample_102_S2_bin_145		33.22	4.31	0.652	2161	2354397	d__Bacteria;p__Proteobacteria;c__Alphaproteobacteria;o__Micropepsales;f__Micropepsaceae;g__Rhizomicrobium;s__	N/A	d__Bacteria;p__Proteobacteria;c__Alphaproteobacteria;o__Micropepsales;f__Micropepsaceae;g__Rhizomicrobium;s__	taxonomic classification fully defined by topology
Sample_102_S2	bin_146	Sample_102_S2_bin_146		94.49	0.132	0.595	10693	5833472	d__Bacteria;p__Planctomycetota;c__Planctomycetes;o__Planctomycetales;f__Planctomycetaceae;g__SXXK01;s__SXXK01 sp005791255	GCA_005791255.1	d__Bacteria;p__Planctomycetota;c__Planctomycetes;o__Planctomycetales;f__Planctomycetaceae;g__SXXK01;s__	taxonomic classification defined by topology and ANI
Sample_102_S2	bin_147	Sample_102_S2_bin_147	X	89.74	0.943	0.538	3762	2717679	d__Bacteria;p__Chloroflexota;c__Chloroflexia;o__Chloroflexales;f__Roseiflexaceae;g__UBA965;s__UBA965 sp002292925	GCA_002292925.1	d__Bacteria;p__Chloroflexota;c__Chloroflexia;o__Chloroflexales;f__Roseiflexaceae;g__UBA965;s__	taxonomic classification defined by topology and ANI
Sample_102_S2	bin_148	Sample_102_S2_bin_148	X	90.45	0.039	0.379	8575	1709954	d__Bacteria;p__Chlamydiota;c__Chlamydiia;o__Chlamydiales;f__Rhabdochlamydiaceae;g__;s__	N/A	d__Bacteria;p__Chlamydiota;c__Chlamydiia;o__Chlamydiales;f__Rhabdochlamydiaceae;g__;s__	taxonomic novelty determined using RED
Sample_102_S2	bin_149	Sample_102_S2_bin_149		54.43	1.013	0.572	3367	1531721	d__Bacteria;p__Verrucomicrobiota;c__Verrucomicrobiae;o__Opitutales;f__Opitutaceae;g__Lacunisphaera;s__Lacunisphaera sp005787865	GCA_005787865.1	d__Bacteria;p__Verrucomicrobiota;c__Verrucomicrobiae;o__Opitutales;f__Opitutaceae;g__Lacunisphaera;s__	taxonomic classification defined by topology and ANI
Sample_102_S2	bin_150	Sample_102_S2_bin_150		32.55	8.743	0.329	1366	1438238	d__Bacteria;p__Bacteroidota;c__Bacteroidia;o__AKYH767;f__JACMRI01;g__;s__	N/A	d__Bacteria;p__Bacteroidota;c__Bacteroidia;o__AKYH767;f__;g__;s__	taxonomic novelty determined using RED
Sample_102_S2	bin_151	Sample_102_S2_bin_151		69.19	3.96	0.508	2607	2746874	d__Bacteria;p__Bacteroidota;c__Bacteroidia;o__Chitinophagales;f__Saprospiraceae;g__M3007;s__	N/A	d__Bacteria;p__Bacteroidota;c__Bacteroidia;o__Chitinophagales;f__Saprospiraceae;g__M3007;s__	taxonomic classification defined by topology and ANI
Sample_102_S2	bin_152	Sample_102_S2_bin_152		90.39	0.679	0.562	6121	4238019	d__Bacteria;p__Cyanobacteria;c__Cyanobacteriia;o__PCC-9006;f__Prochlorotrichaceae;g__Prochlorothrix;s__Prochlorothrix hollandica	GCF_000332315.1	d__Bacteria;p__Cyanobacteria;c__Cyanobacteriia;o__PCC-9006;f__Prochlorotrichaceae;g__;s__	taxonomic classification defined by topology and ANI
Sample_102_S2	bin_153	Sample_102_S2_bin_153		42.06	3.84	0.634	2650	764394	d__Bacteria;p__Verrucomicrobiota;c__Verrucomicrobiae;o__Opitutales;f__UBA953;g__UBA953;s__	GCA_002293125.1	d__Bacteria;p__Verrucomicrobiota;c__Verrucomicrobiae;o__Opitutales;f__UBA953;g__UBA953;s__	taxonomic classification defined by topology and ANI
Sample_102_S2	bin_154	Sample_102_S2_bin_154		68.78	6.435	0.368	4786	882901	d__Bacteria;p__Proteobacteria;c__Gammaproteobacteria;o__Burkholderiales;f__Methylophilaceae;g__Methylopumilus;s__Methylopumilus planktonicus	GCF_000981505.1	d__Bacteria;p__Proteobacteria;c__Gammaproteobacteria;o__Burkholderiales;f__Methylophilaceae;g__Methylopumilus;s__	taxonomic classification defined by topology and ANI
Sample_102_S2	bin_156	Sample_102_S2_bin_156		36.93	5.172	0.692	4388	745394	d__Bacteria;p__Cyanobacteria;c__Cyanobacteriia;o__PCC-6307;f__Cyanobiaceae;g__Vulcanococcus;s__	GCA_014191535.1	d__Bacteria;p__Cyanobacteria;c__Cyanobacteriia;o__PCC-6307;f__Cyanobiaceae;g__Vulcanococcus;s__	taxonomic classification defined by topology and ANI
Sample_102_S2	bin_157	Sample_102_S2_bin_157		39.57	5.172	0.402	2079	921643	d__Bacteria;p__Bacteroidota;c__Bacteroidia;o__Flavobacteriales;f__Crocinitomicaceae;g__UBA952;s__UBA952 sp903935095	GCA_903935095.1	d__Bacteria;p__Bacteroidota;c__Bacteroidia;o__Flavobacteriales;f__Crocinitomicaceae;g__UBA952;s__	taxonomic classification defined by topology and ANI
Sample_102_S2	bin_158	Sample_102_S2_bin_158		69.12	3.793	0.352	3774	1511747	d__Bacteria;p__Bacteroidota;c__Bacteroidia;o__Chitinophagales;f__Chitinophagaceae;g__Sediminibacterium;s__	GCA_903825095.1	d__Bacteria;p__Bacteroidota;c__Bacteroidia;o__Chitinophagales;f__Chitinophagaceae;g__Sediminibacterium;s__	taxonomic classification defined by topology and ANI
Sample_102_S2	bin_159	Sample_102_S2_bin_159		32.82	6.3	0.587	1213	4191179	d__Bacteria;p__J088;c__;o__;f__;g__;s__	N/A	d__Bacteria;p__;c__;o__;f__;g__;s__	taxonomic novelty determined using RED
Sample_102_S2	bin_16	Sample_102_S2_bin_16		84.43	2.566	0.643	14537	2275170	d__Bacteria;p__Proteobacteria;c__Gammaproteobacteria;o__Steroidobacterales;f__Steroidobacteraceae;g__UBA964;s__UBA964 sp903885195	GCA_903885195.1	d__Bacteria;p__Proteobacteria;c__Gammaproteobacteria;o__Steroidobacterales;f__Steroidobacteraceae;g__UBA964;s__	taxonomic classification defined by topology and ANI
Sample_102_S2	bin_160	Sample_102_S2_bin_160		41.17	3.125	0.587	1385	1289369	d__Bacteria;p__Bdellovibrionota;c__Bdellovibrionia_A;o__UBA1018;f__CAIMNF01;g__;s__	N/A	d__Bacteria;p__Bdellovibrionota;c__Bdellovibrionia_A;o__UBA1018;f__;g__;s__	taxonomic novelty determined using RED
Sample_102_S2	bin_17	Sample_102_S2_bin_17		55.49	0.916	0.467	4111	930015	d__Bacteria;p__Proteobacteria;c__Gammaproteobacteria;o__Burkholderiales;f__Burkholderiaceae;g__Polynucleobacter;s__Polynucleobacter sp002359975	GCA_002359975.1	d__Bacteria;p__Proteobacteria;c__Gammaproteobacteria;o__Burkholderiales;f__Burkholderiaceae;g__Polynucleobacter;s__	taxonomic classification defined by topology and ANI
Sample_102_S2	bin_18	Sample_102_S2_bin_18		49.12	1.724	0.426	2937	2621101	d__Bacteria;p__Cyanobacteria;c__Cyanobacteriia;o__Pseudanabaenales;f__Pseudanabaenaceae;g__Pseudanabaena;s__	N/A	d__Bacteria;p__Cyanobacteria;c__Cyanobacteriia;o__Pseudanabaenales;f__Pseudanabaenaceae;g__Pseudanabaena;s__	ANI
Sample_102_S2	bin_19	Sample_102_S2_bin_19		75.95	2.919	0.65	3151	2077466	d__Bacteria;p__Proteobacteria;c__Alphaproteobacteria;o__Sphingomonadales;f__Sphingomonadaceae;g__Sandarakinorhabdus;s__Sandarakinorhabdus limnophila	GCF_000420765.1	d__Bacteria;p__Proteobacteria;c__Alphaproteobacteria;o__Sphingomonadales;f__Sphingomonadaceae;g__Sandarakinorhabdus;s__	taxonomic classification defined by topology and ANI
Sample_102_S2	bin_2	Sample_102_S2_bin_2		59.63	1.724	0.513	3550	1444083	d__Bacteria;p__Bacteroidota;c__Bacteroidia;o__UBA7662;f__UBA7662;g__F1-60-MAGs140;s__F1-60-MAGs140 sp005799065	GCA_005799065.1	d__Bacteria;p__Bacteroidota;c__Bacteroidia;o__UBA7662;f__UBA7662;g__F1-60-MAGs140;s__	taxonomic classification defined by topology and ANI
Sample_102_S2	bin_21	Sample_102_S2_bin_21		35.34	0	0.651	2113	871802	d__Bacteria;p__Cyanobacteria;c__Cyanobacteriia;o__PCC-6307;f__Cyanobiaceae;g__UBA5018;s__	GCA_002396505.1	d__Bacteria;p__Cyanobacteria;c__Cyanobacteriia;o__PCC-6307;f__Cyanobiaceae;g__UBA5018;s__	taxonomic classification defined by topology and ANI
Sample_102_S2	bin_22	Sample_102_S2_bin_22		31.03	2.586	0.523	3554	1044986	d__Bacteria;p__Proteobacteria;c__Gammaproteobacteria;o__Burkholderiales;f__Burkholderiaceae;g__Limnohabitans_A;s__	GCA_005789685.1	d__Bacteria;p__Proteobacteria;c__Gammaproteobacteria;o__Burkholderiales;f__Burkholderiaceae;g__Limnohabitans_A;s__	taxonomic classification defined by topology and ANI
Sample_102_S2	bin_23	Sample_102_S2_bin_23		48.27	9.482	0.439	4777	853512	d__Bacteria;p__Actinobacteriota;c__Actinomycetia;o__Nanopelagicales;f__Nanopelagicaceae;g__UBA3012;s__	N/A	d__Bacteria;p__Actinobacteriota;c__Actinomycetia;o__Nanopelagicales;f__Nanopelagicaceae;g__;s__	taxonomic novelty determined using RED
Sample_102_S2	bin_24	Sample_102_S2_bin_24		67.86	4.9	0.415	3249	1373951	d__Bacteria;p__Bacteroidota;c__Bacteroidia;o__Chitinophagales;f__Chitinophagaceae;g__JJ008;s__JJ008 sp005791465	GCA_005791465.1	d__Bacteria;p__Bacteroidota;c__Bacteroidia;o__Chitinophagales;f__Chitinophagaceae;g__JJ008;s__	taxonomic classification defined by topology and ANI
Sample_102_S2	bin_26	Sample_102_S2_bin_26		35.06	3.574	0.563	1712	3166954	d__Bacteria;p__Planctomycetota;c__Planctomycetes;o__Gemmatales;f__Gemmataceae;g__;s__	N/A	d__Bacteria;p__Planctomycetota;c__Planctomycetes;o__Gemmatales;f__Gemmataceae;g__;s__	taxonomic novelty determined using RED
Sample_102_S2	bin_27	Sample_102_S2_bin_27		31.58	5.63	0.544	3520	559640	d__Bacteria;p__Verrucomicrobiota;c__Verrucomicrobiae;o__Methylacidiphilales;f__UBA3015;g__UBA3015;s__	GCA_001438005.1	d__Bacteria;p__Verrucomicrobiota;c__Verrucomicrobiae;o__Methylacidiphilales;f__UBA3015;g__UBA3015;s__	taxonomic classification defined by topology and ANI
Sample_102_S2	bin_28	Sample_102_S2_bin_28	X	88.04	0.675	0.433	50094	1389997	d__Bacteria;p__Chlamydiota;c__Chlamydiia;o__2-12-FULL-49-11;f__RGXB01;g__RGXB01;s__	GCA_010029555.1	d__Bacteria;p__Chlamydiota;c__Chlamydiia;o__2-12-FULL-49-11;f__RGXB01;g__RGXB01;s__	taxonomic classification defined by topology and ANI
Sample_102_S2	bin_29	Sample_102_S2_bin_29		42.99	0	0.527	3647	667738	d__Bacteria;p__Actinobacteriota;c__Acidimicrobiia;o__Acidimicrobiales;f__Ilumatobacteraceae;g__F1-20-MAGs119;s__	N/A	d__Bacteria;p__Actinobacteriota;c__Acidimicrobiia;o__Acidimicrobiales;f__Ilumatobacteraceae;g__F1-20-MAGs119;s__	taxonomic classification defined by topology and ANI
Sample_102_S2	bin_3	Sample_102_S2_bin_3		86.14	2.244	0.596	10310	2525419	d__Bacteria;p__Proteobacteria;c__Gammaproteobacteria;o__Pseudomonadales;f__Pseudohongiellaceae;g__UBA5078;s__UBA5078 sp903889815	GCA_903889815.1	d__Bacteria;p__Proteobacteria;c__Gammaproteobacteria;o__Pseudomonadales;f__Pseudohongiellaceae;g__UBA5078;s__	taxonomic classification defined by topology and ANI
Sample_102_S2	bin_30	Sample_102_S2_bin_30		64.22	0	0.451	3428	1010941	d__Bacteria;p__Actinobacteriota;c__Actinomycetia;o__Nanopelagicales;f__Nanopelagicaceae;g__Planktophila;s__	GCA_903932885.1	d__Bacteria;p__Actinobacteriota;c__Actinomycetia;o__Nanopelagicales;f__Nanopelagicaceae;g__Planktophila;s__	taxonomic classification defined by topology and ANI
Sample_102_S2	bin_31	Sample_102_S2_bin_31		56.03	0	0.723	3944	2392122	d__Bacteria;p__Proteobacteria;c__Alphaproteobacteria;o__CACIAM-22H2;f__CACIAM-22H2;g__CAIOSQ01;s__	GCA_903860935.1	d__Bacteria;p__Proteobacteria;c__Alphaproteobacteria;o__CACIAM-22H2;f__CACIAM-22H2;g__;s__	taxonomic classification defined by topology and ANI
Sample_102_S2	bin_32	Sample_102_S2_bin_32		55	5.172	0.65	2827	1090664	d__Bacteria;p__Cyanobacteria;c__Cyanobacteriia;o__PCC-6307;f__Cyanobiaceae;g__Cyanobium_A;s__	GCA_903928835.1	d__Bacteria;p__Cyanobacteria;c__Cyanobacteriia;o__PCC-6307;f__Cyanobiaceae;g__Cyanobium_A;s__	taxonomic classification defined by topology and ANI
Sample_102_S2	bin_33	Sample_102_S2_bin_33		35.06	8.62	0.453	1501	719786	d__Bacteria;p__Actinobacteriota;c__Actinomycetia;o__Nanopelagicales;f__Nanopelagicaceae;g__Planktophila;s__	GCA_003569265.1	d__Bacteria;p__Actinobacteriota;c__Actinomycetia;o__Nanopelagicales;f__Nanopelagicaceae;g__Planktophila;s__	taxonomic classification defined by topology and ANI
Sample_102_S2	bin_35	Sample_102_S2_bin_35		42.59	0	0.55	1724	1611560	d__Bacteria;p__Armatimonadota;c__Armatimonadia;o__Armatimonadales;f__Armatimonadaceae;g__CAIRTT01;s__	GCA_903915615.1	d__Bacteria;p__Armatimonadota;c__Armatimonadia;o__Armatimonadales;f__Armatimonadaceae;g__CAIRTT01;s__	taxonomic classification defined by topology and ANI
Sample_102_S2	bin_37	Sample_102_S2_bin_37		47.85	7.586	0.382	2447	1095866	d__Bacteria;p__Bacteroidota;c__Bacteroidia;o__Chitinophagales;f__Chitinophagaceae;g__Sediminibacterium;s__	GCA_903958045.1	d__Bacteria;p__Bacteroidota;c__Bacteroidia;o__Chitinophagales;f__Chitinophagaceae;g__Sediminibacterium;s__	taxonomic classification defined by topology and ANI
Sample_102_S2	bin_38	Sample_102_S2_bin_38		37.27	4.862	0.443	1732	537139	d__Bacteria;p__Actinobacteriota;c__Actinomycetia;o__Nanopelagicales;f__Nanopelagicaceae;g__MAG-120802;s__	GCA_003569145.1	d__Bacteria;p__Actinobacteriota;c__Actinomycetia;o__Nanopelagicales;f__Nanopelagicaceae;g__MAG-120802;s__	taxonomic classification defined by topology and ANI
Sample_102_S2	bin_39	Sample_102_S2_bin_39		33.62	0	0.725	5025	1029792	d__Bacteria;p__Planctomycetota;c__Phycisphaerae;o__Phycisphaerales;f__SM1A02;g__UBA966;s__	N/A	d__Bacteria;p__Planctomycetota;c__Phycisphaerae;o__Phycisphaerales;f__SM1A02;g__;s__	taxonomic novelty determined using RED
Sample_102_S2	bin_4	Sample_102_S2_bin_4		88.88	3.206	0.536	6171	1708215	d__Bacteria;p__Bacteroidota;c__Bacteroidia;o__UBA7662;f__UBA7662;g__SYHX01;s__SYHX01 sp903856555	GCA_903856555.1	d__Bacteria;p__Bacteroidota;c__Bacteroidia;o__UBA7662;f__UBA7662;g__SYHX01;s__	taxonomic classification defined by topology and ANI
Sample_102_S2	bin_40	Sample_102_S2_bin_40	X	90.58	0.764	0.672	15575	2299733	d__Bacteria;p__Proteobacteria;c__Gammaproteobacteria;o__Steroidobacterales;f__Steroidobacteraceae;g__UBA964;s__UBA964 sp002292945	GCA_002292945.1	d__Bacteria;p__Proteobacteria;c__Gammaproteobacteria;o__Steroidobacterales;f__Steroidobacteraceae;g__UBA964;s__	taxonomic classification defined by topology and ANI
Sample_102_S2	bin_41	Sample_102_S2_bin_41		43.73	8.62	0.401	1492	964421	d__Bacteria;p__Actinobacteriota;c__Actinomycetia;o__Nanopelagicales;f__Nanopelagicaceae;g__Nanopelagicus;s__	GCF_002288305.1	d__Bacteria;p__Actinobacteriota;c__Actinomycetia;o__Nanopelagicales;f__Nanopelagicaceae;g__Nanopelagicus;s__	taxonomic classification defined by topology and ANI
Sample_102_S2	bin_42	Sample_102_S2_bin_42	X	85.35	3.94	0.358	5943	2126661	d__Bacteria;p__Bacteroidota;c__Bacteroidia;o__Chitinophagales;f__Chitinophagaceae;g__Sediminibacterium;s__	GCA_003509845.1	d__Bacteria;p__Bacteroidota;c__Bacteroidia;o__Chitinophagales;f__Chitinophagaceae;g__Sediminibacterium;s__	taxonomic classification defined by topology and ANI
Sample_102_S2	bin_43	Sample_102_S2_bin_43		78.94	5.751	0.662	10345	1768907	d__Bacteria;p__Cyanobacteria;c__Cyanobacteriia;o__PCC-6307;f__Cyanobiaceae;g__CAIXOZ01;s__	GCA_903921295.1	d__Bacteria;p__Cyanobacteria;c__Cyanobacteriia;o__PCC-6307;f__Cyanobiaceae;g__;s__	taxonomic classification defined by topology and ANI
Sample_102_S2	bin_45	Sample_102_S2_bin_45		38.24	1.724	0.381	3354	1053132	d__Bacteria;p__Bacteroidota;c__Bacteroidia;o__Cytophagales;f__Spirosomaceae;g__Aquirufa;s__	N/A	d__Bacteria;p__Bacteroidota;c__Bacteroidia;o__Cytophagales;f__Spirosomaceae;g__Aquirufa;s__	taxonomic classification defined by topology and ANI
Sample_102_S2	bin_46	Sample_102_S2_bin_46		64.82	1.724	0.581	7668	3146992	d__Bacteria;p__Proteobacteria;c__Gammaproteobacteria;o__Pseudomonadales;f__Pseudohongiellaceae;g__CAILUG01;s__CAILUG01 sp903887045	GCA_903887045.1	d__Bacteria;p__Proteobacteria;c__Gammaproteobacteria;o__Pseudomonadales;f__Pseudohongiellaceae;g__CAILUG01;s__	taxonomic classification defined by topology and ANI
Sample_102_S2	bin_47	Sample_102_S2_bin_47		92.77	5.064	0.542	10899	1576803	d__Bacteria;p__Proteobacteria;c__Gammaproteobacteria;o__Burkholderiales;f__Burkholderiaceae;g__UBA954;s__UBA954 sp002293155	GCA_002293155.1	d__Bacteria;p__Proteobacteria;c__Gammaproteobacteria;o__Burkholderiales;f__Burkholderiaceae;g__UBA954;s__	taxonomic classification defined by topology and ANI
Sample_102_S2	bin_48	Sample_102_S2_bin_48		45.61	1.754	0.326	2434	890841	d__Bacteria;p__Proteobacteria;c__Alphaproteobacteria;o__Rickettsiales;f__UBA1997;g__SYAR01;s__	GCA_903858915.1	d__Bacteria;p__Proteobacteria;c__Alphaproteobacteria;o__Rickettsiales;f__UBA1997;g__SYAR01;s__	taxonomic classification defined by topology and ANI
Sample_102_S2	bin_49	Sample_102_S2_bin_49		30.78	4.538	0.573	2297	803028	d__Bacteria;p__Proteobacteria;c__Gammaproteobacteria;o__Burkholderiales;f__Burkholderiaceae;g__CAINMN01;s__	GCA_009925585.1	d__Bacteria;p__Proteobacteria;c__Gammaproteobacteria;o__Burkholderiales;f__Burkholderiaceae;g__CAINMN01;s__	taxonomic classification defined by topology and ANI
Sample_102_S2	bin_5	Sample_102_S2_bin_5		86.98	1.176	0.521	11107	4852999	d__Bacteria;p__Planctomycetota;c__Planctomycetes;o__Pirellulales;f__Pirellulaceae;g__Pirellula_B;s__	GCA_903837255.1	d__Bacteria;p__Planctomycetota;c__Planctomycetes;o__Pirellulales;f__Pirellulaceae;g__Pirellula_B;s__	taxonomic classification defined by topology and ANI
Sample_102_S2	bin_50	Sample_102_S2_bin_50		59.61	1.648	0.642	2608	1520852	d__Bacteria;p__Bacteroidota;c__Bacteroidia;o__Flavobacteriales;f__UA16;g__;s__	N/A	d__Bacteria;p__Bacteroidota;c__Bacteroidia;o__Flavobacteriales;f__UA16;g__;s__	taxonomic novelty determined using RED
Sample_102_S2	bin_51	Sample_102_S2_bin_51		76.71	3.849	0.437	4672	1799464	d__Bacteria;p__Bacteroidota;c__Bacteroidia;o__NS11-12g;f__UBA955;g__UBA955;s__	GCA_903959115.1	d__Bacteria;p__Bacteroidota;c__Bacteroidia;o__NS11-12g;f__UBA955;g__UBA955;s__	taxonomic classification defined by topology and ANI
Sample_102_S2	bin_52	Sample_102_S2_bin_52		57.83	1.282	0.366	3627	679449	d__Bacteria;p__Proteobacteria;c__Gammaproteobacteria;o__Burkholderiales;f__Methylophilaceae;g__Methylopumilus;s__Methylopumilus universalis	GCF_006365315.1	d__Bacteria;p__Proteobacteria;c__Gammaproteobacteria;o__Burkholderiales;f__Methylophilaceae;g__Methylopumilus;s__	taxonomic classification defined by topology and ANI
Sample_102_S2	bin_54	Sample_102_S2_bin_54		89.61	4.545	0.683	14501	3716850	d__Bacteria;p__Planctomycetota;c__Phycisphaerae;o__Phycisphaerales;f__SM1A02;g__QWPT01;s__	GCA_903911205.1	d__Bacteria;p__Planctomycetota;c__Phycisphaerae;o__Phycisphaerales;f__SM1A02;g__QWPT01;s__	taxonomic classification defined by topology and ANI
Sample_102_S2	bin_55	Sample_102_S2_bin_55	X	93.99	0	0.375	20684	2177018	d__Bacteria;p__Bacteroidota;c__Bacteroidia;o__AKYH767;f__B-17BO;g__UBA2475;s__UBA2475 sp009927275	GCA_009927275.1	d__Bacteria;p__Bacteroidota;c__Bacteroidia;o__AKYH767;f__B-17BO;g__UBA2475;s__	taxonomic classification defined by topology and ANI
Sample_102_S2	bin_57	Sample_102_S2_bin_57		31.34	7.758	0.512	3745	1402125	d__Bacteria;p__Proteobacteria;c__Gammaproteobacteria;o__Burkholderiales;f__Burkholderiaceae;g__Limnohabitans_A;s__	N/A	d__Bacteria;p__Proteobacteria;c__Gammaproteobacteria;o__Burkholderiales;f__Burkholderiaceae;g__Limnohabitans_A;s__	ANI
Sample_102_S2	bin_59	Sample_102_S2_bin_59		66.37	0	0.693	6736	2303150	d__Bacteria;p__Planctomycetota;c__Phycisphaerae;o__Phycisphaerales;f__SM1A02;g__QWPT01;s__QWPT01 sp903856525	GCA_903856525.1	d__Bacteria;p__Planctomycetota;c__Phycisphaerae;o__Phycisphaerales;f__SM1A02;g__QWPT01;s__	taxonomic classification defined by topology and ANI
Sample_102_S2	bin_6	Sample_102_S2_bin_6		92.4	2.84	0.706	15043	4124106	d__Bacteria;p__Planctomycetota;c__UBA1135;o__UBA1135;f__GCA-002686595;g__F1-120-MAGs118;s__F1-120-MAGs118 sp903892045	GCA_903892045.1	d__Bacteria;p__Planctomycetota;c__UBA1135;o__UBA1135;f__GCA-002686595;g__F1-120-MAGs118;s__	taxonomic classification defined by topology and ANI
Sample_102_S2	bin_60	Sample_102_S2_bin_60	X	99.19	1.007	0.674	48018	4511454	d__Bacteria;p__Verrucomicrobiota;c__Verrucomicrobiae;o__Opitutales;f__Opitutaceae;g__ER46;s__ER46 sp903900845	GCA_903900845.1	d__Bacteria;p__Verrucomicrobiota;c__Verrucomicrobiae;o__Opitutales;f__Opitutaceae;g__ER46;s__	taxonomic classification defined by topology and ANI
Sample_102_S2	bin_61	Sample_102_S2_bin_61		83.99	4.421	0.47	8803	1242630	d__Bacteria;p__Acidobacteriota;c__Holophagae;o__Holophagales;f__Holophagaceae;g__UBA12189;s__UBA12189 sp014189895	GCA_014189895.1	d__Bacteria;p__Acidobacteriota;c__Holophagae;o__Holophagales;f__Holophagaceae;g__UBA12189;s__	taxonomic classification defined by topology and ANI
Sample_102_S2	bin_62	Sample_102_S2_bin_62	X	85.17	0.452	0.6	27542	2371679	d__Bacteria;p__Proteobacteria;c__Gammaproteobacteria;o__Steroidobacterales;f__Steroidobacteraceae;g__UBA964;s__UBA964 sp903910215	GCA_903910215.1	d__Bacteria;p__Proteobacteria;c__Gammaproteobacteria;o__Steroidobacterales;f__Steroidobacteraceae;g__UBA964;s__	taxonomic classification defined by topology and ANI
Sample_102_S2	bin_63	Sample_102_S2_bin_63		36.15	2.102	0.515	2834	705226	d__Bacteria;p__Proteobacteria;c__Gammaproteobacteria;o__Burkholderiales;f__Burkholderiaceae;g__Limnohabitans;s__	GCA_005786815.1	d__Bacteria;p__Proteobacteria;c__Gammaproteobacteria;o__Burkholderiales;f__Burkholderiaceae;g__Limnohabitans;s__	taxonomic classification defined by topology and ANI
Sample_102_S2	bin_64	Sample_102_S2_bin_64		32.11	6.196	0.538	1382	2102267	d__Bacteria;p__Planctomycetota;c__Planctomycetes;o__Pirellulales;f__Pirellulaceae;g__Pirellula_B;s__	N/A	d__Bacteria;p__Planctomycetota;c__Planctomycetes;o__Pirellulales;f__Pirellulaceae;g__Pirellula_B;s__	ANI
Sample_102_S2	bin_65	Sample_102_S2_bin_65		36.2	3.448	0.6	2085	1641800	d__Bacteria;p__Proteobacteria;c__Gammaproteobacteria;o__Burkholderiales;f__Burkholderiaceae;g__CAINMN01;s__	N/A	d__Bacteria;p__Proteobacteria;c__Gammaproteobacteria;o__Burkholderiales;f__Burkholderiaceae;g__CAINMN01;s__	ANI
Sample_102_S2	bin_66	Sample_102_S2_bin_66		52.46	3.323	0.638	2502	2598922	d__Bacteria;p__Planctomycetota;c__UBA1135;o__UBA1135;f__GCA-002686595;g__SXXH01;s__SXXH01 sp903829565	GCA_903829565.1	d__Bacteria;p__Planctomycetota;c__UBA1135;o__UBA1135;f__GCA-002686595;g__SXXH01;s__	taxonomic classification defined by topology and ANI
Sample_102_S2	bin_67	Sample_102_S2_bin_67		66.81	5.128	0.528	3023	1440319	d__Bacteria;p__Actinobacteriota;c__Acidimicrobiia;o__Acidimicrobiales;f__Ilumatobacteraceae;g__Casp-actino8;s__	N/A	d__Bacteria;p__Actinobacteriota;c__Acidimicrobiia;o__Acidimicrobiales;f__Ilumatobacteraceae;g__Casp-actino8;s__	taxonomic classification defined by topology and ANI
Sample_102_S2	bin_68	Sample_102_S2_bin_68		32.49	3.605	0.522	1485	1285506	d__Bacteria;p__Proteobacteria;c__Gammaproteobacteria;o__Burkholderiales;f__Burkholderiaceae;g__Limnohabitans_A;s__	GCA_005789685.1	d__Bacteria;p__Proteobacteria;c__Gammaproteobacteria;o__Burkholderiales;f__Burkholderiaceae;g__Limnohabitans_A;s__	taxonomic classification defined by topology and ANI
Sample_102_S2	bin_69	Sample_102_S2_bin_69		37.78	9.116	0.507	1399	1182153	d__Bacteria;p__Actinobacteriota;c__Acidimicrobiia;o__Acidimicrobiales;f__Ilumatobacteraceae;g__UBA2093;s__	GCA_903934195.1	d__Bacteria;p__Actinobacteriota;c__Acidimicrobiia;o__Acidimicrobiales;f__Ilumatobacteraceae;g__UBA2093;s__	taxonomic classification defined by topology and ANI
Sample_102_S2	bin_7	Sample_102_S2_bin_7		70.65	1.136	0.717	11024	2093785	d__Bacteria;p__Planctomycetota;c__Phycisphaerae;o__Phycisphaerales;f__SM1A02;g__UBA966;s__	N/A	d__Bacteria;p__Planctomycetota;c__Phycisphaerae;o__Phycisphaerales;f__SM1A02;g__;s__	taxonomic novelty determined using RED
Sample_102_S2	bin_70	Sample_102_S2_bin_70		39.65	0	0.526	3665	712713	d__Bacteria;p__Actinobacteriota;c__Acidimicrobiia;o__Acidimicrobiales;f__Ilumatobacteraceae;g__Casp-actino8;s__	N/A	d__Bacteria;p__Actinobacteriota;c__Acidimicrobiia;o__Acidimicrobiales;f__Ilumatobacteraceae;g__Casp-actino8;s__	taxonomic classification defined by topology and ANI
Sample_102_S2	bin_71	Sample_102_S2_bin_71		38.04	4.31	0.542	2908	578276	d__Bacteria;p__Verrucomicrobiota;c__Verrucomicrobiae;o__Methylacidiphilales;f__UBA3015;g__UBA3015;s__	GCA_001438005.1	d__Bacteria;p__Verrucomicrobiota;c__Verrucomicrobiae;o__Methylacidiphilales;f__UBA3015;g__UBA3015;s__	taxonomic classification defined by topology and ANI
Sample_102_S2	bin_72	Sample_102_S2_bin_72		37.57	1.724	0.602	1523	1215669	d__Bacteria;p__Proteobacteria;c__Alphaproteobacteria;o__Rhodobacterales;f__Rhodobacteraceae;g__CYK-10;s__	GCA_903873585.1	d__Bacteria;p__Proteobacteria;c__Alphaproteobacteria;o__Rhodobacterales;f__Rhodobacteraceae;g__CYK-10;s__	taxonomic classification defined by topology and ANI
Sample_102_S2	bin_73	Sample_102_S2_bin_73		32.75	0.862	0.333	2258	794191	d__Bacteria;p__Bacteroidota;c__Bacteroidia;o__Flavobacteriales;f__Crocinitomicaceae;g__UBA952;s__	GCA_009926125.1	d__Bacteria;p__Bacteroidota;c__Bacteroidia;o__Flavobacteriales;f__Crocinitomicaceae;g__UBA952;s__	taxonomic classification defined by topology and ANI
Sample_102_S2	bin_74	Sample_102_S2_bin_74	X	58.05	0	0.702	5614	3377945	d__Bacteria;p__Myxococcota;c__UBA796;o__UBA796;f__GCA-2862545;g__;s__	GCA_903861005.1	d__Bacteria;p__Myxococcota;c__UBA796;o__UBA796;f__GCA-2862545;g__;s__	taxonomic classification defined by topology and ANI
Sample_102_S2	bin_75	Sample_102_S2_bin_75		68.85	3.977	0.464	5072	1355335	d__Bacteria;p__Proteobacteria;c__Gammaproteobacteria;o__Burkholderiales;f__Burkholderiaceae;g__Polynucleobacter;s__Polynucleobacter sp002292975	GCA_002292975.1	d__Bacteria;p__Proteobacteria;c__Gammaproteobacteria;o__Burkholderiales;f__Burkholderiaceae;g__Polynucleobacter;s__	taxonomic classification defined by topology and ANI
Sample_102_S2	bin_76	Sample_102_S2_bin_76		88.02	1.198	0.689	42148	1946201	d__Bacteria;p__Gemmatimonadota;c__Gemmatimonadetes;o__Gemmatimonadales;f__Gemmatimonadaceae;g__PNKF01;s__	GCA_903906325.1	d__Bacteria;p__Gemmatimonadota;c__Gemmatimonadetes;o__Gemmatimonadales;f__Gemmatimonadaceae;g__PNKF01;s__	taxonomic classification defined by topology and ANI
Sample_102_S2	bin_77	Sample_102_S2_bin_77		59.35	3.289	0.679	5249	1584478	d__Bacteria;p__Planctomycetota;c__Phycisphaerae;o__Phycisphaerales;f__SM1A02;g__SYIB01;s__SYIB01 sp903927725	GCA_903927725.1	d__Bacteria;p__Planctomycetota;c__Phycisphaerae;o__Phycisphaerales;f__SM1A02;g__SYIB01;s__	taxonomic classification defined by topology and ANI
Sample_102_S2	bin_78	Sample_102_S2_bin_78		89.69	4.11	0.542	7115	2163608	d__Bacteria;p__Verrucomicrobiota;c__Verrucomicrobiae;o__Chthoniobacterales;f__Terrimicrobiaceae;g__UBA967;s__UBA967 sp903915315	GCA_903915315.1	d__Bacteria;p__Verrucomicrobiota;c__Verrucomicrobiae;o__Chthoniobacterales;f__Terrimicrobiaceae;g__UBA967;s__	taxonomic classification defined by topology and ANI
Sample_102_S2	bin_79	Sample_102_S2_bin_79		43.75	0.07	0.403	2571	1074401	d__Bacteria;p__Bdellovibrionota;c__UBA2428;o__UBA2428;f__UBA2428;g__;s__	N/A	d__Bacteria;p__Bdellovibrionota;c__UBA2428;o__UBA2428;f__UBA2428;g__;s__	taxonomic novelty determined using RED
Sample_102_S2	bin_8	Sample_102_S2_bin_8	X	91.93	3.817	0.416	6754	2373802	d__Bacteria;p__Bacteroidota;c__Bacteroidia;o__Flavobacteriales;f__UA16;g__CAIZGX01;s__	GCA_903932685.1	d__Bacteria;p__Bacteroidota;c__Bacteroidia;o__Flavobacteriales;f__UA16;g__;s__	taxonomic classification defined by topology and ANI
Sample_102_S2	bin_80	Sample_102_S2_bin_80	X	85.82	0	0.698	11651	3565878	d__Bacteria;p__Planctomycetota;c__UBA1135;o__UBA1135;f__GCA-002686595;g__SXXH01;s__SXXH01 sp005789645	GCA_005789645.1	d__Bacteria;p__Planctomycetota;c__UBA1135;o__UBA1135;f__GCA-002686595;g__SXXH01;s__	taxonomic classification defined by topology and ANI
Sample_102_S2	bin_81	Sample_102_S2_bin_81		51.92	1.578	0.698	2202	2979361	d__Bacteria;p__Myxococcota;c__Bradymonadia;o__UBA7976;f__UBA1532;g__CAINDO01;s__	GCA_903847385.1	d__Bacteria;p__Myxococcota;c__Bradymonadia;o__UBA7976;f__UBA1532;g__;s__	taxonomic classification defined by topology and ANI
Sample_102_S2	bin_82	Sample_102_S2_bin_82		86.01	4.067	0.446	5309	1606406	d__Bacteria;p__Proteobacteria;c__Gammaproteobacteria;o__Burkholderiales;f__Burkholderiaceae;g__Polynucleobacter;s__Polynucleobacter cosmopolitanus	GCF_002224225.1	d__Bacteria;p__Proteobacteria;c__Gammaproteobacteria;o__Burkholderiales;f__Burkholderiaceae;g__Polynucleobacter;s__	taxonomic classification defined by topology and ANI
Sample_102_S2	bin_83	Sample_102_S2_bin_83		37.58	5.353	0.424	2632	1278408	d__Bacteria;p__Bacteroidota;c__Bacteroidia;o__Cytophagales;f__Spirosomaceae;g__Aquirufa;s__	GCA_903907745.1	d__Bacteria;p__Bacteroidota;c__Bacteroidia;o__Cytophagales;f__Spirosomaceae;g__Aquirufa;s__	taxonomic classification defined by topology and ANI
Sample_102_S2	bin_84	Sample_102_S2_bin_84		35.08	0	0.704	8262	914920	d__Bacteria;p__Planctomycetota;c__Phycisphaerae;o__Phycisphaerales;f__SM1A02;g__QWPT01;s__	GCA_903856525.1	d__Bacteria;p__Planctomycetota;c__Phycisphaerae;o__Phycisphaerales;f__SM1A02;g__QWPT01;s__	taxonomic classification defined by topology and ANI
Sample_102_S2	bin_85	Sample_102_S2_bin_85		33.82	6.717	0.657	2442	1045388	d__Bacteria;p__Cyanobacteria;c__Cyanobacteriia;o__PCC-6307;f__Cyanobiaceae;g__Cyanobium;s__	GCA_014191755.1	d__Bacteria;p__Cyanobacteria;c__Cyanobacteriia;o__PCC-6307;f__Cyanobiaceae;g__Cyanobium;s__	taxonomic classification defined by topology and ANI
Sample_102_S2	bin_86	Sample_102_S2_bin_86	X	68.03	2.991	0.557	3278	1660067	d__Bacteria;p__Proteobacteria;c__Gammaproteobacteria;o__Burkholderiales;f__Burkholderiaceae;g__SYFN01;s__	GCA_005800405.1	d__Bacteria;p__Proteobacteria;c__Gammaproteobacteria;o__Burkholderiales;f__Burkholderiaceae;g__SYFN01;s__	taxonomic classification defined by topology and ANI
Sample_102_S2	bin_87	Sample_102_S2_bin_87	X	82.06	1.724	0.638	28449	2713231	d__Bacteria;p__Proteobacteria;c__Gammaproteobacteria;o__Pseudomonadales;f__HTCC2089;g__UBA7803;s__UBA7803 sp003476445	GCA_003476445.1	d__Bacteria;p__Proteobacteria;c__Gammaproteobacteria;o__Pseudomonadales;f__HTCC2089;g__UBA7803;s__	taxonomic classification defined by topology and ANI
Sample_102_S2	bin_88	Sample_102_S2_bin_88	X	86.2	1.666	0.461	9340	2037401	d__Bacteria;p__Bacteroidota;c__Bacteroidia;o__NS11-12g;f__UBA955;g__UBA955;s__UBA955 sp002293105	GCA_002293105.1	d__Bacteria;p__Bacteroidota;c__Bacteroidia;o__NS11-12g;f__UBA955;g__UBA955;s__	taxonomic classification defined by topology and ANI
Sample_102_S2	bin_89	Sample_102_S2_bin_89		34.48	5.172	0.37	1377	1415550	d__Bacteria;p__Bacteroidota;c__Bacteroidia;o__Chitinophagales;f__;g__;s__	N/A	d__Bacteria;p__Bacteroidota;c__Bacteroidia;o__Chitinophagales;f__;g__;s__	taxonomic novelty determined using RED
Sample_102_S2	bin_9	Sample_102_S2_bin_9		84.66	8.824	0.625	10415	3271943	d__Bacteria;p__Proteobacteria;c__Gammaproteobacteria;o__Ga0077536;f__Ga0077536;g__CAIKBL01;s__	N/A	d__Bacteria;p__Proteobacteria;c__Gammaproteobacteria;o__Ga0077536;f__Ga0077536;g__CAIKBL01;s__	taxonomic classification fully defined by topology
Sample_102_S2	bin_90	Sample_102_S2_bin_90		33.62	5.172	0.532	1776	700383	d__Bacteria;p__Verrucomicrobiota;c__Verrucomicrobiae;o__Methylacidiphilales;f__UBA3015;g__UBA3015;s__	N/A	d__Bacteria;p__Verrucomicrobiota;c__Verrucomicrobiae;o__Methylacidiphilales;f__UBA3015;g__UBA3015;s__	ANI
Sample_102_S2	bin_91	Sample_102_S2_bin_91		49.13	0	0.461	4065	1089714	d__Bacteria;p__Actinobacteriota;c__Actinomycetia;o__Nanopelagicales;f__Nanopelagicaceae;g__Planktophila;s__	GCA_903939005.1	d__Bacteria;p__Actinobacteriota;c__Actinomycetia;o__Nanopelagicales;f__Nanopelagicaceae;g__Planktophila;s__	taxonomic classification defined by topology and ANI
Sample_102_S2	bin_92	Sample_102_S2_bin_92		30.31	3.418	0.518	3824	875780	d__Bacteria;p__Actinobacteriota;c__Acidimicrobiia;o__Acidimicrobiales;f__Ilumatobacteraceae;g__UBA3006;s__	GCA_903895515.1	d__Bacteria;p__Actinobacteriota;c__Acidimicrobiia;o__Acidimicrobiales;f__Ilumatobacteraceae;g__UBA3006;s__	taxonomic classification defined by topology and ANI
Sample_102_S2	bin_93	Sample_102_S2_bin_93		57.15	2.421	0.5	1563	1012734	d__Bacteria;p__Actinobacteriota;c__Acidimicrobiia;o__Acidimicrobiales;f__Ilumatobacteraceae;g__BACL27;s__	N/A	d__Bacteria;p__Actinobacteriota;c__Acidimicrobiia;o__Acidimicrobiales;f__Ilumatobacteraceae;g__BACL27;s__	ANI
Sample_102_S2	bin_94	Sample_102_S2_bin_94		73.09	4.519	0.611	5835	1872698	d__Bacteria;p__Verrucomicrobiota;c__Verrucomicrobiae;o__Opitutales;f__UBA953;g__UBA953;s__UBA953 sp903895475	GCA_903895475.1	d__Bacteria;p__Verrucomicrobiota;c__Verrucomicrobiae;o__Opitutales;f__UBA953;g__UBA953;s__	taxonomic classification defined by topology and ANI
Sample_102_S2	bin_96	Sample_102_S2_bin_96		73.98	1.739	0.584	4297	1467697	d__Bacteria;p__Proteobacteria;c__Alphaproteobacteria;o__Sphingomonadales;f__Sphingomonadaceae;g__Chakrabartia;s__	GCA_009923795.1	d__Bacteria;p__Proteobacteria;c__Alphaproteobacteria;o__Sphingomonadales;f__Sphingomonadaceae;g__Chakrabartia;s__	taxonomic classification defined by topology and ANI
Sample_102_S2	bin_97	Sample_102_S2_bin_97	X	94.96	2.272	0.719	9958	2875564	d__Bacteria;p__Planctomycetota;c__Phycisphaerae;o__Phycisphaerales;f__SM1A02;g__UBA966;s__	N/A	d__Bacteria;p__Planctomycetota;c__Phycisphaerae;o__Phycisphaerales;f__SM1A02;g__;s__	taxonomic novelty determined using RED
Sample_102_S2	bin_98	Sample_102_S2_bin_98		46	1.724	0.52	3245	1007299	d__Bacteria;p__Actinobacteriota;c__Acidimicrobiia;o__Acidimicrobiales;f__Ilumatobacteraceae;g__UBA2093;s__	GCA_005788815.1	d__Bacteria;p__Actinobacteriota;c__Acidimicrobiia;o__Acidimicrobiales;f__Ilumatobacteraceae;g__UBA2093;s__	taxonomic classification defined by topology and ANI
Sample_102_S76	bin_1	Sample_102_S76_bin_1		51.55	0	0.714	1829	1900435	d__Bacteria;p__Actinobacteriota;c__Acidimicrobiia;o__Acidimicrobiales;f__Microtrichaceae;g__IMCC26207;s__	N/A	d__Bacteria;p__Actinobacteriota;c__Acidimicrobiia;o__Acidimicrobiales;f__Microtrichaceae;g__;s__	taxonomic novelty determined using RED
Sample_102_S76	bin_10	Sample_102_S76_bin_10	X	90.43	2.391	0.624	9677	2819020	d__Bacteria;p__Proteobacteria;c__Alphaproteobacteria;o__Micropepsales;f__Micropepsaceae;g__SZUA-430;s__	GCA_009885515.1	d__Bacteria;p__Proteobacteria;c__Alphaproteobacteria;o__Micropepsales;f__Micropepsaceae;g__SZUA-430;s__	taxonomic classification defined by topology and ANI
Sample_102_S76	bin_100	Sample_102_S76_bin_100		33.4	5.03	0.632	1615	1719690	d__Bacteria;p__Proteobacteria;c__Alphaproteobacteria;o__Rhizobiales;f__Rhizobiaceae;g__;s__	N/A	d__Bacteria;p__Proteobacteria;c__Alphaproteobacteria;o__Rhizobiales;f__Rhizobiaceae;g__;s__	taxonomic classification fully defined by topology
Sample_102_S76	bin_101	Sample_102_S76_bin_101	X	95.98	1.994	0.637	30956	6614668	d__Bacteria;p__Proteobacteria;c__Gammaproteobacteria;o__Burkholderiales;f__;g__;s__	N/A	d__Bacteria;p__Proteobacteria;c__Gammaproteobacteria;o__Burkholderiales;f__;g__;s__	taxonomic novelty determined using RED
Sample_102_S76	bin_102	Sample_102_S76_bin_102	X	83.33	2.35	0.71	16583	3591317	d__Bacteria;p__Actinobacteriota;c__Acidimicrobiia;o__Acidimicrobiales;f__;g__;s__	N/A	d__Bacteria;p__Actinobacteriota;c__Acidimicrobiia;o__Acidimicrobiales;f__;g__;s__	taxonomic novelty determined using RED
Sample_102_S76	bin_103	Sample_102_S76_bin_103	X	87.59	0	0.413	74806	2644697	d__Bacteria;p__Bdellovibrionota;c__Bacteriovoracia;o__Bacteriovoracales;f__Bacteriovoracaceae;g__UBA4096;s__	N/A	d__Bacteria;p__Bdellovibrionota;c__Bacteriovoracia;o__Bacteriovoracales;f__Bacteriovoracaceae;g__UBA4096;s__	taxonomic classification fully defined by topology
Sample_102_S76	bin_105	Sample_102_S76_bin_105	X	84.45	3.361	0.478	8418	2867006	d__Bacteria;p__Bdellovibrionota;c__Oligoflexia;o__Oligoflexales;f__RGVZ01;g__;s__	N/A	d__Bacteria;p__Bdellovibrionota;c__Oligoflexia;o__Oligoflexales;f__RGVZ01;g__;s__	taxonomic novelty determined using RED
Sample_102_S76	bin_106	Sample_102_S76_bin_106		68.55	0.974	0.682	6831	3106034	d__Bacteria;p__Proteobacteria;c__Gammaproteobacteria;o__Burkholderiales;f__CAIKXV01;g__CAIKXV01;s__CAIKXV01 sp903873475	GCA_903873475.1	d__Bacteria;p__Proteobacteria;c__Gammaproteobacteria;o__Burkholderiales;f__CAIKXV01;g__CAIKXV01;s__	taxonomic classification defined by topology and ANI
Sample_102_S76	bin_107	Sample_102_S76_bin_107		37.36	1.88	0.63	2234	3020285	d__Bacteria;p__Proteobacteria;c__Gammaproteobacteria;o__Ga0077536;f__Ga0077536;g__;s__	N/A	d__Bacteria;p__Proteobacteria;c__Gammaproteobacteria;o__Ga0077536;f__Ga0077536;g__;s__	taxonomic novelty determined using RED
Sample_102_S76	bin_108	Sample_102_S76_bin_108	X	83.3	1.293	0.639	6019	1366663	d__Bacteria;p__Actinobacteriota;c__Thermoleophilia;o__Solirubrobacterales;f__70-9;g__CAIUSP01;s__CAIUSP01 sp903901855	GCA_903901855.1	d__Bacteria;p__Actinobacteriota;c__Thermoleophilia;o__Solirubrobacterales;f__70-9;g__;s__	taxonomic classification defined by topology and ANI
Sample_102_S76	bin_109	Sample_102_S76_bin_109		60.78	6.238	0.634	10042	3531266	d__Bacteria;p__Proteobacteria;c__Alphaproteobacteria;o__Caulobacterales;f__Hyphomonadaceae;g__UBA7672;s__UBA7672 sp903842595	GCA_903842595.1	d__Bacteria;p__Proteobacteria;c__Alphaproteobacteria;o__Caulobacterales;f__Hyphomonadaceae;g__UBA7672;s__	taxonomic classification defined by topology and ANI
Sample_102_S76	bin_11	Sample_102_S76_bin_11	X	90.4	4.273	0.726	13032	3863494	d__Bacteria;p__Actinobacteriota;c__Acidimicrobiia;o__Acidimicrobiales;f__;g__;s__	N/A	d__Bacteria;p__Actinobacteriota;c__Acidimicrobiia;o__Acidimicrobiales;f__;g__;s__	taxonomic classification fully defined by topology
Sample_102_S76	bin_110	Sample_102_S76_bin_110		63.61	4.806	0.676	6245	1639974	d__Bacteria;p__Actinobacteriota;c__Actinomycetia;o__Nanopelagicales;f__S36-B12;g__Mxb001;s__	GCA_903954205.1	d__Bacteria;p__Actinobacteriota;c__Actinomycetia;o__Nanopelagicales;f__S36-B12;g__Mxb001;s__	taxonomic classification defined by topology and ANI
Sample_102_S76	bin_112	Sample_102_S76_bin_112	X	97.47	1.262	0.506	32216	3999699	d__Bacteria;p__Bacteroidota;c__Bacteroidia;o__Chitinophagales;f__Saprospiraceae;g__;s__	N/A	d__Bacteria;p__Bacteroidota;c__Bacteroidia;o__Chitinophagales;f__Saprospiraceae;g__;s__	taxonomic novelty determined using RED
Sample_102_S76	bin_113	Sample_102_S76_bin_113		70.2	7.719	0.69	9117	2954802	d__Bacteria;p__Planctomycetota;c__Phycisphaerae;o__Phycisphaerales;f__SM1A02;g__QWPT01;s__	GCA_903918555.1	d__Bacteria;p__Planctomycetota;c__Phycisphaerae;o__Phycisphaerales;f__SM1A02;g__QWPT01;s__	taxonomic classification defined by topology and ANI
Sample_102_S76	bin_114	Sample_102_S76_bin_114	X	58.05	3.508	0.688	6368	2487452	d__Bacteria;p__Planctomycetota;c__Phycisphaerae;o__Phycisphaerales;f__SM1A02;g__QWPT01;s__	GCA_903918555.1	d__Bacteria;p__Planctomycetota;c__Phycisphaerae;o__Phycisphaerales;f__SM1A02;g__QWPT01;s__	taxonomic classification defined by topology and ANI
Sample_102_S76	bin_117	Sample_102_S76_bin_117	X	93.83	0	0.667	83928	3509394	d__Bacteria;p__Verrucomicrobiota;c__Verrucomicrobiae;o__Opitutales;f__Opitutaceae;g__UBA6669;s__	GCA_903862595.1	d__Bacteria;p__Verrucomicrobiota;c__Verrucomicrobiae;o__Opitutales;f__Opitutaceae;g__UBA6669;s__	taxonomic classification defined by topology and ANI
Sample_102_S76	bin_118	Sample_102_S76_bin_118		40.47	1.834	0.626	2446	490870	d__Bacteria;p__Chloroflexota;c__Ellin6529;o__CSP1-4;f__UBA10416;g__UBA10416;s__UBA10416 sp903937225	GCA_903937225.1	d__Bacteria;p__Chloroflexota;c__Ellin6529;o__CSP1-4;f__UBA10416;g__UBA10416;s__	taxonomic classification defined by topology and ANI
Sample_102_S76	bin_119	Sample_102_S76_bin_119		85.35	2.8	0.404	4302	2078055	d__Bacteria;p__Bacteroidota;c__Kapabacteria;o__Kapabacteriales;f__UBA961;g__UBA961;s__UBA961 sp002293005	GCA_002293005.1	d__Bacteria;p__Bacteroidota;c__Kapabacteria;o__Kapabacteriales;f__UBA961;g__UBA961;s__	taxonomic classification defined by topology and ANI
Sample_102_S76	bin_120	Sample_102_S76_bin_120	X	94.15	1.255	0.561	83366	3094098	d__Bacteria;p__Proteobacteria;c__Gammaproteobacteria;o__Burkholderiales;f__Burkholderiaceae;g__Hylemonella;s__	N/A	d__Bacteria;p__Proteobacteria;c__Gammaproteobacteria;o__Burkholderiales;f__Burkholderiaceae;g__Hylemonella;s__	ANI
Sample_102_S76	bin_121	Sample_102_S76_bin_121	X	67.14	3.265	0.647	2490	1435362	d__Bacteria;p__Verrucomicrobiota;c__Verrucomicrobiae;o__Opitutales;f__UBA953;g__UBA8828;s__	GCA_903868455.1	d__Bacteria;p__Verrucomicrobiota;c__Verrucomicrobiae;o__Opitutales;f__UBA953;g__UBA8828;s__	taxonomic classification defined by topology and ANI
Sample_102_S76	bin_123	Sample_102_S76_bin_123		59.65	1.724	0.727	3823	2913941	d__Bacteria;p__Proteobacteria;c__Gammaproteobacteria;o__Burkholderiales;f__Burkholderiaceae;g__Rubrivivax;s__Rubrivivax sp903828235	GCA_903828235.1	d__Bacteria;p__Proteobacteria;c__Gammaproteobacteria;o__Burkholderiales;f__Burkholderiaceae;g__Rubrivivax;s__	taxonomic classification defined by topology and ANI
Sample_102_S76	bin_124	Sample_102_S76_bin_124	X	53.1	1.724	0.699	6259	1696881	d__Bacteria;p__Cyanobacteria;c__Cyanobacteriia;o__PCC-6307;f__Cyanobiaceae;g__UBA5018;s__	GCF_001039265.1	d__Bacteria;p__Cyanobacteria;c__Cyanobacteriia;o__PCC-6307;f__Cyanobiaceae;g__UBA5018;s__	taxonomic classification defined by topology and ANI
Sample_102_S76	bin_125	Sample_102_S76_bin_125	X	77	1.136	0.692	10753	2533328	d__Bacteria;p__Planctomycetota;c__Phycisphaerae;o__Phycisphaerales;f__SM1A02;g__UBA966;s__	N/A	d__Bacteria;p__Planctomycetota;c__Phycisphaerae;o__Phycisphaerales;f__SM1A02;g__;s__	taxonomic novelty determined using RED
Sample_102_S76	bin_126	Sample_102_S76_bin_126	X	97.57	0	0.52	67868	5554257	d__Bacteria;p__Planctomycetota;c__Planctomycetes;o__Pirellulales;f__Pirellulaceae;g__Pirellula_B;s__	GCA_903837255.1	d__Bacteria;p__Planctomycetota;c__Planctomycetes;o__Pirellulales;f__Pirellulaceae;g__Pirellula_B;s__	taxonomic classification defined by topology and ANI
Sample_102_S76	bin_127	Sample_102_S76_bin_127	X	90.31	1.282	0.569	14938	2210161	d__Bacteria;p__Actinobacteriota;c__Acidimicrobiia;o__Acidimicrobiales;f__Ilumatobacteraceae;g__Casp-actino8;s__	N/A	d__Bacteria;p__Actinobacteriota;c__Acidimicrobiia;o__Acidimicrobiales;f__Ilumatobacteraceae;g__Casp-actino8;s__	taxonomic classification fully defined by topology
Sample_102_S76	bin_128	Sample_102_S76_bin_128	X	72.35	3.114	0.59	3376	1188486	d__Bacteria;p__Actinobacteriota;c__Actinomycetia;o__Actinomycetales;f__Microbacteriaceae;g__Pontimonas;s__Pontimonas sp000754445	GCA_000754445.1	d__Bacteria;p__Actinobacteriota;c__Actinomycetia;o__Actinomycetales;f__Microbacteriaceae;g__Pontimonas;s__	taxonomic classification defined by topology and ANI
Sample_102_S76	bin_129	Sample_102_S76_bin_129		36.2	8.62	0.416	3768	615847	d__Bacteria;p__Actinobacteriota;c__Actinomycetia;o__Nanopelagicales;f__Nanopelagicaceae;g__Nanopelagicus;s__Nanopelagicus sp000294575	GCA_000294575.1	d__Bacteria;p__Actinobacteriota;c__Actinomycetia;o__Nanopelagicales;f__Nanopelagicaceae;g__Nanopelagicus;s__	taxonomic classification defined by topology and ANI
Sample_102_S76	bin_13	Sample_102_S76_bin_13		32.91	6.896	0.727	2705	3211398	d__Bacteria;p__Proteobacteria;c__Alphaproteobacteria;o__CACIAM-22H2;f__CACIAM-22H2;g__CAIOSQ01;s__	GCA_903860935.1	d__Bacteria;p__Proteobacteria;c__Alphaproteobacteria;o__CACIAM-22H2;f__CACIAM-22H2;g__;s__	taxonomic classification defined by topology and ANI
Sample_102_S76	bin_130	Sample_102_S76_bin_130		41.37	0	0.484	67609	816206	d__Bacteria;p__Proteobacteria;c__Gammaproteobacteria;o__Burkholderiales;f__Burkholderiaceae;g__Polynucleobacter;s__	GCA_009928245.1	d__Bacteria;p__Proteobacteria;c__Gammaproteobacteria;o__Burkholderiales;f__Burkholderiaceae;g__Polynucleobacter;s__	taxonomic classification defined by topology and ANI
Sample_102_S76	bin_131	Sample_102_S76_bin_131		69.49	0	0.637	5666	4232086	d__Bacteria;p__Planctomycetota;c__Planctomycetes;o__Planctomycetales;f__UBA10511;g__UBA10511;s__UBA10511 sp903861195	GCA_903861195.1	d__Bacteria;p__Planctomycetota;c__Planctomycetes;o__Planctomycetales;f__UBA10511;g__UBA10511;s__	taxonomic classification defined by topology and ANI
Sample_102_S76	bin_132	Sample_102_S76_bin_132	X	92.07	0	0.43	10818	2956125	d__Bacteria;p__Bacteroidota;c__Bacteroidia;o__J057;f__RFSG01;g__;s__	N/A	d__Bacteria;p__Bacteroidota;c__Bacteroidia;o__J057;f__;g__;s__	taxonomic novelty determined using RED
Sample_102_S76	bin_133	Sample_102_S76_bin_133		98.72	5.909	0.558	30187	11619601	d__Bacteria;p__Chloroflexota;c__Anaerolineae;o__Caldilineales;f__Caldilineaceae;g__CFX5;s__	N/A	d__Bacteria;p__Chloroflexota;c__Anaerolineae;o__Caldilineales;f__Caldilineaceae;g__;s__	taxonomic novelty determined using RED
Sample_102_S76	bin_134	Sample_102_S76_bin_134		37.35	4.744	0.531	1945	1235618	d__Bacteria;p__Bacteroidota;c__Kapabacteria;o__Kapabacteriales;f__Kapabacteriaceae;g__UBA10438;s__	GCA_003488525.1	d__Bacteria;p__Bacteroidota;c__Kapabacteria;o__Kapabacteriales;f__Kapabacteriaceae;g__UBA10438;s__	taxonomic classification defined by topology and ANI
Sample_102_S76	bin_136	Sample_102_S76_bin_136		34.79	1.724	0.606	5574	2569370	d__Bacteria;p__Proteobacteria;c__Alphaproteobacteria;o__Acetobacterales;f__Acetobacteraceae;g__Roseomonas_B;s__	N/A	d__Bacteria;p__Proteobacteria;c__Alphaproteobacteria;o__Acetobacterales;f__Acetobacteraceae;g__Roseomonas_B;s__	taxonomic classification defined by topology and ANI
Sample_102_S76	bin_137	Sample_102_S76_bin_137		89.41	3.466	0.54	7970	1565897	d__Bacteria;p__Proteobacteria;c__Gammaproteobacteria;o__Burkholderiales;f__Burkholderiaceae;g__UBA954;s__UBA954 sp002293155	GCA_002293155.1	d__Bacteria;p__Proteobacteria;c__Gammaproteobacteria;o__Burkholderiales;f__Burkholderiaceae;g__UBA954;s__	taxonomic classification defined by topology and ANI
Sample_102_S76	bin_138	Sample_102_S76_bin_138	X	83.78	1.947	0.586	6578	3775897	d__Bacteria;p__Cyanobacteria;c__Cyanobacteriia;o__Phormidesmiales;f__Phormidesmiaceae;g__Nodosilinea;s__	N/A	d__Bacteria;p__Cyanobacteria;c__Cyanobacteriia;o__Phormidesmiales;f__Phormidesmiaceae;g__Nodosilinea;s__	taxonomic classification defined by topology and ANI
Sample_102_S76	bin_139	Sample_102_S76_bin_139		55.21	9.482	0.415	2610	3424599	d__Bacteria;p__Cyanobacteria;c__Cyanobacteriia;o__Cyanobacteriales;f__Microcystaceae;g__Snowella;s__	GCA_003249095.1	d__Bacteria;p__Cyanobacteria;c__Cyanobacteriia;o__Cyanobacteriales;f__Microcystaceae;g__;s__	taxonomic classification defined by topology and ANI
Sample_102_S76	bin_140	Sample_102_S76_bin_140		80.6	6.841	0.384	4046	1893959	d__Bacteria;p__Bacteroidota;c__Bacteroidia;o__Chitinophagales;f__Chitinophagaceae;g__SXYR01;s__	N/A	d__Bacteria;p__Bacteroidota;c__Bacteroidia;o__Chitinophagales;f__Chitinophagaceae;g__SXYR01;s__	ANI
Sample_102_S76	bin_141	Sample_102_S76_bin_141		70.58	7.332	0.675	3916	3699177	d__Bacteria;p__Proteobacteria;c__Gammaproteobacteria;o__Burkholderiales;f__Burkholderiaceae;g__Rubrivivax;s__	GCA_903885585.1	d__Bacteria;p__Proteobacteria;c__Gammaproteobacteria;o__Burkholderiales;f__Burkholderiaceae;g__Rubrivivax;s__	taxonomic classification defined by topology and ANI
Sample_102_S76	bin_142	Sample_102_S76_bin_142	X	66.3	0.854	0.594	4598	1863468	d__Bacteria;p__Actinobacteriota;c__Acidimicrobiia;o__Acidimicrobiales;f__UBA8139;g__F1-20-MAGs160;s__	N/A	d__Bacteria;p__Actinobacteriota;c__Acidimicrobiia;o__Acidimicrobiales;f__UBA8139;g__F1-20-MAGs160;s__	ANI
Sample_102_S76	bin_143	Sample_102_S76_bin_143		34.65	5.172	0.647	2047	1477959	d__Bacteria;p__Proteobacteria;c__Alphaproteobacteria;o__Caulobacterales;f__Hyphomonadaceae;g__Hyphomonas;s__	GCA_001464545.1	d__Bacteria;p__Proteobacteria;c__Alphaproteobacteria;o__Caulobacterales;f__Hyphomonadaceae;g__Hyphomonas;s__	taxonomic classification defined by topology and ANI
Sample_102_S76	bin_144	Sample_102_S76_bin_144	X	96.69	0.471	0.419	13486	5198868	d__Bacteria;p__Cyanobacteria;c__Cyanobacteriia;o__Pseudanabaenales;f__Pseudanabaenaceae;g__Pseudanabaena;s__	GCF_006937785.1	d__Bacteria;p__Cyanobacteria;c__Cyanobacteriia;o__Pseudanabaenales;f__Pseudanabaenaceae;g__Pseudanabaena;s__	taxonomic classification defined by topology and ANI
Sample_102_S76	bin_145	Sample_102_S76_bin_145		32.13	0	0.479	5376	617264	d__Bacteria;p__Proteobacteria;c__Gammaproteobacteria;o__Burkholderiales;f__Burkholderiaceae;g__Polynucleobacter;s__Polynucleobacter sp002292975	GCA_002292975.1	d__Bacteria;p__Proteobacteria;c__Gammaproteobacteria;o__Burkholderiales;f__Burkholderiaceae;g__Polynucleobacter;s__	taxonomic classification defined by topology and ANI
Sample_102_S76	bin_146	Sample_102_S76_bin_146		32.16	2.586	0.428	1373	1117695	d__Bacteria;p__Bacteroidota;c__Bacteroidia;o__Chitinophagales;f__;g__;s__	N/A	d__Bacteria;p__Bacteroidota;c__Bacteroidia;o__Chitinophagales;f__;g__;s__	taxonomic novelty determined using RED
Sample_102_S76	bin_148	Sample_102_S76_bin_148		36.18	7.365	0.43	1336	1089928	d__Bacteria;p__Bacteroidota;c__Bacteroidia;o__Flavobacteriales;f__Crocinitomicaceae;g__UBA952;s__	GCA_002478565.1	d__Bacteria;p__Bacteroidota;c__Bacteroidia;o__Flavobacteriales;f__Crocinitomicaceae;g__UBA952;s__	taxonomic classification defined by topology and ANI
Sample_102_S76	bin_149	Sample_102_S76_bin_149		34.82	1.815	0.627	4665	2956585	d__Bacteria;p__Proteobacteria;c__Alphaproteobacteria;o__Caulobacterales;f__Hyphomonadaceae;g__UBA7672;s__	GCA_903842595.1	d__Bacteria;p__Proteobacteria;c__Alphaproteobacteria;o__Caulobacterales;f__Hyphomonadaceae;g__UBA7672;s__	taxonomic classification defined by topology and ANI
Sample_102_S76	bin_15	Sample_102_S76_bin_15	X	56.51	1.038	0.644	2157	1659695	d__Bacteria;p__Proteobacteria;c__Alphaproteobacteria;o__Caulobacterales;f__Hyphomonadaceae;g__VFBF01;s__	N/A	d__Bacteria;p__Proteobacteria;c__Alphaproteobacteria;o__Caulobacterales;f__Hyphomonadaceae;g__;s__	taxonomic novelty determined using RED
Sample_102_S76	bin_150	Sample_102_S76_bin_150		30.7	5.263	0.705	1632	1673105	d__Bacteria;p__Planctomycetota;c__Planctomycetes;o__Pirellulales;f__UBA1268;g__RGVT01;s__	N/A	d__Bacteria;p__Planctomycetota;c__Planctomycetes;o__Pirellulales;f__UBA1268;g__;s__	taxonomic novelty determined using RED
Sample_102_S76	bin_152	Sample_102_S76_bin_152		66.13	3.486	0.68	4865	1504219	d__Bacteria;p__Actinobacteriota;c__Actinomycetia;o__Nanopelagicales;f__S36-B12;g__Mxb001;s__Mxb001 sp903954205	GCA_903954205.1	d__Bacteria;p__Actinobacteriota;c__Actinomycetia;o__Nanopelagicales;f__S36-B12;g__Mxb001;s__	taxonomic classification defined by topology and ANI
Sample_102_S76	bin_153	Sample_102_S76_bin_153	X	86.56	3.219	0.655	7517	3610530	d__Bacteria;p__Planctomycetota;c__Phycisphaerae;o__Phycisphaerales;f__SM1A02;g__BJHL01;s__	N/A	d__Bacteria;p__Planctomycetota;c__Phycisphaerae;o__Phycisphaerales;f__SM1A02;g__;s__	taxonomic novelty determined using RED
Sample_102_S76	bin_154	Sample_102_S76_bin_154		81.23	1.984	0.462	6176	1900520	d__Bacteria;p__Bacteroidota;c__Bacteroidia;o__NS11-12g;f__UBA955;g__UBA955;s__UBA955 sp002293105	GCA_002293105.1	d__Bacteria;p__Bacteroidota;c__Bacteroidia;o__NS11-12g;f__UBA955;g__UBA955;s__	taxonomic classification defined by topology and ANI
Sample_102_S76	bin_155	Sample_102_S76_bin_155		56.32	6.896	0.487	4293	842489	d__Bacteria;p__Actinobacteriota;c__Actinomycetia;o__Nanopelagicales;f__Nanopelagicaceae;g__MAG-120802;s__	GCA_009927705.1	d__Bacteria;p__Actinobacteriota;c__Actinomycetia;o__Nanopelagicales;f__Nanopelagicaceae;g__MAG-120802;s__	taxonomic classification defined by topology and ANI
Sample_102_S76	bin_156	Sample_102_S76_bin_156		36.17	7.068	0.405	1668	1463826	d__Bacteria;p__Cyanobacteria;c__Cyanobacteriia;o__Cyanobacteriales;f__Nostocaceae;g__Dolichospermum;s__	N/A	d__Bacteria;p__Cyanobacteria;c__Cyanobacteriia;o__Cyanobacteriales;f__Nostocaceae;g__Dolichospermum;s__	ANI
Sample_102_S76	bin_157	Sample_102_S76_bin_157		36.2	6.896	0.47	3358	830587	d__Bacteria;p__Actinobacteriota;c__Actinomycetia;o__Nanopelagicales;f__Nanopelagicaceae;g__Planktophila;s__	GCA_009698295.1	d__Bacteria;p__Actinobacteriota;c__Actinomycetia;o__Nanopelagicales;f__Nanopelagicaceae;g__Planktophila;s__	taxonomic classification defined by topology and ANI
Sample_102_S76	bin_159	Sample_102_S76_bin_159		33.16	8.435	0.434	1412	1210162	d__Bacteria;p__Bacteroidota;c__Bacteroidia;o__Flavobacteriales;f__UA16;g__;s__	N/A	d__Bacteria;p__Bacteroidota;c__Bacteroidia;o__Flavobacteriales;f__UA16;g__;s__	taxonomic classification fully defined by topology
Sample_102_S76	bin_16	Sample_102_S76_bin_16		33.62	0	0.717	6402	1692890	d__Bacteria;p__Proteobacteria;c__Gammaproteobacteria;o__Burkholderiales;f__Burkholderiaceae;g__UBA4615;s__	N/A	d__Bacteria;p__Proteobacteria;c__Gammaproteobacteria;o__Burkholderiales;f__Burkholderiaceae;g__UBA4615;s__	taxonomic classification defined by topology and ANI
Sample_102_S76	bin_161	Sample_102_S76_bin_161	X	91.49	3.401	0.604	8491	5568678	d__Bacteria;p__Verrucomicrobiota;c__Verrucomicrobiae;o__Verrucomicrobiales;f__Verrucomicrobiaceae;g__Prosthecobacter;s__	N/A	d__Bacteria;p__Verrucomicrobiota;c__Verrucomicrobiae;o__Verrucomicrobiales;f__Verrucomicrobiaceae;g__Prosthecobacter;s__	ANI
Sample_102_S76	bin_162	Sample_102_S76_bin_162		38.62	0	0.531	4790	374559	d__Bacteria;p__Actinobacteriota;c__Acidimicrobiia;o__Acidimicrobiales;f__Ilumatobacteraceae;g__UBA3006;s__	GCA_903850275.1	d__Bacteria;p__Actinobacteriota;c__Acidimicrobiia;o__Acidimicrobiales;f__Ilumatobacteraceae;g__UBA3006;s__	taxonomic classification defined by topology and ANI
Sample_102_S76	bin_163	Sample_102_S76_bin_163	X	85.35	1.739	0.648	7990	2340563	d__Bacteria;p__Proteobacteria;c__Alphaproteobacteria;o__Sphingomonadales;f__Sphingomonadaceae;g__Sandarakinorhabdus;s__Sandarakinorhabdus limnophila	GCF_000420765.1	d__Bacteria;p__Proteobacteria;c__Alphaproteobacteria;o__Sphingomonadales;f__Sphingomonadaceae;g__Sandarakinorhabdus;s__	taxonomic classification defined by topology and ANI
Sample_102_S76	bin_164	Sample_102_S76_bin_164		34.48	5.172	0.419	3420	257339	d__Bacteria;p__Actinobacteriota;c__Actinomycetia;o__Nanopelagicales;f__Nanopelagicaceae;g__Nanopelagicus;s__	GCA_000383815.1	d__Bacteria;p__Actinobacteriota;c__Actinomycetia;o__Nanopelagicales;f__Nanopelagicaceae;g__Nanopelagicus;s__	taxonomic classification defined by topology and ANI
Sample_102_S76	bin_166	Sample_102_S76_bin_166	X	91.94	1.639	0.577	18388	2525745	d__Bacteria;p__Bacteroidota;c__Kapabacteria;o__Kapabacteriales;f__NICIL-2;g__;s__	N/A	d__Bacteria;p__Bacteroidota;c__Kapabacteria;o__Kapabacteriales;f__NICIL-2;g__;s__	taxonomic novelty determined using RED
Sample_102_S76	bin_167	Sample_102_S76_bin_167	X	97.73	1.268	0.563	22646	4298772	d__Bacteria;p__Cyanobacteria;c__Cyanobacteriia;o__Phormidesmiales;f__Phormidesmiaceae;g__Nodosilinea;s__	GCA_012031045.1	d__Bacteria;p__Cyanobacteria;c__Cyanobacteriia;o__Phormidesmiales;f__Phormidesmiaceae;g__Nodosilinea;s__	taxonomic classification defined by topology and ANI
Sample_102_S76	bin_169	Sample_102_S76_bin_169		94.08	5.405	0.682	20825	5060098	d__Bacteria;p__Verrucomicrobiota;c__Verrucomicrobiae;o__Pedosphaerales;f__UBA9464;g__UBA6176;s__	GCA_903880005.1	d__Bacteria;p__Verrucomicrobiota;c__Verrucomicrobiae;o__Pedosphaerales;f__UBA9464;g__UBA6176;s__	taxonomic classification defined by topology and ANI
Sample_102_S76	bin_17	Sample_102_S76_bin_17	X	59.31	1.898	0.575	3199	1228978	d__Bacteria;p__Proteobacteria;c__Gammaproteobacteria;o__Burkholderiales;f__Burkholderiaceae;g__CAINMN01;s__	GCA_903956845.1	d__Bacteria;p__Proteobacteria;c__Gammaproteobacteria;o__Burkholderiales;f__Burkholderiaceae;g__CAINMN01;s__	taxonomic classification defined by topology and ANI
Sample_102_S76	bin_170	Sample_102_S76_bin_170	X	79.5	0.42	0.477	9440	2996847	d__Bacteria;p__Bdellovibrionota;c__Oligoflexia;o__Oligoflexales;f__RGVZ01;g__;s__	N/A	d__Bacteria;p__Bdellovibrionota;c__Oligoflexia;o__Oligoflexales;f__RGVZ01;g__;s__	taxonomic novelty determined using RED
Sample_102_S76	bin_171	Sample_102_S76_bin_171	X	88.72	3.804	0.645	11272	2375297	d__Bacteria;p__Cyanobacteria;c__Cyanobacteriia;o__PCC-6307;f__Cyanobiaceae;g__Cyanobium;s__	GCA_903907855.1	d__Bacteria;p__Cyanobacteria;c__Cyanobacteriia;o__PCC-6307;f__Cyanobiaceae;g__Cyanobium;s__	taxonomic classification defined by topology and ANI
Sample_102_S76	bin_172	Sample_102_S76_bin_172		77.02	3.952	0.544	10022	1999501	d__Bacteria;p__Bacteroidota;c__Kapabacteria;o__Kapabacteriales;f__Kapabacteriaceae;g__UBA10438;s__UBA10438 sp903939735	GCA_903939735.1	d__Bacteria;p__Bacteroidota;c__Kapabacteria;o__Kapabacteriales;f__Kapabacteriaceae;g__UBA10438;s__	taxonomic classification defined by topology and ANI
Sample_102_S76	bin_173	Sample_102_S76_bin_173	X	78.43	2.603	0.637	3751	4063815	d__Bacteria;p__Myxococcota;c__Polyangia;o__Polyangiales;f__Polyangiaceae;g__Labilithrix;s__	GCA_001899635.1	d__Bacteria;p__Myxococcota;c__Polyangia;o__Polyangiales;f__Polyangiaceae;g__Labilithrix;s__	taxonomic classification defined by topology and ANI
Sample_102_S76	bin_174	Sample_102_S76_bin_174		32.5	2.227	0.397	4601	1507212	d__Bacteria;p__Cyanobacteria;c__Cyanobacteriia;o__Cyanobacteriales;f__Nostocaceae;g__Dolichospermum;s__	GCF_005402965.1	d__Bacteria;p__Cyanobacteria;c__Cyanobacteriia;o__Cyanobacteriales;f__Nostocaceae;g__Dolichospermum;s__	taxonomic classification defined by topology and ANI
Sample_102_S76	bin_175	Sample_102_S76_bin_175		60.33	6.793	0.574	4454	2503028	d__Bacteria;p__Cyanobacteria;c__Cyanobacteriia;o__Phormidesmiales;f__Phormidesmiaceae;g__Nodosilinea;s__	GCA_012031045.1	d__Bacteria;p__Cyanobacteria;c__Cyanobacteriia;o__Phormidesmiales;f__Phormidesmiaceae;g__Nodosilinea;s__	taxonomic classification defined by topology and ANI
Sample_102_S76	bin_176	Sample_102_S76_bin_176		55.19	1.724	0.385	2734	750030	d__Bacteria;p__Actinobacteriota;c__Actinomycetia;o__Nanopelagicales;f__AcAMD-5;g__ATZT02;s__	GCA_000428345.2	d__Bacteria;p__Actinobacteriota;c__Actinomycetia;o__Nanopelagicales;f__AcAMD-5;g__ATZT02;s__	taxonomic classification defined by topology and ANI
Sample_102_S76	bin_177	Sample_102_S76_bin_177	X	53.04	1.658	0.329	71216	810631	d__Bacteria;p__Dependentiae;c__Babeliae;o__Babeliales;f__Babeliaceae;g__;s__	N/A	d__Bacteria;p__Dependentiae;c__Babeliae;o__Babeliales;f__Babeliaceae;g__;s__	taxonomic classification fully defined by topology
Sample_102_S76	bin_178	Sample_102_S76_bin_178	X	98	3.794	0.515	8911	3310586	d__Bacteria;p__Bdellovibrionota;c__Bdellovibrionia;o__Bdellovibrionales;f__UBA1609;g__;s__	N/A	d__Bacteria;p__Bdellovibrionota;c__Bdellovibrionia;o__Bdellovibrionales;f__UBA1609;g__;s__	taxonomic novelty determined using RED
Sample_102_S76	bin_179	Sample_102_S76_bin_179		33.13	6.846	0.681	4044	1076649	d__Bacteria;p__Actinobacteriota;c__Actinomycetia;o__Nanopelagicales;f__S36-B12;g__Mxb001;s__	GCA_903954205.1	d__Bacteria;p__Actinobacteriota;c__Actinomycetia;o__Nanopelagicales;f__S36-B12;g__Mxb001;s__	taxonomic classification defined by topology and ANI
Sample_102_S76	bin_18	Sample_102_S76_bin_18	X	55.17	1.724	0.551	5347	1998204	d__Bacteria;p__Proteobacteria;c__Gammaproteobacteria;o__Burkholderiales;f__Burkholderiaceae;g__SYFN01;s__	N/A	d__Bacteria;p__Proteobacteria;c__Gammaproteobacteria;o__Burkholderiales;f__Burkholderiaceae;g__SYFN01;s__	taxonomic classification fully defined by topology
Sample_102_S76	bin_180	Sample_102_S76_bin_180	X	96.99	0.819	0.406	21449	3044420	d__Bacteria;p__Bacteroidota;c__Bacteroidia;o__J057;f__RFSG01;g__;s__	N/A	d__Bacteria;p__Bacteroidota;c__Bacteroidia;o__J057;f__;g__;s__	taxonomic novelty determined using RED
Sample_102_S76	bin_181	Sample_102_S76_bin_181		30.51	7.758	0.626	2027	834522	d__Bacteria;p__Verrucomicrobiota;c__Verrucomicrobiae;o__Chthoniobacterales;f__JACTMZ01;g__JACTMZ01;s__	GCA_903953565.1	d__Bacteria;p__Verrucomicrobiota;c__Verrucomicrobiae;o__Chthoniobacterales;f__JACTMZ01;g__JACTMZ01;s__	taxonomic classification defined by topology and ANI
Sample_102_S76	bin_182	Sample_102_S76_bin_182		30.31	0	0.484	1814	820036	d__Bacteria;p__Cyanobacteria;c__Cyanobacteriia;o__Cyanobacteriales;f__Microcystaceae;g__;s__	N/A	d__Bacteria;p__Cyanobacteria;c__Cyanobacteriia;o__Cyanobacteriales;f__Microcystaceae;g__;s__	taxonomic classification fully defined by topology
Sample_102_S76	bin_184	Sample_102_S76_bin_184		38.25	0	0.679	8576	1575745	d__Bacteria;p__Planctomycetota;c__Phycisphaerae;o__Phycisphaerales;f__SM1A02;g__QWPT01;s__	GCA_903918555.1	d__Bacteria;p__Planctomycetota;c__Phycisphaerae;o__Phycisphaerales;f__SM1A02;g__QWPT01;s__	taxonomic classification defined by topology and ANI
Sample_102_S76	bin_185	Sample_102_S76_bin_185		30.46	7.974	0.69	1413	1157908	d__Bacteria;p__Planctomycetota;c__Planctomycetes;o__Pirellulales;f__UBA1268;g__UBA4655;s__	GCA_002405515.1	d__Bacteria;p__Planctomycetota;c__Planctomycetes;o__Pirellulales;f__UBA1268;g__;s__	taxonomic classification defined by topology and ANI
Sample_102_S76	bin_186	Sample_102_S76_bin_186		71.62	1.098	0.732	3779	3397353	d__Bacteria;p__Gemmatimonadota;c__Gemmatimonadetes;o__Gemmatimonadales;f__Gemmatimonadaceae;g__;s__	N/A	d__Bacteria;p__Gemmatimonadota;c__Gemmatimonadetes;o__Gemmatimonadales;f__Gemmatimonadaceae;g__;s__	taxonomic novelty determined using RED
Sample_102_S76	bin_187	Sample_102_S76_bin_187		33.93	5.172	0.647	1936	2054518	d__Bacteria;p__Proteobacteria;c__Alphaproteobacteria;o__Rhizobiales;f__Aestuariivirgaceae;g__Aestuariivirga;s__	GCF_003234965.1	d__Bacteria;p__Proteobacteria;c__Alphaproteobacteria;o__Rhizobiales;f__Aestuariivirgaceae;g__Aestuariivirga;s__	taxonomic classification defined by topology and ANI
Sample_102_S76	bin_188	Sample_102_S76_bin_188	X	71.89	0	0.649	10906	2652187	d__Bacteria;p__Proteobacteria;c__Alphaproteobacteria;o__Rhizobiales;f__Beijerinckiaceae;g__;s__	N/A	d__Bacteria;p__Proteobacteria;c__Alphaproteobacteria;o__Rhizobiales;f__Beijerinckiaceae;g__;s__	taxonomic novelty determined using RED
Sample_102_S76	bin_189	Sample_102_S76_bin_189	X	94.52	2.003	0.621	23526	2663124	d__Bacteria;p__Proteobacteria;c__Gammaproteobacteria;o__Burkholderiales;f__Burkholderiaceae;g__Polaromonas;s__	N/A	d__Bacteria;p__Proteobacteria;c__Gammaproteobacteria;o__Burkholderiales;f__Burkholderiaceae;g__;s__	taxonomic novelty determined using RED
Sample_102_S76	bin_19	Sample_102_S76_bin_19		42.57	5.294	0.556	1693	2518641	d__Bacteria;p__Planctomycetota;c__Planctomycetes;o__Pirellulales;f__Pirellulaceae;g__Pirellula_B;s__Pirellula_B sp003671195	GCA_003671195.1	d__Bacteria;p__Planctomycetota;c__Planctomycetes;o__Pirellulales;f__Pirellulaceae;g__Pirellula_B;s__	taxonomic classification defined by topology and ANI
Sample_102_S76	bin_190	Sample_102_S76_bin_190	X	93.78	0.579	0.511	63611	2010454	d__Bacteria;p__Proteobacteria;c__Alphaproteobacteria;o__Micavibrionales;f__Micavibrionaceae;g__Micavibrio_A;s__	GCA_002482805.1	d__Bacteria;p__Proteobacteria;c__Alphaproteobacteria;o__Micavibrionales;f__Micavibrionaceae;g__Micavibrio_A;s__	taxonomic classification defined by topology and ANI
Sample_102_S76	bin_191	Sample_102_S76_bin_191	X	94.75	1.383	0.68	16152	3112258	d__Bacteria;p__Actinobacteriota;c__Actinomycetia;o__Mycobacteriales;f__Mycobacteriaceae;g__Mycobacterium;s__	N/A	d__Bacteria;p__Actinobacteriota;c__Actinomycetia;o__Mycobacteriales;f__Mycobacteriaceae;g__Mycobacterium;s__	taxonomic classification defined by topology and ANI
Sample_102_S76	bin_192	Sample_102_S76_bin_192		33.81	0.985	0.43	2438	805158	d__Bacteria;p__Bacteroidota;c__Bacteroidia;o__Chitinophagales;f__Chitinophagaceae;g__Sediminibacterium;s__	GCA_903899675.1	d__Bacteria;p__Bacteroidota;c__Bacteroidia;o__Chitinophagales;f__Chitinophagaceae;g__Sediminibacterium;s__	taxonomic classification defined by topology and ANI
Sample_102_S76	bin_193	Sample_102_S76_bin_193	X	95.5	0.179	0.436	27301	3270279	d__Bacteria;p__Bacteroidota;c__Bacteroidia;o__Flavobacteriales;f__UA16;g__UBA4660;s__	N/A	d__Bacteria;p__Bacteroidota;c__Bacteroidia;o__Flavobacteriales;f__UA16;g__;s__	taxonomic novelty determined using RED
Sample_102_S76	bin_194	Sample_102_S76_bin_194	X	85.89	2.007	0.489	11660	2102677	d__Bacteria;p__Bdellovibrionota;c__UBA2394;o__UBA2394;f__UBA2394;g__;s__	N/A	d__Bacteria;p__Bdellovibrionota;c__UBA2394;o__UBA2394;f__UBA2394;g__;s__	taxonomic novelty determined using RED
Sample_102_S76	bin_195	Sample_102_S76_bin_195		42.98	7.017	0.688	4285	1621659	d__Bacteria;p__Planctomycetota;c__Planctomycetes;o__Pirellulales;f__UBA1268;g__UBA4655;s__	GCA_002405515.1	d__Bacteria;p__Planctomycetota;c__Planctomycetes;o__Pirellulales;f__UBA1268;g__;s__	taxonomic classification defined by topology and ANI
Sample_102_S76	bin_196	Sample_102_S76_bin_196		54.71	9.256	0.559	2550	2357022	d__Bacteria;p__Verrucomicrobiota;c__Verrucomicrobiae;o__Chthoniobacterales;f__Terrimicrobiaceae;g__UBA967;s__	N/A	d__Bacteria;p__Verrucomicrobiota;c__Verrucomicrobiae;o__Chthoniobacterales;f__Terrimicrobiaceae;g__UBA967;s__	ANI
Sample_102_S76	bin_197	Sample_102_S76_bin_197	X	72.71	0	0.71	4956	1524369	d__Bacteria;p__Actinobacteriota;c__Thermoleophilia;o__Ga0077560;f__Ga0077560;g__SYFI01;s__	GCA_005792725.1	d__Bacteria;p__Actinobacteriota;c__Thermoleophilia;o__Ga0077560;f__Ga0077560;g__SYFI01;s__	taxonomic classification defined by topology and ANI
Sample_102_S76	bin_198	Sample_102_S76_bin_198	X	77.3	3.291	0.625	6023	2401997	d__Bacteria;p__Cyanobacteria;c__Cyanobacteriia;o__PCC-6307;f__Cyanobiaceae;g__Cyanobium;s__	GCA_903907855.1	d__Bacteria;p__Cyanobacteria;c__Cyanobacteriia;o__PCC-6307;f__Cyanobiaceae;g__Cyanobium;s__	taxonomic classification defined by topology and ANI
Sample_102_S76	bin_199	Sample_102_S76_bin_199	X	68.83	0	0.662	5386	4437628	d__Bacteria;p__Verrucomicrobiota;c__Verrucomicrobiae;o__Opitutales;f__Opitutaceae;g__ER46;s__	GCA_903820035.1	d__Bacteria;p__Verrucomicrobiota;c__Verrucomicrobiae;o__Opitutales;f__Opitutaceae;g__ER46;s__	taxonomic classification defined by topology and ANI
Sample_102_S76	bin_2	Sample_102_S76_bin_2		36.3	0.68	0.648	2347	1790540	d__Bacteria;p__Verrucomicrobiota;c__Verrucomicrobiae;o__Verrucomicrobiales;f__DEV007;g__Arctic95D-9;s__	N/A	d__Bacteria;p__Verrucomicrobiota;c__Verrucomicrobiae;o__Verrucomicrobiales;f__DEV007;g__Arctic95D-9;s__	taxonomic classification defined by topology and ANI
Sample_102_S76	bin_200	Sample_102_S76_bin_200		48.15	2.409	0.305	3062	532082	d__Bacteria;p__Proteobacteria;c__Alphaproteobacteria;o__Pelagibacterales;f__Pelagibacteraceae;g__Fonsibacter;s__Fonsibacter sp000364545	GCA_000371825.1	d__Bacteria;p__Proteobacteria;c__Alphaproteobacteria;o__Pelagibacterales;f__Pelagibacteraceae;g__Fonsibacter;s__	ANI
Sample_102_S76	bin_201	Sample_102_S76_bin_201	X	97.16	1.2	0.397	16184	4212157	d__Bacteria;p__Cyanobacteria;c__Cyanobacteriia;o__Cyanobacteriales;f__Microcoleaceae;g__Planktothrix;s__Planktothrix agardhii	GCA_003609755.1	d__Bacteria;p__Cyanobacteria;c__Cyanobacteriia;o__Cyanobacteriales;f__Microcoleaceae;g__Planktothrix;s__	taxonomic classification defined by topology and ANI
Sample_102_S76	bin_202	Sample_102_S76_bin_202		34.2	6.326	0.489	3594	2811134	d__Bacteria;p__Actinobacteriota;c__Actinomycetia;o__Nanopelagicales;f__Nanopelagicaceae;g__Planktophila;s__	N/A	d__Bacteria;p__Actinobacteriota;c__Actinomycetia;o__Nanopelagicales;f__Nanopelagicaceae;g__Planktophila;s__	taxonomic classification fully defined by topology
Sample_102_S76	bin_203	Sample_102_S76_bin_203		30.45	0	0.456	4785	714377	d__Bacteria;p__Actinobacteriota;c__Actinomycetia;o__Nanopelagicales;f__Nanopelagicaceae;g__Planktophila;s__	GCA_001438925.1	d__Bacteria;p__Actinobacteriota;c__Actinomycetia;o__Nanopelagicales;f__Nanopelagicaceae;g__Planktophila;s__	taxonomic classification defined by topology and ANI
Sample_102_S76	bin_204	Sample_102_S76_bin_204		59.1	2.364	0.647	3839	3816254	d__Bacteria;p__Verrucomicrobiota;c__Verrucomicrobiae;o__Pedosphaerales;f__UBA9464;g__UBA6176;s__	GCA_903842505.1	d__Bacteria;p__Verrucomicrobiota;c__Verrucomicrobiae;o__Pedosphaerales;f__UBA9464;g__UBA6176;s__	taxonomic classification defined by topology and ANI
Sample_102_S76	bin_205	Sample_102_S76_bin_205		44.21	9.968	0.503	15670	892820	d__Bacteria;p__Proteobacteria;c__Alphaproteobacteria;o__Rhizobiales;f__Beijerinckiaceae;g__Methylocystis;s__	N/A	d__Bacteria;p__Proteobacteria;c__Alphaproteobacteria;o__Rhizobiales;f__Beijerinckiaceae;g__Methylocystis;s__	taxonomic classification defined by topology and ANI
Sample_102_S76	bin_206	Sample_102_S76_bin_206	X	79.1	2.368	0.551	7777	1393840	d__Bacteria;p__Actinobacteriota;c__Actinomycetia;o__Nanopelagicales;f__Nanopelagicaceae;g__SYAN01;s__SYAN01 sp009704555	GCA_009704555.1	d__Bacteria;p__Actinobacteriota;c__Actinomycetia;o__Nanopelagicales;f__Nanopelagicaceae;g__SYAN01;s__	taxonomic classification defined by topology and ANI
Sample_102_S76	bin_207	Sample_102_S76_bin_207		33.4	6.236	0.491	1727	915813	d__Bacteria;p__Proteobacteria;c__Gammaproteobacteria;o__Burkholderiales;f__Burkholderiaceae;g__Polynucleobacter;s__	GCF_003065365.1	d__Bacteria;p__Proteobacteria;c__Gammaproteobacteria;o__Burkholderiales;f__Burkholderiaceae;g__Polynucleobacter;s__	taxonomic classification defined by topology and ANI
Sample_102_S76	bin_208	Sample_102_S76_bin_208		32.06	1.724	0.608	2299	1458010	d__Bacteria;p__Proteobacteria;c__Alphaproteobacteria;o__Rhizobiales;f__UBA4765;g__UBA4765;s__	N/A	d__Bacteria;p__Proteobacteria;c__Alphaproteobacteria;o__Rhizobiales;f__;g__;s__	taxonomic novelty determined using RED
Sample_102_S76	bin_209	Sample_102_S76_bin_209		62.05	6.896	0.342	2867	2677436	d__Bacteria;p__Bacteroidota;c__Bacteroidia;o__AKYH767;f__B-17BO;g__UBA2475;s__	N/A	d__Bacteria;p__Bacteroidota;c__Bacteroidia;o__AKYH767;f__B-17BO;g__UBA2475;s__	taxonomic classification fully defined by topology
Sample_102_S76	bin_21	Sample_102_S76_bin_21		69.35	1.841	0.368	4293	734732	d__Bacteria;p__Proteobacteria;c__Gammaproteobacteria;o__Burkholderiales;f__Methylophilaceae;g__Methylopumilus;s__Methylopumilus universalis	GCF_006365315.1	d__Bacteria;p__Proteobacteria;c__Gammaproteobacteria;o__Burkholderiales;f__Methylophilaceae;g__Methylopumilus;s__	taxonomic classification defined by topology and ANI
Sample_102_S76	bin_210	Sample_102_S76_bin_210		35.81	0	0.432	1743	1195659	d__Bacteria;p__Bacteroidota;c__Bacteroidia;o__AKYH767;f__Palsa-965;g__GCA-2737665;s__	N/A	d__Bacteria;p__Bacteroidota;c__Bacteroidia;o__AKYH767;f__Palsa-965;g__GCA-2737665;s__	taxonomic classification fully defined by topology
Sample_102_S76	bin_211	Sample_102_S76_bin_211		37.96	8.374	0.588	1340	1290157	d__Bacteria;p__Bacteroidota;c__Bacteroidia;o__Chitinophagales;f__;g__;s__	N/A	d__Bacteria;p__Bacteroidota;c__Bacteroidia;o__Chitinophagales;f__;g__;s__	taxonomic novelty determined using RED
Sample_102_S76	bin_212	Sample_102_S76_bin_212		34.95	0	0.613	1321	1000417	d__Bacteria;p__Verrucomicrobiota;c__Verrucomicrobiae;o__Chthoniobacterales;f__Terrimicrobiaceae;g__;s__	N/A	d__Bacteria;p__Verrucomicrobiota;c__Verrucomicrobiae;o__Chthoniobacterales;f__Terrimicrobiaceae;g__;s__	taxonomic novelty determined using RED
Sample_102_S76	bin_213	Sample_102_S76_bin_213		50	0.862	0.603	2222	1037973	d__Bacteria;p__Verrucomicrobiota;c__Verrucomicrobiae;o__Chthoniobacterales;f__UBA6821;g__UBA6821;s__	GCA_009928265.1	d__Bacteria;p__Verrucomicrobiota;c__Verrucomicrobiae;o__Chthoniobacterales;f__UBA6821;g__UBA6821;s__	taxonomic classification defined by topology and ANI
Sample_102_S76	bin_215	Sample_102_S76_bin_215		45.79	3.448	0.578	2108	2328728	d__Bacteria;p__Verrucomicrobiota;c__Verrucomicrobiae;o__Chthoniobacterales;f__Chthoniobacteraceae;g__;s__	N/A	d__Bacteria;p__Verrucomicrobiota;c__Verrucomicrobiae;o__Chthoniobacterales;f__Chthoniobacteraceae;g__;s__	taxonomic novelty determined using RED
Sample_102_S76	bin_216	Sample_102_S76_bin_216		30.49	4.13	0.552	1397	996699	d__Bacteria;p__Proteobacteria;c__Alphaproteobacteria;o__Sphingomonadales;f__Sphingomonadaceae;g__Sphingorhabdus_B;s__	GCA_903821685.1	d__Bacteria;p__Proteobacteria;c__Alphaproteobacteria;o__Sphingomonadales;f__Sphingomonadaceae;g__Sphingorhabdus_B;s__	taxonomic classification defined by topology and ANI
Sample_102_S76	bin_22	Sample_102_S76_bin_22		71.37	2.956	0.561	2293	1156373	d__Bacteria;p__Bacteroidota;c__Bacteroidia;o__Flavobacteriales;f__Schleiferiaceae;g__TMED14;s__TMED14 sp002292855	GCA_002292855.1	d__Bacteria;p__Bacteroidota;c__Bacteroidia;o__Flavobacteriales;f__Schleiferiaceae;g__TMED14;s__	taxonomic classification defined by topology and ANI
Sample_102_S76	bin_23	Sample_102_S76_bin_23		81.34	6.41	0.591	5602	2263006	d__Bacteria;p__Actinobacteriota;c__Acidimicrobiia;o__Acidimicrobiales;f__Ilumatobacteraceae;g__Casp-actino8;s__	N/A	d__Bacteria;p__Actinobacteriota;c__Acidimicrobiia;o__Acidimicrobiales;f__Ilumatobacteraceae;g__Casp-actino8;s__	ANI
Sample_102_S76	bin_24	Sample_102_S76_bin_24		31.03	8.62	0.673	3620	3993397	d__Bacteria;p__Proteobacteria;c__Gammaproteobacteria;o__Burkholderiales;f__Burkholderiaceae;g__CAISIP01;s__	GCA_903885415.1	d__Bacteria;p__Proteobacteria;c__Gammaproteobacteria;o__Burkholderiales;f__Burkholderiaceae;g__;s__	taxonomic classification defined by topology and ANI
Sample_102_S76	bin_25	Sample_102_S76_bin_25		92.44	1.709	0.443	17416	2195311	d__Bacteria;p__Cyanobacteria;c__Vampirovibrionia;o__Vampirovibrionales;f__;g__;s__	N/A	d__Bacteria;p__Cyanobacteria;c__Vampirovibrionia;o__;f__;g__;s__	taxonomic novelty determined using RED
Sample_102_S76	bin_26	Sample_102_S76_bin_26		39.19	9.75	0.551	4215	1299689	d__Bacteria;p__Proteobacteria;c__Gammaproteobacteria;o__Burkholderiales;f__Burkholderiaceae;g__SYFN01;s__	N/A	d__Bacteria;p__Proteobacteria;c__Gammaproteobacteria;o__Burkholderiales;f__Burkholderiaceae;g__SYFN01;s__	taxonomic classification fully defined by topology
Sample_102_S76	bin_27	Sample_102_S76_bin_27	X	92.81	4.434	0.636	35085	3538251	d__Bacteria;p__Proteobacteria;c__Alphaproteobacteria;o__Micropepsales;f__Micropepsaceae;g__SZUA-430;s__	GCA_009885515.1	d__Bacteria;p__Proteobacteria;c__Alphaproteobacteria;o__Micropepsales;f__Micropepsaceae;g__SZUA-430;s__	taxonomic classification defined by topology and ANI
Sample_102_S76	bin_29	Sample_102_S76_bin_29	X	67.66	4.874	0.675	3402	4063522	d__Bacteria;p__Myxococcota;c__UBA727;o__UBA727;f__GCA-2721815;g__;s__	N/A	d__Bacteria;p__Myxococcota;c__UBA727;o__;f__;g__;s__	taxonomic novelty determined using RED
Sample_102_S76	bin_3	Sample_102_S76_bin_3		84.88	3.814	0.599	10750	2207991	d__Bacteria;p__Proteobacteria;c__Gammaproteobacteria;o__Steroidobacterales;f__Steroidobacteraceae;g__UBA964;s__UBA964 sp903910215	GCA_903910215.1	d__Bacteria;p__Proteobacteria;c__Gammaproteobacteria;o__Steroidobacterales;f__Steroidobacteraceae;g__UBA964;s__	taxonomic classification defined by topology and ANI
Sample_102_S76	bin_30	Sample_102_S76_bin_30	X	70.34	2.18	0.587	2978	3524714	d__Bacteria;p__Chloroflexota;c__Chloroflexia;o__Chloroflexales;f__Chloroflexaceae;g__Viridilinea;s__	GCA_903915775.1	d__Bacteria;p__Chloroflexota;c__Chloroflexia;o__Chloroflexales;f__Chloroflexaceae;g__Viridilinea;s__	taxonomic classification defined by topology and ANI
Sample_102_S76	bin_32	Sample_102_S76_bin_32		38.62	6.896	0.363	2853	1679721	d__Bacteria;p__Bacteroidota;c__Bacteroidia;o__Chitinophagales;f__Chitinophagaceae;g__Sediminibacterium;s__	N/A	d__Bacteria;p__Bacteroidota;c__Bacteroidia;o__Chitinophagales;f__Chitinophagaceae;g__Sediminibacterium;s__	taxonomic classification defined by topology and ANI
Sample_102_S76	bin_35	Sample_102_S76_bin_35		32.68	6.896	0.653	2142	1138943	d__Bacteria;p__Cyanobacteria;c__Cyanobacteriia;o__PCC-6307;f__Cyanobiaceae;g__RGUW01;s__	N/A	d__Bacteria;p__Cyanobacteria;c__Cyanobacteriia;o__PCC-6307;f__Cyanobiaceae;g__;s__	taxonomic novelty determined using RED
Sample_102_S76	bin_36	Sample_102_S76_bin_36	X	91.67	1.621	0.648	16645	2129442	d__Bacteria;p__Actinobacteriota;c__Actinomycetia;o__Nanopelagicales;f__S36-B12;g__;s__	N/A	d__Bacteria;p__Actinobacteriota;c__Actinomycetia;o__Nanopelagicales;f__S36-B12;g__;s__	taxonomic novelty determined using RED
Sample_102_S76	bin_37	Sample_102_S76_bin_37	X	96.12	1.217	0.642	10201	6736577	d__Bacteria;p__Planctomycetota;c__Planctomycetes;o__Pirellulales;f__Pirellulaceae;g__;s__	N/A	d__Bacteria;p__Planctomycetota;c__Planctomycetes;o__Pirellulales;f__Pirellulaceae;g__;s__	taxonomic classification fully defined by topology
Sample_102_S76	bin_38	Sample_102_S76_bin_38	X	83.15	0.86	0.694	21558	2612837	d__Bacteria;p__Cyanobacteria;c__Cyanobacteriia;o__PCC-6307;f__Cyanobiaceae;g__Cyanobium;s__	GCA_903907855.1	d__Bacteria;p__Cyanobacteria;c__Cyanobacteriia;o__PCC-6307;f__Cyanobiaceae;g__Cyanobium;s__	taxonomic classification defined by topology and ANI
Sample_102_S76	bin_39	Sample_102_S76_bin_39	X	88.39	1.678	0.692	16956	4023631	d__Bacteria;p__Proteobacteria;c__Gammaproteobacteria;o__Burkholderiales;f__Burkholderiaceae;g__Rubrivivax;s__	N/A	d__Bacteria;p__Proteobacteria;c__Gammaproteobacteria;o__Burkholderiales;f__Burkholderiaceae;g__Rubrivivax;s__	ANI
Sample_102_S76	bin_40	Sample_102_S76_bin_40		83.49	3.795	0.564	5054	1463274	d__Bacteria;p__Verrucomicrobiota;c__Verrucomicrobiae;o__Opitutales;f__UBA953;g__UBA8828;s__	N/A	d__Bacteria;p__Verrucomicrobiota;c__Verrucomicrobiae;o__Opitutales;f__UBA953;g__UBA8828;s__	taxonomic classification fully defined by topology
Sample_102_S76	bin_41	Sample_102_S76_bin_41		30.7	3.508	0.408	1673	1093557	d__Bacteria;p__Actinobacteriota;c__Actinomycetia;o__Nanopelagicales;f__Nanopelagicaceae;g__Nanopelagicus;s__	N/A	d__Bacteria;p__Actinobacteriota;c__Actinomycetia;o__Nanopelagicales;f__Nanopelagicaceae;g__Nanopelagicus;s__	taxonomic classification defined by topology and ANI
Sample_102_S76	bin_42	Sample_102_S76_bin_42		31.72	0	0.48	4415	665810	d__Bacteria;p__Actinobacteriota;c__Actinomycetia;o__Nanopelagicales;f__Nanopelagicaceae;g__Planktophila;s__	GCA_009703165.1	d__Bacteria;p__Actinobacteriota;c__Actinomycetia;o__Nanopelagicales;f__Nanopelagicaceae;g__Planktophila;s__	taxonomic classification defined by topology and ANI
Sample_102_S76	bin_43	Sample_102_S76_bin_43		73.65	8.016	0.663	2910	2700524	d__Bacteria;p__Actinobacteriota;c__Actinomycetia;o__Mycobacteriales;f__Mycobacteriaceae;g__Mycobacterium;s__	GCA_005789055.1	d__Bacteria;p__Actinobacteriota;c__Actinomycetia;o__Mycobacteriales;f__Mycobacteriaceae;g__Mycobacterium;s__	taxonomic classification defined by topology and ANI
Sample_102_S76	bin_44	Sample_102_S76_bin_44	X	95.45	1.818	0.616	28763	4455758	d__Bacteria;p__Chloroflexota;c__Anaerolineae;o__Caldilineales;f__Caldilineaceae;g__Caldilinea;s__	GCA_903858085.1	d__Bacteria;p__Chloroflexota;c__Anaerolineae;o__Caldilineales;f__Caldilineaceae;g__Caldilinea;s__	taxonomic classification defined by topology and ANI
Sample_102_S76	bin_45	Sample_102_S76_bin_45	X	66.44	0.537	0.671	6289	3079042	d__Bacteria;p__Planctomycetota;c__UBA1135;o__UBA1135;f__GCA-002686595;g__SYGM01;s__	GCA_005799545.1	d__Bacteria;p__Planctomycetota;c__UBA1135;o__UBA1135;f__GCA-002686595;g__;s__	taxonomic classification defined by topology and ANI
Sample_102_S76	bin_46	Sample_102_S76_bin_46	X	97.73	0.487	0.663	85007	3639404	d__Bacteria;p__Proteobacteria;c__Alphaproteobacteria;o__Caulobacterales;f__Hyphomonadaceae;g__;s__	N/A	d__Bacteria;p__Proteobacteria;c__Alphaproteobacteria;o__Caulobacterales;f__Hyphomonadaceae;g__;s__	taxonomic classification fully defined by topology
Sample_102_S76	bin_47	Sample_102_S76_bin_47	X	96.8	1.298	0.637	30026	3877136	d__Bacteria;p__Proteobacteria;c__Alphaproteobacteria;o__Caulobacterales;f__Hyphomonadaceae;g__VFBF01;s__	N/A	d__Bacteria;p__Proteobacteria;c__Alphaproteobacteria;o__Caulobacterales;f__Hyphomonadaceae;g__;s__	taxonomic novelty determined using RED
Sample_102_S76	bin_48	Sample_102_S76_bin_48		93.1	1.231	0.455	17284	2571065	d__Bacteria;p__Bacteroidota;c__Bacteroidia;o__Chitinophagales;f__Chitinophagaceae;g__Sediminibacterium;s__	N/A	d__Bacteria;p__Bacteroidota;c__Bacteroidia;o__Chitinophagales;f__Chitinophagaceae;g__Sediminibacterium;s__	taxonomic classification fully defined by topology
Sample_102_S76	bin_49	Sample_102_S76_bin_49	X	89.59	1.013	0.602	9733	1928836	d__Bacteria;p__Verrucomicrobiota;c__Verrucomicrobiae;o__Methylacidiphilales;f__UBA3015;g__UBA3015;s__	N/A	d__Bacteria;p__Verrucomicrobiota;c__Verrucomicrobiae;o__Methylacidiphilales;f__UBA3015;g__UBA3015;s__	ANI
Sample_102_S76	bin_5	Sample_102_S76_bin_5	X	91.73	0.718	0.653	6714	1770371	d__Bacteria;p__Actinobacteriota;c__Thermoleophilia;o__Solirubrobacterales;f__70-9;g__67-14;s__67-14 sp903939845	GCA_903939845.1	d__Bacteria;p__Actinobacteriota;c__Thermoleophilia;o__Solirubrobacterales;f__70-9;g__67-14;s__	taxonomic classification defined by topology and ANI
Sample_102_S76	bin_50	Sample_102_S76_bin_50	X	95.48	3.333	0.677	28014	8277714	d__Bacteria;p__Myxococcota;c__Myxococcia;o__Myxococcales;f__Myxococcaceae;g__;s__	N/A	d__Bacteria;p__Myxococcota;c__Myxococcia;o__Myxococcales;f__Myxococcaceae;g__;s__	taxonomic classification fully defined by topology
Sample_102_S76	bin_51	Sample_102_S76_bin_51		47.56	2.245	0.67	3230	1911492	d__Bacteria;p__Actinobacteriota;c__Actinomycetia;o__Nanopelagicales;f__S36-B12;g__UBA10649;s__UBA10649 sp903934925	GCA_903934925.1	d__Bacteria;p__Actinobacteriota;c__Actinomycetia;o__Nanopelagicales;f__S36-B12;g__UBA10649;s__	taxonomic classification defined by topology and ANI
Sample_102_S76	bin_52	Sample_102_S76_bin_52	X	89.7	3.023	0.579	13204	2545460	d__Bacteria;p__Bacteroidota;c__Kapabacteria;o__Kapabacteriales;f__Kapabacteriaceae;g__Kapabacteria;s__	N/A	d__Bacteria;p__Bacteroidota;c__Kapabacteria;o__Kapabacteriales;f__Kapabacteriaceae;g__;s__	taxonomic novelty determined using RED
Sample_102_S76	bin_53	Sample_102_S76_bin_53	X	73.96	3.409	0.706	3663	1759626	d__Bacteria;p__Cyanobacteria;c__Cyanobacteriia;o__PCC-6307;f__Cyanobiaceae;g__Cyanobium;s__	GCA_903935205.1	d__Bacteria;p__Cyanobacteria;c__Cyanobacteriia;o__PCC-6307;f__Cyanobiaceae;g__Cyanobium;s__	taxonomic classification defined by topology and ANI
Sample_102_S76	bin_54	Sample_102_S76_bin_54		33.63	0.534	0.544	7306	1857846	d__Bacteria;p__Planctomycetota;c__Planctomycetes;o__Pirellulales;f__Pirellulaceae;g__Pirellula_B;s__	N/A	d__Bacteria;p__Planctomycetota;c__Planctomycetes;o__Pirellulales;f__Pirellulaceae;g__Pirellula_B;s__	taxonomic classification fully defined by topology
Sample_102_S76	bin_55	Sample_102_S76_bin_55		33.96	3.448	0.632	6038	1177805	d__Bacteria;p__Verrucomicrobiota;c__Verrucomicrobiae;o__Chthoniobacterales;f__JACTMZ01;g__JACTMZ01;s__	GCA_903934135.1	d__Bacteria;p__Verrucomicrobiota;c__Verrucomicrobiae;o__Chthoniobacterales;f__JACTMZ01;g__JACTMZ01;s__	taxonomic classification defined by topology and ANI
Sample_102_S76	bin_56	Sample_102_S76_bin_56		54.24	2.093	0.466	4659	916449	d__Bacteria;p__Proteobacteria;c__Gammaproteobacteria;o__Burkholderiales;f__Burkholderiaceae;g__Polynucleobacter;s__Polynucleobacter sp002359975	GCA_002359975.1	d__Bacteria;p__Proteobacteria;c__Gammaproteobacteria;o__Burkholderiales;f__Burkholderiaceae;g__Polynucleobacter;s__	taxonomic classification defined by topology and ANI
Sample_102_S76	bin_58	Sample_102_S76_bin_58		43.1	6.896	0.405	5571	532149	d__Bacteria;p__Actinobacteriota;c__Actinomycetia;o__Nanopelagicales;f__Nanopelagicaceae;g__Nanopelagicus;s__	GCA_001437855.1	d__Bacteria;p__Actinobacteriota;c__Actinomycetia;o__Nanopelagicales;f__Nanopelagicaceae;g__Nanopelagicus;s__	taxonomic classification defined by topology and ANI
Sample_102_S76	bin_59	Sample_102_S76_bin_59	X	92.27	3.07	0.673	8430	2703022	d__Bacteria;p__Proteobacteria;c__Gammaproteobacteria;o__Steroidobacterales;f__Steroidobacteraceae;g__UBA964;s__	GCA_002292945.1	d__Bacteria;p__Proteobacteria;c__Gammaproteobacteria;o__Steroidobacterales;f__Steroidobacteraceae;g__UBA964;s__	taxonomic classification defined by topology and ANI
Sample_102_S76	bin_6	Sample_102_S76_bin_6		83.57	9.924	0.6	4025	1506336	d__Bacteria;p__Actinobacteriota;c__Acidimicrobiia;o__Acidimicrobiales;f__Ilumatobacteraceae;g__F1-60-MAGs027;s__	GCA_005793215.1	d__Bacteria;p__Actinobacteriota;c__Acidimicrobiia;o__Acidimicrobiales;f__Ilumatobacteraceae;g__F1-60-MAGs027;s__	taxonomic classification defined by topology and ANI
Sample_102_S76	bin_60	Sample_102_S76_bin_60	X	52.52	0.295	0.7	2842	1152848	d__Bacteria;p__Actinobacteriota;c__Thermoleophilia;o__Solirubrobacterales;f__Solirubrobacteraceae;g__F1-60-MAGs163;s__	GCA_903830015.1	d__Bacteria;p__Actinobacteriota;c__Thermoleophilia;o__Solirubrobacterales;f__Solirubrobacteraceae;g__F1-60-MAGs163;s__	taxonomic classification defined by topology and ANI
Sample_102_S76	bin_61	Sample_102_S76_bin_61	X	92.3	3.205	0.691	45349	4046814	d__Bacteria;p__Actinobacteriota;c__Acidimicrobiia;o__Acidimicrobiales;f__Ilumatobacteraceae;g__;s__	N/A	d__Bacteria;p__Actinobacteriota;c__Acidimicrobiia;o__Acidimicrobiales;f__Ilumatobacteraceae;g__;s__	taxonomic novelty determined using RED
Sample_102_S76	bin_62	Sample_102_S76_bin_62		86.76	0	0.547	11084	4588083	d__Bacteria;p__Planctomycetota;c__Planctomycetes;o__Pirellulales;f__Pirellulaceae;g__Pirellula_B;s__Pirellula_B sp903837255	GCA_903837255.1	d__Bacteria;p__Planctomycetota;c__Planctomycetes;o__Pirellulales;f__Pirellulaceae;g__Pirellula_B;s__	taxonomic classification defined by topology and ANI
Sample_102_S76	bin_63	Sample_102_S76_bin_63		33.62	8.62	0.518	3189	649974	d__Bacteria;p__Actinobacteriota;c__Acidimicrobiia;o__Acidimicrobiales;f__Ilumatobacteraceae;g__UBA3006;s__	GCA_903895515.1	d__Bacteria;p__Actinobacteriota;c__Acidimicrobiia;o__Acidimicrobiales;f__Ilumatobacteraceae;g__UBA3006;s__	taxonomic classification defined by topology and ANI
Sample_102_S76	bin_64	Sample_102_S76_bin_64		40.79	6.837	0.513	3181	1067906	d__Bacteria;p__Actinobacteriota;c__Acidimicrobiia;o__Acidimicrobiales;f__Ilumatobacteraceae;g__UBA2093;s__	GCA_903934195.1	d__Bacteria;p__Actinobacteriota;c__Acidimicrobiia;o__Acidimicrobiales;f__Ilumatobacteraceae;g__UBA2093;s__	taxonomic classification defined by topology and ANI
Sample_102_S76	bin_65	Sample_102_S76_bin_65		61.46	7.628	0.3	2526	533465	d__Bacteria;p__Proteobacteria;c__Alphaproteobacteria;o__Pelagibacterales;f__Pelagibacteraceae;g__Fonsibacter;s__Fonsibacter sp000419465	GCA_000419465.1	d__Bacteria;p__Proteobacteria;c__Alphaproteobacteria;o__Pelagibacterales;f__Pelagibacteraceae;g__Fonsibacter;s__	taxonomic classification defined by topology and ANI
Sample_102_S76	bin_66	Sample_102_S76_bin_66	X	70.07	0.882	0.442	5979	1080524	d__Bacteria;p__Actinobacteriota;c__Actinomycetia;o__Nanopelagicales;f__Nanopelagicaceae;g__MAG-120802;s__	GCA_003569145.1	d__Bacteria;p__Actinobacteriota;c__Actinomycetia;o__Nanopelagicales;f__Nanopelagicaceae;g__MAG-120802;s__	taxonomic classification defined by topology and ANI
Sample_102_S76	bin_67	Sample_102_S76_bin_67		70.56	1.732	0.556	2122	2636047	d__Bacteria;p__Bacteroidota;c__Bacteroidia;o__Chitinophagales;f__Saprospiraceae;g__M3007;s__	N/A	d__Bacteria;p__Bacteroidota;c__Bacteroidia;o__Chitinophagales;f__Saprospiraceae;g__M3007;s__	taxonomic classification fully defined by topology
Sample_102_S76	bin_69	Sample_102_S76_bin_69	X	61.82	0.094	0.383	4163	1024313	d__Bacteria;p__Cyanobacteria;c__Vampirovibrionia;o__Caenarcaniphilales;f__LMEP-6097;g__;s__	N/A	d__Bacteria;p__Cyanobacteria;c__Vampirovibrionia;o__Caenarcaniphilales;f__LMEP-6097;g__;s__	taxonomic novelty determined using RED
Sample_102_S76	bin_70	Sample_102_S76_bin_70		56.89	1.724	0.621	3273	2478702	d__Bacteria;p__Verrucomicrobiota;c__Verrucomicrobiae;o__Pedosphaerales;f__UBA9464;g__SXXZ01;s__	N/A	d__Bacteria;p__Verrucomicrobiota;c__Verrucomicrobiae;o__Pedosphaerales;f__UBA9464;g__SXXZ01;s__	taxonomic classification defined by topology and ANI
Sample_102_S76	bin_71	Sample_102_S76_bin_71		52.13	0.645	0.609	2133	2325076	d__Bacteria;p__Bacteroidota;c__Bacteroidia;o__Flavobacteriales;f__PHOS-HE28;g__PHOS-HE28;s__	GCA_002342985.1	d__Bacteria;p__Bacteroidota;c__Bacteroidia;o__Flavobacteriales;f__PHOS-HE28;g__PHOS-HE28;s__	taxonomic classification defined by topology and ANI
Sample_102_S76	bin_72	Sample_102_S76_bin_72		49.31	1.724	0.362	2340	858898	d__Bacteria;p__Cyanobacteria;c__Vampirovibrionia;o__Caenarcaniphilales;f__LMEP-6097;g__LMEP-6097;s__	GCA_009924885.1	d__Bacteria;p__Cyanobacteria;c__Vampirovibrionia;o__Caenarcaniphilales;f__LMEP-6097;g__LMEP-6097;s__	taxonomic classification defined by topology and ANI
Sample_102_S76	bin_73	Sample_102_S76_bin_73		31.28	8.965	0.632	1840	848114	d__Bacteria;p__Verrucomicrobiota;c__Verrucomicrobiae;o__Chthoniobacterales;f__JACTMZ01;g__JACTMZ01;s__	GCA_903934135.1	d__Bacteria;p__Verrucomicrobiota;c__Verrucomicrobiae;o__Chthoniobacterales;f__JACTMZ01;g__JACTMZ01;s__	taxonomic classification defined by topology and ANI
Sample_102_S76	bin_74	Sample_102_S76_bin_74		82.43	4.511	0.487	6017	2322941	d__Bacteria;p__Proteobacteria;c__Gammaproteobacteria;o__Burkholderiales;f__Burkholderiaceae;g__SYFN01;s__SYFN01 sp903846425	GCA_903846425.1	d__Bacteria;p__Proteobacteria;c__Gammaproteobacteria;o__Burkholderiales;f__Burkholderiaceae;g__SYFN01;s__	taxonomic classification defined by topology and ANI
Sample_102_S76	bin_75	Sample_102_S76_bin_75		93.66	5.445	0.7	5311	3898800	d__Bacteria;p__Verrucomicrobiota;c__Verrucomicrobiae;o__Opitutales;f__Opitutaceae;g__ER46;s__	GCA_002304435.1	d__Bacteria;p__Verrucomicrobiota;c__Verrucomicrobiae;o__Opitutales;f__Opitutaceae;g__ER46;s__	taxonomic classification defined by topology and ANI
Sample_102_S76	bin_76	Sample_102_S76_bin_76		34.48	3.448	0.625	4362	1369357	d__Bacteria;p__Verrucomicrobiota;c__Verrucomicrobiae;o__Chthoniobacterales;f__JACTMZ01;g__JACTMZ01;s__	GCA_903953565.1	d__Bacteria;p__Verrucomicrobiota;c__Verrucomicrobiae;o__Chthoniobacterales;f__JACTMZ01;g__JACTMZ01;s__	taxonomic classification defined by topology and ANI
Sample_102_S76	bin_78	Sample_102_S76_bin_78		39.96	8.934	0.408	1757	524043	d__Bacteria;p__Actinobacteriota;c__Actinomycetia;o__Nanopelagicales;f__Nanopelagicaceae;g__Nanopelagicus;s__	GCF_002288305.1	d__Bacteria;p__Actinobacteriota;c__Actinomycetia;o__Nanopelagicales;f__Nanopelagicaceae;g__Nanopelagicus;s__	taxonomic classification defined by topology and ANI
Sample_102_S76	bin_79	Sample_102_S76_bin_79		81.95	5.155	0.385	6150	3923357	d__Bacteria;p__Cyanobacteria;c__Cyanobacteriia;o__Cyanobacteriales;f__Nostocaceae;g__Dolichospermum;s__	GCF_001277295.1	d__Bacteria;p__Cyanobacteria;c__Cyanobacteriia;o__Cyanobacteriales;f__Nostocaceae;g__Dolichospermum;s__	taxonomic classification defined by topology and ANI
Sample_102_S76	bin_8	Sample_102_S76_bin_8		31.03	6.896	0.477	3739	676280	d__Bacteria;p__Actinobacteriota;c__Actinomycetia;o__Nanopelagicales;f__Nanopelagicaceae;g__Planktophila;s__	N/A	d__Bacteria;p__Actinobacteriota;c__Actinomycetia;o__Nanopelagicales;f__Nanopelagicaceae;g__Planktophila;s__	ANI
Sample_102_S76	bin_80	Sample_102_S76_bin_80		40.51	3.448	0.715	1615	1137247	d__Bacteria;p__Planctomycetota;c__Phycisphaerae;o__Phycisphaerales;f__SM1A02;g__;s__	N/A	d__Bacteria;p__Planctomycetota;c__Phycisphaerae;o__Phycisphaerales;f__SM1A02;g__;s__	taxonomic classification fully defined by topology
Sample_102_S76	bin_81	Sample_102_S76_bin_81	X	91.62	1.617	0.482	34978	1846581	d__Bacteria;p__Bacteroidota;c__Bacteroidia;o__Chitinophagales;f__Chitinophagaceae;g__JJ008;s__JJ008 sp003489485	GCA_003489485.1	d__Bacteria;p__Bacteroidota;c__Bacteroidia;o__Chitinophagales;f__Chitinophagaceae;g__JJ008;s__	taxonomic classification defined by topology and ANI
Sample_102_S76	bin_82	Sample_102_S76_bin_82	X	93.13	0.546	0.566	17952	2465137	d__Bacteria;p__Bacteroidota;c__Kapabacteria;o__Kapabacteriales;f__Kapabacteriaceae;g__UBA10438;s__	GCA_003488525.1	d__Bacteria;p__Bacteroidota;c__Kapabacteria;o__Kapabacteriales;f__Kapabacteriaceae;g__UBA10438;s__	taxonomic classification defined by topology and ANI
Sample_102_S76	bin_83	Sample_102_S76_bin_83	X	90.35	2.442	0.686	24828	3722265	d__Bacteria;p__Proteobacteria;c__Alphaproteobacteria;o__Rhizobiales;f__Beijerinckiaceae;g__Alsobacter;s__	N/A	d__Bacteria;p__Proteobacteria;c__Alphaproteobacteria;o__Rhizobiales;f__Beijerinckiaceae;g__;s__	taxonomic novelty determined using RED
Sample_102_S76	bin_84	Sample_102_S76_bin_84	X	97.15	3.409	0.704	85627	4437920	d__Bacteria;p__Planctomycetota;c__UBA1135;o__UBA1135;f__GCA-002686595;g__F1-120-MAGs118;s__F1-120-MAGs118 sp903892045	GCA_903892045.1	d__Bacteria;p__Planctomycetota;c__UBA1135;o__UBA1135;f__GCA-002686595;g__F1-120-MAGs118;s__	taxonomic classification defined by topology and ANI
Sample_102_S76	bin_85	Sample_102_S76_bin_85		78.2	3.04	0.524	11930	1780016	d__Bacteria;p__Verrucomicrobiota;c__Verrucomicrobiae;o__Chthoniobacterales;f__Terrimicrobiaceae;g__UBA967;s__	N/A	d__Bacteria;p__Verrucomicrobiota;c__Verrucomicrobiae;o__Chthoniobacterales;f__Terrimicrobiaceae;g__UBA967;s__	ANI
Sample_102_S76	bin_86	Sample_102_S76_bin_86		44.01	6.656	0.494	1937	649181	d__Bacteria;p__Actinobacteriota;c__Actinomycetia;o__Nanopelagicales;f__Nanopelagicaceae;g__Planktophila;s__	N/A	d__Bacteria;p__Actinobacteriota;c__Actinomycetia;o__Nanopelagicales;f__Nanopelagicaceae;g__Planktophila;s__	taxonomic classification defined by topology and ANI
Sample_102_S76	bin_87	Sample_102_S76_bin_87	X	86.55	1.477	0.354	9449	1640217	d__Bacteria;p__Bacteroidota;c__Bacteroidia;o__Chitinophagales;f__Chitinophagaceae;g__Sediminibacterium;s__	GCA_903825095.1	d__Bacteria;p__Bacteroidota;c__Bacteroidia;o__Chitinophagales;f__Chitinophagaceae;g__Sediminibacterium;s__	taxonomic classification defined by topology and ANI
Sample_102_S76	bin_89	Sample_102_S76_bin_89		30.67	2.8	0.626	2085	842348	d__Bacteria;p__Proteobacteria;c__Alphaproteobacteria;o__Rhizobiales;f__Beijerinckiaceae;g__Methylocystis;s__	GCA_903870245.1	d__Bacteria;p__Proteobacteria;c__Alphaproteobacteria;o__Rhizobiales;f__Beijerinckiaceae;g__Methylocystis;s__	taxonomic classification defined by topology and ANI
Sample_102_S76	bin_90	Sample_102_S76_bin_90		36.84	5.09	0.468	2077	946561	d__Bacteria;p__Actinobacteriota;c__Actinomycetia;o__Nanopelagicales;f__Nanopelagicaceae;g__Planktophila;s__	N/A	d__Bacteria;p__Actinobacteriota;c__Actinomycetia;o__Nanopelagicales;f__Nanopelagicaceae;g__Planktophila;s__	taxonomic classification fully defined by topology
Sample_102_S76	bin_91	Sample_102_S76_bin_91		34.19	5.263	0.679	3748	1234356	d__Bacteria;p__Planctomycetota;c__Planctomycetes;o__Pirellulales;f__UBA1268;g__UBA4655;s__	GCA_002405515.1	d__Bacteria;p__Planctomycetota;c__Planctomycetes;o__Pirellulales;f__UBA1268;g__;s__	taxonomic classification defined by topology and ANI
Sample_102_S76	bin_92	Sample_102_S76_bin_92		36.19	0.752	0.497	22745	1069626	d__Bacteria;p__Proteobacteria;c__Alphaproteobacteria;o__Rhizobiales;f__Beijerinckiaceae;g__Methylocystis;s__Methylocystis sp002412985	GCA_002412985.1	d__Bacteria;p__Proteobacteria;c__Alphaproteobacteria;o__Rhizobiales;f__Beijerinckiaceae;g__Methylocystis;s__	taxonomic classification defined by topology and ANI
Sample_102_S76	bin_93	Sample_102_S76_bin_93	X	92.8	2.556	0.673	9312	2409532	d__Bacteria;p__Planctomycetota;c__Phycisphaerae;o__Phycisphaerales;f__SM1A02;g__SYAC01;s__SYAC01 sp903867275	GCA_903867275.1	d__Bacteria;p__Planctomycetota;c__Phycisphaerae;o__Phycisphaerales;f__SM1A02;g__SYAC01;s__	taxonomic classification defined by topology and ANI
Sample_102_S76	bin_94	Sample_102_S76_bin_94	X	74.23	1.881	0.419	3673	2232116	d__Bacteria;p__Bacteroidota;c__Bacteroidia;o__Flavobacteriales;f__UA16;g__CAIZGX01;s__	N/A	d__Bacteria;p__Bacteroidota;c__Bacteroidia;o__Flavobacteriales;f__UA16;g__;s__	taxonomic novelty determined using RED
Sample_102_S76	bin_95	Sample_102_S76_bin_95	X	55.22	0.584	0.548	3785	803205	d__Bacteria;p__Actinobacteriota;c__Actinomycetia;o__Actinomycetales;f__Microbacteriaceae;g__Rhodoluna;s__Rhodoluna sp009702455	GCA_009702455.1	d__Bacteria;p__Actinobacteriota;c__Actinomycetia;o__Actinomycetales;f__Microbacteriaceae;g__Rhodoluna;s__	taxonomic classification defined by topology and ANI
Sample_102_S76	bin_96	Sample_102_S76_bin_96		93.16	3.999	0.63	7422	4318337	d__Bacteria;p__Acidobacteriota;c__Blastocatellia;o__RBC074;f__RBC074;g__CAIOZW01;s__	GCA_903862855.1	d__Bacteria;p__Acidobacteriota;c__Blastocatellia;o__RBC074;f__RBC074;g__CAIOZW01;s__	taxonomic classification defined by topology and ANI
Sample_102_S76	bin_99	Sample_102_S76_bin_99	X	59.63	0.474	0.355	19267	691189	d__Bacteria;p__Patescibacteria;c__Microgenomatia;o__UBA1406;f__GWC2-37-13;g__UBA1450;s__	N/A	d__Bacteria;p__Patescibacteria;c__Microgenomatia;o__UBA1406;f__GWC2-37-13;g__UBA1450;s__	taxonomic classification fully defined by topology
Sample_103_S3	bin_1	Sample_103_S3_bin_1		85.42	3.519	0.465	7263	1172207	d__Bacteria;p__Acidobacteriota;c__Holophagae;o__Holophagales;f__Holophagaceae;g__UBA12189;s__UBA12189 sp014189895	GCA_014189895.1	d__Bacteria;p__Acidobacteriota;c__Holophagae;o__Holophagales;f__Holophagaceae;g__UBA12189;s__	taxonomic classification defined by topology and ANI
Sample_103_S3	bin_10	Sample_103_S3_bin_10		44.89	7.017	0.708	6188	2469251	d__Bacteria;p__Planctomycetota;c__Phycisphaerae;o__Phycisphaerales;f__SM1A02;g__QWPT01;s__	GCA_903856525.1	d__Bacteria;p__Planctomycetota;c__Phycisphaerae;o__Phycisphaerales;f__SM1A02;g__QWPT01;s__	taxonomic classification defined by topology and ANI
Sample_103_S3	bin_100	Sample_103_S3_bin_100		32.35	0	0.677	2345	1300961	d__Bacteria;p__Gemmatimonadota;c__Gemmatimonadetes;o__Gemmatimonadales;f__Gemmatimonadaceae;g__;s__	N/A	d__Bacteria;p__Gemmatimonadota;c__Gemmatimonadetes;o__Gemmatimonadales;f__Gemmatimonadaceae;g__;s__	taxonomic classification fully defined by topology
Sample_103_S3	bin_101	Sample_103_S3_bin_101		66.44	0.892	0.559	2629	1823988	d__Bacteria;p__Bdellovibrionota;c__Bdellovibrionia_A;o__UBA1018;f__CAIMNF01;g__CAIMNF01;s__	N/A	d__Bacteria;p__Bdellovibrionota;c__Bdellovibrionia_A;o__UBA1018;f__CAIMNF01;g__CAIMNF01;s__	taxonomic classification fully defined by topology
Sample_103_S3	bin_102	Sample_103_S3_bin_102		68.96	1.724	0.354	5688	2556168	d__Bacteria;p__Bacteroidota;c__Bacteroidia;o__Chitinophagales;f__Chitinophagaceae;g__Sediminibacterium;s__	GCA_003509845.1	d__Bacteria;p__Bacteroidota;c__Bacteroidia;o__Chitinophagales;f__Chitinophagaceae;g__Sediminibacterium;s__	taxonomic classification defined by topology and ANI
Sample_103_S3	bin_104	Sample_103_S3_bin_104		77.58	4.391	0.602	4743	2886342	d__Bacteria;p__Verrucomicrobiota;c__Verrucomicrobiae;o__Pedosphaerales;f__UBA9464;g__SXXZ01;s__SXXZ01 sp903939515	N/A	d__Bacteria;p__Verrucomicrobiota;c__Verrucomicrobiae;o__Pedosphaerales;f__UBA9464;g__SXXZ01;s__	ANI
Sample_103_S3	bin_105	Sample_103_S3_bin_105		79.37	7.534	0.615	3284	2811223	d__Bacteria;p__Verrucomicrobiota;c__Verrucomicrobiae;o__Opitutales;f__Opitutaceae;g__Tous-C4FEB;s__Tous-C4FEB sp903938935	GCA_903938935.1	d__Bacteria;p__Verrucomicrobiota;c__Verrucomicrobiae;o__Opitutales;f__Opitutaceae;g__Tous-C4FEB;s__	taxonomic classification defined by topology and ANI
Sample_103_S3	bin_106	Sample_103_S3_bin_106		84.5	2.728	0.6	13003	2366994	d__Bacteria;p__Proteobacteria;c__Gammaproteobacteria;o__Steroidobacterales;f__Steroidobacteraceae;g__UBA964;s__UBA964 sp903910215	GCA_903910215.1	d__Bacteria;p__Proteobacteria;c__Gammaproteobacteria;o__Steroidobacterales;f__Steroidobacteraceae;g__UBA964;s__	taxonomic classification defined by topology and ANI
Sample_103_S3	bin_107	Sample_103_S3_bin_107	X	72.84	1.724	0.451	5869	973188	d__Bacteria;p__Actinobacteriota;c__Actinomycetia;o__Nanopelagicales;f__Nanopelagicaceae;g__Planktophila;s__	GCA_903932885.1	d__Bacteria;p__Actinobacteriota;c__Actinomycetia;o__Nanopelagicales;f__Nanopelagicaceae;g__Planktophila;s__	taxonomic classification defined by topology and ANI
Sample_103_S3	bin_108	Sample_103_S3_bin_108		95.89	5.817	0.691	8446	4209883	d__Bacteria;p__Verrucomicrobiota;c__Verrucomicrobiae;o__Opitutales;f__Opitutaceae;g__ER46;s__ER46 sp903861185	GCA_903861185.1	d__Bacteria;p__Verrucomicrobiota;c__Verrucomicrobiae;o__Opitutales;f__Opitutaceae;g__ER46;s__	taxonomic classification defined by topology and ANI
Sample_103_S3	bin_109	Sample_103_S3_bin_109		62.71	1.985	0.65	2759	1546016	d__Bacteria;p__Proteobacteria;c__Alphaproteobacteria;o__Sphingomonadales;f__Sphingomonadaceae;g__Sandarakinorhabdus;s__Sandarakinorhabdus limnophila	GCF_000420765.1	d__Bacteria;p__Proteobacteria;c__Alphaproteobacteria;o__Sphingomonadales;f__Sphingomonadaceae;g__Sandarakinorhabdus;s__	taxonomic classification defined by topology and ANI
Sample_103_S3	bin_11	Sample_103_S3_bin_11		30.86	0	0.684	2422	1905458	d__Bacteria;p__Planctomycetota;c__Planctomycetes;o__Pirellulales;f__UBA1268;g__F1-20-MAGs016;s__	GCA_903949225.1	d__Bacteria;p__Planctomycetota;c__Planctomycetes;o__Pirellulales;f__UBA1268;g__F1-20-MAGs016;s__	taxonomic classification defined by topology and ANI
Sample_103_S3	bin_110	Sample_103_S3_bin_110		73.02	4.367	0.351	3773	1577030	d__Bacteria;p__Bacteroidota;c__Bacteroidia;o__Chitinophagales;f__Chitinophagaceae;g__Sediminibacterium;s__	GCA_903825095.1	d__Bacteria;p__Bacteroidota;c__Bacteroidia;o__Chitinophagales;f__Chitinophagaceae;g__Sediminibacterium;s__	taxonomic classification defined by topology and ANI
Sample_103_S3	bin_112	Sample_103_S3_bin_112		42.64	0.156	0.687	2426	807314	d__Bacteria;p__Planctomycetota;c__Phycisphaerae;o__Phycisphaerales;f__SM1A02;g__UBA966;s__	N/A	d__Bacteria;p__Planctomycetota;c__Phycisphaerae;o__Phycisphaerales;f__SM1A02;g__;s__	taxonomic novelty determined using RED
Sample_103_S3	bin_114	Sample_103_S3_bin_114		65.07	6.077	0.5	1629	1134927	d__Bacteria;p__Actinobacteriota;c__Acidimicrobiia;o__Acidimicrobiales;f__Ilumatobacteraceae;g__BACL27;s__	N/A	d__Bacteria;p__Actinobacteriota;c__Acidimicrobiia;o__Acidimicrobiales;f__Ilumatobacteraceae;g__BACL27;s__	ANI
Sample_103_S3	bin_115	Sample_103_S3_bin_115		50.66	0.982	0.433	2690	1826988	d__Bacteria;p__Cyanobacteria;c__Cyanobacteriia;o__Cyanobacteriales;f__Microcystaceae;g__Snowella;s__	GCA_003249095.1	d__Bacteria;p__Cyanobacteria;c__Cyanobacteriia;o__Cyanobacteriales;f__Microcystaceae;g__;s__	taxonomic classification defined by topology and ANI
Sample_103_S3	bin_117	Sample_103_S3_bin_117		52.53	1.724	0.501	1637	998666	d__Bacteria;p__Actinobacteriota;c__Acidimicrobiia;o__Acidimicrobiales;f__Ilumatobacteraceae;g__BACL27;s__	N/A	d__Bacteria;p__Actinobacteriota;c__Acidimicrobiia;o__Acidimicrobiales;f__Ilumatobacteraceae;g__BACL27;s__	taxonomic classification defined by topology and ANI
Sample_103_S3	bin_118	Sample_103_S3_bin_118		33.63	0	0.644	2119	1739186	d__Bacteria;p__Myxococcota;c__UBA796;o__UBA796;f__SXON01;g__CAITDR01;s__	GCA_903891165.1	d__Bacteria;p__Myxococcota;c__UBA796;o__UBA796;f__SXON01;g__;s__	taxonomic classification defined by topology and ANI
Sample_103_S3	bin_119	Sample_103_S3_bin_119	X	88.11	4.978	0.614	4078	3179942	d__Bacteria;p__Proteobacteria;c__Alphaproteobacteria;o__Acetobacterales;f__Acetobacteraceae;g__Roseomonas_B;s__Roseomonas_B sp903844785	GCA_903844785.1	d__Bacteria;p__Proteobacteria;c__Alphaproteobacteria;o__Acetobacterales;f__Acetobacteraceae;g__Roseomonas_B;s__	taxonomic classification defined by topology and ANI
Sample_103_S3	bin_12	Sample_103_S3_bin_12		79.38	2.38	0.446	7868	1365585	d__Bacteria;p__Proteobacteria;c__Gammaproteobacteria;o__Burkholderiales;f__Burkholderiaceae;g__Polynucleobacter;s__Polynucleobacter cosmopolitanus	GCF_002224225.1	d__Bacteria;p__Proteobacteria;c__Gammaproteobacteria;o__Burkholderiales;f__Burkholderiaceae;g__Polynucleobacter;s__	taxonomic classification defined by topology and ANI
Sample_103_S3	bin_120	Sample_103_S3_bin_120		83.6	4.068	0.535	3327	1676346	d__Bacteria;p__Bacteroidota;c__Bacteroidia;o__UBA7662;f__UBA7662;g__SYHX01;s__SYHX01 sp903856555	GCA_903856555.1	d__Bacteria;p__Bacteroidota;c__Bacteroidia;o__UBA7662;f__UBA7662;g__SYHX01;s__	taxonomic classification defined by topology and ANI
Sample_103_S3	bin_122	Sample_103_S3_bin_122		44.82	1.724	0.393	2128	1220066	d__Bacteria;p__Bacteroidota;c__Bacteroidia;o__Cytophagales;f__Spirosomaceae;g__Aquirufa;s__	N/A	d__Bacteria;p__Bacteroidota;c__Bacteroidia;o__Cytophagales;f__Spirosomaceae;g__Aquirufa;s__	taxonomic classification defined by topology and ANI
Sample_103_S3	bin_123	Sample_103_S3_bin_123		38.69	2.57	0.6	1480	1206241	d__Bacteria;p__Proteobacteria;c__Alphaproteobacteria;o__Rhodobacterales;f__Rhodobacteraceae;g__CYK-10;s__	N/A	d__Bacteria;p__Proteobacteria;c__Alphaproteobacteria;o__Rhodobacterales;f__Rhodobacteraceae;g__CYK-10;s__	taxonomic classification defined by topology and ANI
Sample_103_S3	bin_13	Sample_103_S3_bin_13	X	84.26	0.067	0.672	6568	3467958	d__Bacteria;p__Planctomycetota;c__Planctomycetes;o__Pirellulales;f__UBA1268;g__QWPN01;s__QWPN01 sp003669255	GCA_003669255.1	d__Bacteria;p__Planctomycetota;c__Planctomycetes;o__Pirellulales;f__UBA1268;g__QWPN01;s__	taxonomic classification defined by topology and ANI
Sample_103_S3	bin_15	Sample_103_S3_bin_15		36.2	1.724	0.685	5590	1008627	d__Bacteria;p__Cyanobacteria;c__Cyanobacteriia;o__PCC-6307;f__Cyanobiaceae;g__BAIKAL-G1;s__	N/A	d__Bacteria;p__Cyanobacteria;c__Cyanobacteriia;o__PCC-6307;f__Cyanobiaceae;g__;s__	taxonomic novelty determined using RED
Sample_103_S3	bin_16	Sample_103_S3_bin_16		36.55	8.62	0.494	3331	663805	d__Bacteria;p__Actinobacteriota;c__Actinomycetia;o__Nanopelagicales;f__Nanopelagicaceae;g__Planktophila;s__	N/A	d__Bacteria;p__Actinobacteriota;c__Actinomycetia;o__Nanopelagicales;f__Nanopelagicaceae;g__Planktophila;s__	taxonomic classification defined by topology and ANI
Sample_103_S3	bin_17	Sample_103_S3_bin_17		40.22	8.62	0.689	5954	1518920	d__Bacteria;p__Cyanobacteria;c__Cyanobacteriia;o__PCC-6307;f__Cyanobiaceae;g__Cyanobium;s__	GCA_014191755.1	d__Bacteria;p__Cyanobacteria;c__Cyanobacteriia;o__PCC-6307;f__Cyanobiaceae;g__Cyanobium;s__	taxonomic classification defined by topology and ANI
Sample_103_S3	bin_18	Sample_103_S3_bin_18	X	54.46	2.404	0.43	4390	1314315	d__Bacteria;p__Bacteroidota;c__Bacteroidia;o__NS11-12g;f__UBA955;g__UBA955;s__	GCA_903959115.1	d__Bacteria;p__Bacteroidota;c__Bacteroidia;o__NS11-12g;f__UBA955;g__UBA955;s__	taxonomic classification defined by topology and ANI
Sample_103_S3	bin_19	Sample_103_S3_bin_19		36.12	0	0.673	2402	1619741	d__Bacteria;p__Myxococcota;c__Bradymonadia;o__REDH01;f__REDH01;g__CAIWGR01;s__CAIWGR01 sp903873545	GCA_903873545.1	d__Bacteria;p__Myxococcota;c__Bradymonadia;o__REDH01;f__REDH01;g__CAIWGR01;s__	taxonomic classification defined by topology and ANI
Sample_103_S3	bin_2	Sample_103_S3_bin_2		87.84	0.99	0.429	5695	1850636	d__Bacteria;p__Bacteroidota;c__Bacteroidia;o__Flavobacteriales;f__Crocinitomicaceae;g__UBA952;s__UBA952 sp002293185	GCA_002293185.1	d__Bacteria;p__Bacteroidota;c__Bacteroidia;o__Flavobacteriales;f__Crocinitomicaceae;g__UBA952;s__	taxonomic classification defined by topology and ANI
Sample_103_S3	bin_20	Sample_103_S3_bin_20		34.71	8.568	0.662	2187	990540	d__Bacteria;p__Cyanobacteria;c__Cyanobacteriia;o__PCC-6307;f__Cyanobiaceae;g__Cyanobium_A;s__	GCA_903928835.1	d__Bacteria;p__Cyanobacteria;c__Cyanobacteriia;o__PCC-6307;f__Cyanobiaceae;g__Cyanobium_A;s__	taxonomic classification defined by topology and ANI
Sample_103_S3	bin_21	Sample_103_S3_bin_21		92.06	5.822	0.61	7560	2597007	d__Bacteria;p__Verrucomicrobiota;c__Verrucomicrobiae;o__Opitutales;f__UBA953;g__UBA953;s__UBA953 sp903895475	GCA_903895475.1	d__Bacteria;p__Verrucomicrobiota;c__Verrucomicrobiae;o__Opitutales;f__UBA953;g__UBA953;s__	taxonomic classification defined by topology and ANI
Sample_103_S3	bin_24	Sample_103_S3_bin_24		68.01	1.366	0.567	2579	1317303	d__Bacteria;p__Bacteroidota;c__Bacteroidia;o__Flavobacteriales;f__Schleiferiaceae;g__;s__	N/A	d__Bacteria;p__Bacteroidota;c__Bacteroidia;o__Flavobacteriales;f__Schleiferiaceae;g__;s__	taxonomic classification fully defined by topology
Sample_103_S3	bin_25	Sample_103_S3_bin_25		44.43	0	0.442	3401	1079547	d__Bacteria;p__Actinobacteriota;c__Actinomycetia;o__Nanopelagicales;f__Nanopelagicaceae;g__AAA044-D11;s__	GCA_002340925.1	d__Bacteria;p__Actinobacteriota;c__Actinomycetia;o__Nanopelagicales;f__Nanopelagicaceae;g__AAA044-D11;s__	taxonomic classification defined by topology and ANI
Sample_103_S3	bin_26	Sample_103_S3_bin_26		40.91	5.172	0.695	2233	1198567	d__Bacteria;p__Cyanobacteria;c__Cyanobacteriia;o__PCC-6307;f__Cyanobiaceae;g__Cyanobium;s__	N/A	d__Bacteria;p__Cyanobacteria;c__Cyanobacteriia;o__PCC-6307;f__Cyanobiaceae;g__Cyanobium;s__	taxonomic classification defined by topology and ANI
Sample_103_S3	bin_27	Sample_103_S3_bin_27		94.44	2.201	0.633	11559	4461600	d__Bacteria;p__Proteobacteria;c__Gammaproteobacteria;o__Burkholderiales;f__Burkholderiaceae;g__SYIM01;s__SYIM01 sp903866395	GCA_903866395.1	d__Bacteria;p__Proteobacteria;c__Gammaproteobacteria;o__Burkholderiales;f__Burkholderiaceae;g__SYIM01;s__	taxonomic classification defined by topology and ANI
Sample_103_S3	bin_28	Sample_103_S3_bin_28		69.82	3.994	0.655	3684	1917007	d__Bacteria;p__Verrucomicrobiota;c__Verrucomicrobiae;o__Opitutales;f__UBA953;g__UBA953;s__	GCA_004293385.1	d__Bacteria;p__Verrucomicrobiota;c__Verrucomicrobiae;o__Opitutales;f__UBA953;g__UBA953;s__	taxonomic classification defined by topology and ANI
Sample_103_S3	bin_29	Sample_103_S3_bin_29		32.88	4.981	0.598	6413	1639311	d__Bacteria;p__Cyanobacteria;c__Cyanobacteriia;o__PCC-6307;f__Cyanobiaceae;g__Cyanobium;s__	GCA_903856805.1	d__Bacteria;p__Cyanobacteria;c__Cyanobacteriia;o__PCC-6307;f__Cyanobiaceae;g__Cyanobium;s__	taxonomic classification defined by topology and ANI
Sample_103_S3	bin_3	Sample_103_S3_bin_3		45.4	6.666	0.381	2436	1271812	d__Bacteria;p__Bacteroidota;c__Bacteroidia;o__Chitinophagales;f__Chitinophagaceae;g__SXYR01;s__	N/A	d__Bacteria;p__Bacteroidota;c__Bacteroidia;o__Chitinophagales;f__Chitinophagaceae;g__SXYR01;s__	taxonomic classification fully defined by topology
Sample_103_S3	bin_30	Sample_103_S3_bin_30		72.41	3.378	0.565	3989	3134004	d__Bacteria;p__Verrucomicrobiota;c__Verrucomicrobiae;o__Chthoniobacterales;f__Chthoniobacteraceae;g__;s__	N/A	d__Bacteria;p__Verrucomicrobiota;c__Verrucomicrobiae;o__Chthoniobacterales;f__Chthoniobacteraceae;g__;s__	taxonomic novelty determined using RED
Sample_103_S3	bin_31	Sample_103_S3_bin_31		93.34	6.351	0.5	6201	1995642	d__Bacteria;p__Bacteroidota;c__Bacteroidia;o__Chitinophagales;f__Chitinophagaceae;g__JJ008;s__JJ008 sp002378975	GCA_002378975.1	d__Bacteria;p__Bacteroidota;c__Bacteroidia;o__Chitinophagales;f__Chitinophagaceae;g__JJ008;s__	taxonomic classification defined by topology and ANI
Sample_103_S3	bin_32	Sample_103_S3_bin_32		86.26	0.066	0.678	4639	2006726	d__Bacteria;p__Planctomycetota;c__Phycisphaerae;o__Phycisphaerales;f__SM1A02;g__SYIB01;s__SYIB01 sp903927725	GCA_903927725.1	d__Bacteria;p__Planctomycetota;c__Phycisphaerae;o__Phycisphaerales;f__SM1A02;g__SYIB01;s__	taxonomic classification defined by topology and ANI
Sample_103_S3	bin_33	Sample_103_S3_bin_33		35.26	5.172	0.603	2251	2049114	d__Bacteria;p__Proteobacteria;c__Gammaproteobacteria;o__Burkholderiales;f__Burkholderiaceae;g__CAINMN01;s__	N/A	d__Bacteria;p__Proteobacteria;c__Gammaproteobacteria;o__Burkholderiales;f__Burkholderiaceae;g__CAINMN01;s__	ANI
Sample_103_S3	bin_34	Sample_103_S3_bin_34		35.84	3.448	0.519	5424	2135487	d__Bacteria;p__Proteobacteria;c__Gammaproteobacteria;o__Burkholderiales;f__Burkholderiaceae;g__Limnohabitans_A;s__	GCF_001269365.1	d__Bacteria;p__Proteobacteria;c__Gammaproteobacteria;o__Burkholderiales;f__Burkholderiaceae;g__Limnohabitans_A;s__	taxonomic classification defined by topology and ANI
Sample_103_S3	bin_35	Sample_103_S3_bin_35		31.2	1.785	0.547	1535	2478853	d__Bacteria;p__Planctomycetota;c__Planctomycetes;o__Pirellulales;f__Pirellulaceae;g__Pirellula_B;s__	GCA_003671195.1	d__Bacteria;p__Planctomycetota;c__Planctomycetes;o__Pirellulales;f__Pirellulaceae;g__Pirellula_B;s__	taxonomic classification defined by topology and ANI
Sample_103_S3	bin_36	Sample_103_S3_bin_36	X	90.54	0.675	0.538	10766	1651821	d__Bacteria;p__Verrucomicrobiota;c__Verrucomicrobiae;o__Opitutales;f__UBA953;g__UBA8828;s__UBA8828 sp903957465	GCA_903957465.1	d__Bacteria;p__Verrucomicrobiota;c__Verrucomicrobiae;o__Opitutales;f__UBA953;g__UBA8828;s__	taxonomic classification defined by topology and ANI
Sample_103_S3	bin_37	Sample_103_S3_bin_37		36.83	8.762	0.303	1778	756416	d__Bacteria;p__Proteobacteria;c__Alphaproteobacteria;o__Pelagibacterales;f__Pelagibacteraceae;g__Fonsibacter;s__	GCA_000510845.1	d__Bacteria;p__Proteobacteria;c__Alphaproteobacteria;o__Pelagibacterales;f__Pelagibacteraceae;g__Fonsibacter;s__	taxonomic classification defined by topology and ANI
Sample_103_S3	bin_38	Sample_103_S3_bin_38		50.15	0.877	0.685	7757	2057604	d__Bacteria;p__Planctomycetota;c__Phycisphaerae;o__Phycisphaerales;f__SM1A02;g__QWPT01;s__QWPT01 sp903856525	GCA_903856525.1	d__Bacteria;p__Planctomycetota;c__Phycisphaerae;o__Phycisphaerales;f__SM1A02;g__QWPT01;s__	taxonomic classification defined by topology and ANI
Sample_103_S3	bin_39	Sample_103_S3_bin_39	X	95.37	1.182	0.636	13695	2254194	d__Bacteria;p__Bacteroidota;c__Bacteroidia;o__Flavobacteriales;f__UA16;g__;s__	N/A	d__Bacteria;p__Bacteroidota;c__Bacteroidia;o__Flavobacteriales;f__UA16;g__;s__	taxonomic novelty determined using RED
Sample_103_S3	bin_40	Sample_103_S3_bin_40		59.64	9.156	0.632	6156	969444	d__Bacteria;p__Chloroflexota;c__Ellin6529;o__CSP1-4;f__UBA10416;g__UBA10416;s__UBA10416 sp003670475	GCA_003670475.1	d__Bacteria;p__Chloroflexota;c__Ellin6529;o__CSP1-4;f__UBA10416;g__UBA10416;s__	taxonomic classification defined by topology and ANI
Sample_103_S3	bin_41	Sample_103_S3_bin_41		82.26	2.75	0.415	7991	1715666	d__Bacteria;p__Bacteroidota;c__Bacteroidia;o__Chitinophagales;f__Chitinophagaceae;g__JJ008;s__JJ008 sp005791465	GCA_005791465.1	d__Bacteria;p__Bacteroidota;c__Bacteroidia;o__Chitinophagales;f__Chitinophagaceae;g__JJ008;s__	taxonomic classification defined by topology and ANI
Sample_103_S3	bin_42	Sample_103_S3_bin_42		73.63	2.336	0.67	6403	2030375	d__Bacteria;p__Proteobacteria;c__Gammaproteobacteria;o__Steroidobacterales;f__Steroidobacteraceae;g__UBA964;s__UBA964 sp002292945	GCA_002292945.1	d__Bacteria;p__Proteobacteria;c__Gammaproteobacteria;o__Steroidobacterales;f__Steroidobacteraceae;g__UBA964;s__	taxonomic classification defined by topology and ANI
Sample_103_S3	bin_43	Sample_103_S3_bin_43		35.26	0	0.722	4170	976509	d__Bacteria;p__Planctomycetota;c__Phycisphaerae;o__Phycisphaerales;f__SM1A02;g__UBA966;s__	N/A	d__Bacteria;p__Planctomycetota;c__Phycisphaerae;o__Phycisphaerales;f__SM1A02;g__;s__	taxonomic novelty determined using RED
Sample_103_S3	bin_44	Sample_103_S3_bin_44		86.25	4.39	0.487	6197	2286271	d__Bacteria;p__Proteobacteria;c__Gammaproteobacteria;o__Burkholderiales;f__Burkholderiaceae;g__SYFN01;s__SYFN01 sp903846425	GCA_903846425.1	d__Bacteria;p__Proteobacteria;c__Gammaproteobacteria;o__Burkholderiales;f__Burkholderiaceae;g__SYFN01;s__	taxonomic classification defined by topology and ANI
Sample_103_S3	bin_45	Sample_103_S3_bin_45		63.19	4.71	0.642	2739	1822085	d__Bacteria;p__Cyanobacteria;c__Cyanobacteriia;o__PCC-6307;f__Cyanobiaceae;g__UBA5018;s__	GCA_002396505.1	d__Bacteria;p__Cyanobacteria;c__Cyanobacteriia;o__PCC-6307;f__Cyanobiaceae;g__UBA5018;s__	taxonomic classification defined by topology and ANI
Sample_103_S3	bin_46	Sample_103_S3_bin_46		31.5	1.724	0.526	2599	1114314	d__Bacteria;p__Actinobacteriota;c__Acidimicrobiia;o__Acidimicrobiales;f__Ilumatobacteraceae;g__F1-20-MAGs119;s__	N/A	d__Bacteria;p__Actinobacteriota;c__Acidimicrobiia;o__Acidimicrobiales;f__Ilumatobacteraceae;g__F1-20-MAGs119;s__	taxonomic classification defined by topology and ANI
Sample_103_S3	bin_47	Sample_103_S3_bin_47	X	81.24	3.888	0.433	6107	2189084	d__Bacteria;p__Proteobacteria;c__Gammaproteobacteria;o__Burkholderiales;f__Burkholderiaceae;g__SYFN01;s__	GCA_903904635.1	d__Bacteria;p__Proteobacteria;c__Gammaproteobacteria;o__Burkholderiales;f__Burkholderiaceae;g__SYFN01;s__	taxonomic classification defined by topology and ANI
Sample_103_S3	bin_48	Sample_103_S3_bin_48	X	82.2	2.967	0.478	8295	1420348	d__Bacteria;p__Verrucomicrobiota;c__Verrucomicrobiae;o__Opitutales;f__UBA953;g__UBA953;s__	GCA_903840235.1	d__Bacteria;p__Verrucomicrobiota;c__Verrucomicrobiae;o__Opitutales;f__UBA953;g__UBA953;s__	taxonomic classification defined by topology and ANI
Sample_103_S3	bin_49	Sample_103_S3_bin_49	X	90.03	2.006	0.386	4689	3917784	d__Bacteria;p__Cyanobacteria;c__Cyanobacteriia;o__Cyanobacteriales;f__Nostocaceae;g__Dolichospermum;s__Dolichospermum sp000312705	GCF_012516395.1	d__Bacteria;p__Cyanobacteria;c__Cyanobacteriia;o__Cyanobacteriales;f__Nostocaceae;g__Dolichospermum;s__	taxonomic classification defined by topology and ANI
Sample_103_S3	bin_5	Sample_103_S3_bin_5		74.77	3.409	0.674	4178	1930122	d__Bacteria;p__Planctomycetota;c__Phycisphaerae;o__Phycisphaerales;f__SM1A02;g__SYAC01;s__SYAC01 sp903867275	GCA_009924765.1	d__Bacteria;p__Planctomycetota;c__Phycisphaerae;o__Phycisphaerales;f__SM1A02;g__SYAC01;s__	ANI
Sample_103_S3	bin_50	Sample_103_S3_bin_50	X	82.12	1.824	0.578	4407	3212498	d__Bacteria;p__Verrucomicrobiota;c__Verrucomicrobiae;o__Chthoniobacterales;f__Chthoniobacteraceae;g__;s__	N/A	d__Bacteria;p__Verrucomicrobiota;c__Verrucomicrobiae;o__Chthoniobacterales;f__Chthoniobacteraceae;g__;s__	taxonomic novelty determined using RED
Sample_103_S3	bin_51	Sample_103_S3_bin_51		30.24	4.076	0.659	5476	915162	d__Bacteria;p__Cyanobacteria;c__Cyanobacteriia;o__PCC-6307;f__Cyanobiaceae;g__Cyanobium;s__	GCA_014191755.1	d__Bacteria;p__Cyanobacteria;c__Cyanobacteriia;o__PCC-6307;f__Cyanobiaceae;g__Cyanobium;s__	taxonomic classification defined by topology and ANI
Sample_103_S3	bin_52	Sample_103_S3_bin_52		63.96	6.439	0.505	3444	1892749	d__Bacteria;p__Proteobacteria;c__Gammaproteobacteria;o__Burkholderiales;f__Burkholderiaceae;g__Limnohabitans;s__	N/A	d__Bacteria;p__Proteobacteria;c__Gammaproteobacteria;o__Burkholderiales;f__Burkholderiaceae;g__Limnohabitans;s__	taxonomic classification defined by topology and ANI
Sample_103_S3	bin_53	Sample_103_S3_bin_53		83.71	6.543	0.405	4177	2132813	d__Bacteria;p__Bacteroidota;c__Bacteroidia;o__Flavobacteriales;f__Crocinitomicaceae;g__UBA952;s__	GCA_002293045.1	d__Bacteria;p__Bacteroidota;c__Bacteroidia;o__Flavobacteriales;f__Crocinitomicaceae;g__UBA952;s__	taxonomic classification defined by topology and ANI
Sample_103_S3	bin_55	Sample_103_S3_bin_55		30.68	0	0.585	1742	737800	d__Bacteria;p__Actinobacteriota;c__Acidimicrobiia;o__Acidimicrobiales;f__Ilumatobacteraceae;g__F1-60-MAGs027;s__	GCA_005800965.1	d__Bacteria;p__Actinobacteriota;c__Acidimicrobiia;o__Acidimicrobiales;f__Ilumatobacteraceae;g__F1-60-MAGs027;s__	taxonomic classification defined by topology and ANI
Sample_103_S3	bin_57	Sample_103_S3_bin_57		45.68	0	0.481	4378	745366	d__Bacteria;p__Actinobacteriota;c__Actinomycetia;o__Nanopelagicales;f__Nanopelagicaceae;g__Planktophila;s__Planktophila dulcis	GCF_002288225.1	d__Bacteria;p__Actinobacteriota;c__Actinomycetia;o__Nanopelagicales;f__Nanopelagicaceae;g__Planktophila;s__	taxonomic classification defined by topology and ANI
Sample_103_S3	bin_58	Sample_103_S3_bin_58		88.7	5.197	0.638	4312	3289014	d__Bacteria;p__Planctomycetota;c__UBA1135;o__UBA1135;f__GCA-002686595;g__SXXH01;s__SXXH01 sp903829565	GCA_903829565.1	d__Bacteria;p__Planctomycetota;c__UBA1135;o__UBA1135;f__GCA-002686595;g__SXXH01;s__	taxonomic classification defined by topology and ANI
Sample_103_S3	bin_6	Sample_103_S3_bin_6	X	87.53	2.211	0.468	7154	2409652	d__Bacteria;p__Bacteroidota;c__Bacteroidia;o__AKYH767-A;f__2013-40CM-41-45;g__CAINVI01;s__CAINVI01 sp903854075	GCA_903854075.1	d__Bacteria;p__Bacteroidota;c__Bacteroidia;o__AKYH767-A;f__2013-40CM-41-45;g__;s__	taxonomic classification defined by topology and ANI
Sample_103_S3	bin_60	Sample_103_S3_bin_60		92.11	2.747	0.708	12338	2107514	d__Bacteria;p__Gemmatimonadota;c__Gemmatimonadetes;o__Gemmatimonadales;f__Gemmatimonadaceae;g__PNKF01;s__	GCA_903906325.1	d__Bacteria;p__Gemmatimonadota;c__Gemmatimonadetes;o__Gemmatimonadales;f__Gemmatimonadaceae;g__PNKF01;s__	taxonomic classification defined by topology and ANI
Sample_103_S3	bin_61	Sample_103_S3_bin_61		48.77	0.313	0.696	1738	2301445	d__Bacteria;p__Myxococcota;c__Bradymonadia;o__UBA7976;f__UBA1532;g__CAINDO01;s__	GCA_903847385.1	d__Bacteria;p__Myxococcota;c__Bradymonadia;o__UBA7976;f__UBA1532;g__;s__	taxonomic classification defined by topology and ANI
Sample_103_S3	bin_62	Sample_103_S3_bin_62		90.9	2.375	0.538	8710	1663989	d__Bacteria;p__Proteobacteria;c__Gammaproteobacteria;o__Burkholderiales;f__Burkholderiaceae;g__UBA954;s__UBA954 sp002293155	GCA_002293155.1	d__Bacteria;p__Proteobacteria;c__Gammaproteobacteria;o__Burkholderiales;f__Burkholderiaceae;g__UBA954;s__	taxonomic classification defined by topology and ANI
Sample_103_S3	bin_63	Sample_103_S3_bin_63		38.99	6.745	0.428	1783	699309	d__Bacteria;p__Actinobacteriota;c__Actinomycetia;o__Nanopelagicales;f__Nanopelagicaceae;g__MAG-120802;s__	N/A	d__Bacteria;p__Actinobacteriota;c__Actinomycetia;o__Nanopelagicales;f__Nanopelagicaceae;g__MAG-120802;s__	ANI
Sample_103_S3	bin_64	Sample_103_S3_bin_64		97.82	2.397	0.675	53553	4259029	d__Bacteria;p__Verrucomicrobiota;c__Verrucomicrobiae;o__Opitutales;f__Opitutaceae;g__ER46;s__ER46 sp903900845	GCA_903900845.1	d__Bacteria;p__Verrucomicrobiota;c__Verrucomicrobiae;o__Opitutales;f__Opitutaceae;g__ER46;s__	taxonomic classification defined by topology and ANI
Sample_103_S3	bin_65	Sample_103_S3_bin_65	X	68.4	2.804	0.628	2257	1610448	d__Bacteria;p__Verrucomicrobiota;c__Verrucomicrobiae;o__Opitutales;f__UBA953;g__UBA953;s__	N/A	d__Bacteria;p__Verrucomicrobiota;c__Verrucomicrobiae;o__Opitutales;f__UBA953;g__UBA953;s__	ANI
Sample_103_S3	bin_66	Sample_103_S3_bin_66		41	1.724	0.419	2358	775205	d__Bacteria;p__Bacteroidota;c__Bacteroidia;o__Chitinophagales;f__Chitinophagaceae;g__Ferruginibacter;s__	N/A	d__Bacteria;p__Bacteroidota;c__Bacteroidia;o__Chitinophagales;f__Chitinophagaceae;g__Ferruginibacter;s__	taxonomic classification fully defined by topology
Sample_103_S3	bin_67	Sample_103_S3_bin_67		87.74	3.608	0.358	10782	1953553	d__Bacteria;p__Cyanobacteria;c__Vampirovibrionia;o__Caenarcaniphilales;f__LMEP-6097;g__LMEP-6097;s__	GCA_005110385.1	d__Bacteria;p__Cyanobacteria;c__Vampirovibrionia;o__Caenarcaniphilales;f__LMEP-6097;g__LMEP-6097;s__	taxonomic classification defined by topology and ANI
Sample_103_S3	bin_68	Sample_103_S3_bin_68		48.97	1.98	0.465	1871	1306156	d__Bacteria;p__Bacteroidota;c__Bacteroidia;o__NS11-12g;f__UBA955;g__RGEC01;s__	GCA_009918425.1	d__Bacteria;p__Bacteroidota;c__Bacteroidia;o__NS11-12g;f__UBA955;g__;s__	taxonomic classification defined by topology and ANI
Sample_103_S3	bin_69	Sample_103_S3_bin_69		36.01	1.88	0.516	3298	1181705	d__Bacteria;p__Actinobacteriota;c__Acidimicrobiia;o__Acidimicrobiales;f__Ilumatobacteraceae;g__UBA3006;s__	GCA_903895515.1	d__Bacteria;p__Actinobacteriota;c__Acidimicrobiia;o__Acidimicrobiales;f__Ilumatobacteraceae;g__UBA3006;s__	taxonomic classification defined by topology and ANI
Sample_103_S3	bin_7	Sample_103_S3_bin_7		37.06	6.896	0.515	4297	1932838	d__Bacteria;p__Proteobacteria;c__Gammaproteobacteria;o__Burkholderiales;f__Burkholderiaceae;g__Limnohabitans_A;s__	GCA_005789685.1	d__Bacteria;p__Proteobacteria;c__Gammaproteobacteria;o__Burkholderiales;f__Burkholderiaceae;g__Limnohabitans_A;s__	taxonomic classification defined by topology and ANI
Sample_103_S3	bin_70	Sample_103_S3_bin_70		31.33	6.459	0.348	1470	679536	d__Bacteria;p__Proteobacteria;c__Alphaproteobacteria;o__Rickettsiales;f__UBA1997;g__SYAR01;s__	N/A	d__Bacteria;p__Proteobacteria;c__Alphaproteobacteria;o__Rickettsiales;f__UBA1997;g__SYAR01;s__	taxonomic classification defined by topology and ANI
Sample_103_S3	bin_71	Sample_103_S3_bin_71		33.62	1.724	0.365	2337	887642	d__Bacteria;p__Bacteroidota;c__Bacteroidia;o__Chitinophagales;f__Chitinophagaceae;g__Sediminibacterium;s__	N/A	d__Bacteria;p__Bacteroidota;c__Bacteroidia;o__Chitinophagales;f__Chitinophagaceae;g__Sediminibacterium;s__	taxonomic classification defined by topology and ANI
Sample_103_S3	bin_72	Sample_103_S3_bin_72		37.06	1.724	0.479	3007	610654	d__Bacteria;p__Actinobacteriota;c__Actinomycetia;o__Nanopelagicales;f__Nanopelagicaceae;g__Planktophila;s__	GCF_002287925.1	d__Bacteria;p__Actinobacteriota;c__Actinomycetia;o__Nanopelagicales;f__Nanopelagicaceae;g__Planktophila;s__	taxonomic classification defined by topology and ANI
Sample_103_S3	bin_73	Sample_103_S3_bin_73		80.6	2.993	0.733	3666	3886884	d__Bacteria;p__Myxococcota;c__UBA796;o__UBA796;f__;g__;s__	N/A	d__Bacteria;p__Myxococcota;c__UBA796;o__UBA796;f__;g__;s__	taxonomic novelty determined using RED
Sample_103_S3	bin_74	Sample_103_S3_bin_74		48.93	8.62	0.518	2627	1415741	d__Bacteria;p__Actinobacteriota;c__Acidimicrobiia;o__Acidimicrobiales;f__Ilumatobacteraceae;g__UBA3006;s__	GCA_009701105.1	d__Bacteria;p__Actinobacteriota;c__Acidimicrobiia;o__Acidimicrobiales;f__Ilumatobacteraceae;g__UBA3006;s__	taxonomic classification defined by topology and ANI
Sample_103_S3	bin_77	Sample_103_S3_bin_77		57.95	2.791	0.383	7621	1329787	d__Bacteria;p__Bacteroidota;c__Bacteroidia;o__Chitinophagales;f__Chitinophagaceae;g__Sediminibacterium;s__	GCA_903958045.1	d__Bacteria;p__Bacteroidota;c__Bacteroidia;o__Chitinophagales;f__Chitinophagaceae;g__Sediminibacterium;s__	taxonomic classification defined by topology and ANI
Sample_103_S3	bin_78	Sample_103_S3_bin_78		46.81	0.356	0.368	6595	528106	d__Bacteria;p__Proteobacteria;c__Gammaproteobacteria;o__Burkholderiales;f__Methylophilaceae;g__Methylopumilus;s__Methylopumilus universalis	GCF_006365315.1	d__Bacteria;p__Proteobacteria;c__Gammaproteobacteria;o__Burkholderiales;f__Methylophilaceae;g__Methylopumilus;s__	taxonomic classification defined by topology and ANI
Sample_103_S3	bin_79	Sample_103_S3_bin_79	X	80.01	2.027	0.611	3924	3034423	d__Bacteria;p__Verrucomicrobiota;c__Verrucomicrobiae;o__Pedosphaerales;f__UBA9464;g__SXXZ01;s__	N/A	d__Bacteria;p__Verrucomicrobiota;c__Verrucomicrobiae;o__Pedosphaerales;f__UBA9464;g__SXXZ01;s__	taxonomic classification defined by topology and ANI
Sample_103_S3	bin_8	Sample_103_S3_bin_8		41.37	0	0.573	1994	1308024	d__Bacteria;p__Verrucomicrobiota;c__Verrucomicrobiae;o__Opitutales;f__Opitutaceae;g__Lacunisphaera;s__Lacunisphaera sp005787865	GCA_005787865.1	d__Bacteria;p__Verrucomicrobiota;c__Verrucomicrobiae;o__Opitutales;f__Opitutaceae;g__Lacunisphaera;s__	taxonomic classification defined by topology and ANI
Sample_103_S3	bin_80	Sample_103_S3_bin_80		30.46	2.725	0.385	2068	627788	d__Bacteria;p__Bacteroidota;c__Bacteroidia;o__Chitinophagales;f__Chitinophagaceae;g__Sediminibacterium;s__	GCA_903958045.1	d__Bacteria;p__Bacteroidota;c__Bacteroidia;o__Chitinophagales;f__Chitinophagaceae;g__Sediminibacterium;s__	taxonomic classification defined by topology and ANI
Sample_103_S3	bin_81	Sample_103_S3_bin_81		74.29	0	0.722	5647	4256416	d__Bacteria;p__Planctomycetota;c__UBA1135;o__UBA2386;f__UBA2386;g__UBA2386;s__	GCA_005776475.1	d__Bacteria;p__Planctomycetota;c__UBA1135;o__UBA2386;f__UBA2386;g__UBA2386;s__	taxonomic classification defined by topology and ANI
Sample_103_S3	bin_82	Sample_103_S3_bin_82	X	50.31	1.724	0.517	3312	773901	d__Bacteria;p__Actinobacteriota;c__Acidimicrobiia;o__Acidimicrobiales;f__Ilumatobacteraceae;g__UBA3006;s__	GCA_903895515.1	d__Bacteria;p__Actinobacteriota;c__Acidimicrobiia;o__Acidimicrobiales;f__Ilumatobacteraceae;g__UBA3006;s__	taxonomic classification defined by topology and ANI
Sample_103_S3	bin_83	Sample_103_S3_bin_83	X	89.17	1.203	0.618	7127	3575850	d__Bacteria;p__Planctomycetota;c__Phycisphaerae;o__Phycisphaerales;f__SM1A02;g__QWPT01;s__	GCA_903911205.1	d__Bacteria;p__Planctomycetota;c__Phycisphaerae;o__Phycisphaerales;f__SM1A02;g__QWPT01;s__	taxonomic classification defined by topology and ANI
Sample_103_S3	bin_84	Sample_103_S3_bin_84		74.64	5.413	0.54	4150	1317187	d__Bacteria;p__Actinobacteriota;c__Acidimicrobiia;o__Acidimicrobiales;f__Ilumatobacteraceae;g__UBA3006;s__UBA3006 sp903850275	GCA_903850275.1	d__Bacteria;p__Actinobacteriota;c__Acidimicrobiia;o__Acidimicrobiales;f__Ilumatobacteraceae;g__UBA3006;s__	taxonomic classification defined by topology and ANI
Sample_103_S3	bin_85	Sample_103_S3_bin_85		38.48	4.819	0.29	2684	563367	d__Bacteria;p__Proteobacteria;c__Alphaproteobacteria;o__Pelagibacterales;f__Pelagibacteraceae;g__Fonsibacter;s__	N/A	d__Bacteria;p__Proteobacteria;c__Alphaproteobacteria;o__Pelagibacterales;f__Pelagibacteraceae;g__Fonsibacter;s__	taxonomic classification defined by topology and ANI
Sample_103_S3	bin_86	Sample_103_S3_bin_86	X	61.6	2.678	0.556	3119	4593678	d__Bacteria;p__Planctomycetota;c__Planctomycetes;o__Planctomycetales;f__Planctomycetaceae;g__SXXK01;s__SXXK01 sp903871805	GCA_903871805.1	d__Bacteria;p__Planctomycetota;c__Planctomycetes;o__Planctomycetales;f__Planctomycetaceae;g__SXXK01;s__	taxonomic classification defined by topology and ANI
Sample_103_S3	bin_87	Sample_103_S3_bin_87		40.27	9.834	0.558	2328	1042438	d__Bacteria;p__Proteobacteria;c__Gammaproteobacteria;o__Burkholderiales;f__Burkholderiaceae;g__SYFN01;s__	GCA_005800405.1	d__Bacteria;p__Proteobacteria;c__Gammaproteobacteria;o__Burkholderiales;f__Burkholderiaceae;g__SYFN01;s__	taxonomic classification defined by topology and ANI
Sample_103_S3	bin_88	Sample_103_S3_bin_88		75.86	3.448	0.465	4568	1538197	d__Bacteria;p__Proteobacteria;c__Gammaproteobacteria;o__Burkholderiales;f__Burkholderiaceae;g__Polynucleobacter;s__Polynucleobacter sp002292975	GCA_002292975.1	d__Bacteria;p__Proteobacteria;c__Gammaproteobacteria;o__Burkholderiales;f__Burkholderiaceae;g__Polynucleobacter;s__	taxonomic classification defined by topology and ANI
Sample_103_S3	bin_89	Sample_103_S3_bin_89		39.18	1.974	0.391	2481	554078	d__Bacteria;p__Actinobacteriota;c__Actinomycetia;o__Nanopelagicales;f__AcAMD-5;g__ATZT02;s__	GCA_000428345.2	d__Bacteria;p__Actinobacteriota;c__Actinomycetia;o__Nanopelagicales;f__AcAMD-5;g__ATZT02;s__	taxonomic classification defined by topology and ANI
Sample_103_S3	bin_9	Sample_103_S3_bin_9		82.41	6.29	0.556	3655	1431944	d__Bacteria;p__Bacteroidota;c__Bacteroidia;o__Flavobacteriales;f__Schleiferiaceae;g__TMED14;s__TMED14 sp002292855	GCA_002292855.1	d__Bacteria;p__Bacteroidota;c__Bacteroidia;o__Flavobacteriales;f__Schleiferiaceae;g__TMED14;s__	taxonomic classification defined by topology and ANI
Sample_103_S3	bin_90	Sample_103_S3_bin_90		55.81	0.893	0.467	3833	911656	d__Bacteria;p__Proteobacteria;c__Gammaproteobacteria;o__Burkholderiales;f__Burkholderiaceae;g__Polynucleobacter;s__Polynucleobacter sp002359975	GCA_002359975.1	d__Bacteria;p__Proteobacteria;c__Gammaproteobacteria;o__Burkholderiales;f__Burkholderiaceae;g__Polynucleobacter;s__	taxonomic classification defined by topology and ANI
Sample_103_S3	bin_91	Sample_103_S3_bin_91		83.5	2.143	0.646	15695	2076820	d__Bacteria;p__Proteobacteria;c__Gammaproteobacteria;o__Steroidobacterales;f__Steroidobacteraceae;g__UBA964;s__UBA964 sp903885195	GCA_903885195.1	d__Bacteria;p__Proteobacteria;c__Gammaproteobacteria;o__Steroidobacterales;f__Steroidobacteraceae;g__UBA964;s__	taxonomic classification defined by topology and ANI
Sample_103_S3	bin_92	Sample_103_S3_bin_92		86.71	4.093	0.676	8961	2189561	d__Bacteria;p__Verrucomicrobiota;c__Verrucomicrobiae;o__Opitutales;f__UBA953;g__UBA953;s__UBA953 sp903882335	GCA_903882335.1	d__Bacteria;p__Verrucomicrobiota;c__Verrucomicrobiae;o__Opitutales;f__UBA953;g__UBA953;s__	taxonomic classification defined by topology and ANI
Sample_103_S3	bin_93	Sample_103_S3_bin_93		31.89	8.62	0.493	1384	681965	d__Bacteria;p__Actinobacteriota;c__Actinomycetia;o__Nanopelagicales;f__Nanopelagicaceae;g__Planktophila;s__	N/A	d__Bacteria;p__Actinobacteriota;c__Actinomycetia;o__Nanopelagicales;f__Nanopelagicaceae;g__Planktophila;s__	taxonomic classification fully defined by topology
Sample_103_S3	bin_94	Sample_103_S3_bin_94		48.41	3.632	0.369	5455	625253	d__Bacteria;p__Proteobacteria;c__Gammaproteobacteria;o__Burkholderiales;f__Methylophilaceae;g__Methylopumilus;s__Methylopumilus planktonicus	GCF_000981505.1	d__Bacteria;p__Proteobacteria;c__Gammaproteobacteria;o__Burkholderiales;f__Methylophilaceae;g__Methylopumilus;s__	taxonomic classification defined by topology and ANI
Sample_103_S3	bin_95	Sample_103_S3_bin_95		33.33	1.754	0.719	3227	1359887	d__Bacteria;p__Planctomycetota;c__Phycisphaerae;o__Phycisphaerales;f__SM1A02;g__QWPT01;s__	GCA_903856525.1	d__Bacteria;p__Planctomycetota;c__Phycisphaerae;o__Phycisphaerales;f__SM1A02;g__QWPT01;s__	taxonomic classification defined by topology and ANI
Sample_103_S3	bin_96	Sample_103_S3_bin_96		32.26	6.896	0.56	1614	852895	d__Bacteria;p__Proteobacteria;c__Gammaproteobacteria;o__Burkholderiales;f__Burkholderiaceae;g__CAINMN01;s__	N/A	d__Bacteria;p__Proteobacteria;c__Gammaproteobacteria;o__Burkholderiales;f__Burkholderiaceae;g__CAINMN01;s__	ANI
Sample_103_S3	bin_98	Sample_103_S3_bin_98		44.82	0	0.463	4871	837402	d__Bacteria;p__Actinobacteriota;c__Actinomycetia;o__Nanopelagicales;f__Nanopelagicaceae;g__Planktophila;s__	GCA_903939005.1	d__Bacteria;p__Actinobacteriota;c__Actinomycetia;o__Nanopelagicales;f__Nanopelagicaceae;g__Planktophila;s__	taxonomic classification defined by topology and ANI
Sample_103_S3	bin_99	Sample_103_S3_bin_99	X	82.14	0.304	0.523	5576	4476024	d__Bacteria;p__Planctomycetota;c__Planctomycetes;o__Pirellulales;f__Pirellulaceae;g__Pirellula_B;s__Pirellula_B sp903820735	GCA_903820735.1	d__Bacteria;p__Planctomycetota;c__Planctomycetes;o__Pirellulales;f__Pirellulaceae;g__Pirellula_B;s__	taxonomic classification defined by topology and ANI
Sample_103_S77	bin_1	Sample_103_S77_bin_1	X	50.86	3.448	0.466	4379	819076	d__Bacteria;p__Actinobacteriota;c__Actinomycetia;o__Nanopelagicales;f__Nanopelagicaceae;g__Planktophila;s__	GCA_001438925.1	d__Bacteria;p__Actinobacteriota;c__Actinomycetia;o__Nanopelagicales;f__Nanopelagicaceae;g__Planktophila;s__	taxonomic classification defined by topology and ANI
Sample_103_S77	bin_10	Sample_103_S77_bin_10		95.29	3.96	0.549	11171	3482210	d__Bacteria;p__Bacteroidota;c__Bacteroidia;o__Chitinophagales;f__Saprospiraceae;g__M3007;s__	N/A	d__Bacteria;p__Bacteroidota;c__Bacteroidia;o__Chitinophagales;f__Saprospiraceae;g__M3007;s__	taxonomic classification fully defined by topology
Sample_103_S77	bin_100	Sample_103_S77_bin_100	X	77.29	2.564	0.699	9079	2870138	d__Bacteria;p__Actinobacteriota;c__Acidimicrobiia;o__Acidimicrobiales;f__Ilumatobacteraceae;g__;s__	N/A	d__Bacteria;p__Actinobacteriota;c__Acidimicrobiia;o__Acidimicrobiales;f__Ilumatobacteraceae;g__;s__	taxonomic novelty determined using RED
Sample_103_S77	bin_102	Sample_103_S77_bin_102	X	93.72	1.93	0.376	10749	4017898	d__Bacteria;p__Cyanobacteria;c__Cyanobacteriia;o__Cyanobacteriales;f__Nostocaceae;g__Dolichospermum;s__Dolichospermum planctonicum	GCF_005402965.1	d__Bacteria;p__Cyanobacteria;c__Cyanobacteriia;o__Cyanobacteriales;f__Nostocaceae;g__Dolichospermum;s__	taxonomic classification defined by topology and ANI
Sample_103_S77	bin_103	Sample_103_S77_bin_103	X	93.95	1.648	0.732	15240	3732592	d__Bacteria;p__Gemmatimonadota;c__Gemmatimonadetes;o__Gemmatimonadales;f__Gemmatimonadaceae;g__;s__	N/A	d__Bacteria;p__Gemmatimonadota;c__Gemmatimonadetes;o__Gemmatimonadales;f__Gemmatimonadaceae;g__;s__	taxonomic novelty determined using RED
Sample_103_S77	bin_104	Sample_103_S77_bin_104		87.02	3.91	0.647	8467	3669511	d__Bacteria;p__Gemmatimonadota;c__Gemmatimonadetes;o__Gemmatimonadales;f__Gemmatimonadaceae;g__Gemmatimonas;s__	N/A	d__Bacteria;p__Gemmatimonadota;c__Gemmatimonadetes;o__Gemmatimonadales;f__Gemmatimonadaceae;g__Gemmatimonas;s__	ANI
Sample_103_S77	bin_105	Sample_103_S77_bin_105		60.8	3.448	0.579	5563	3237555	d__Bacteria;p__Verrucomicrobiota;c__Verrucomicrobiae;o__Chthoniobacterales;f__Chthoniobacteraceae;g__;s__	N/A	d__Bacteria;p__Verrucomicrobiota;c__Verrucomicrobiae;o__Chthoniobacterales;f__Chthoniobacteraceae;g__;s__	taxonomic novelty determined using RED
Sample_103_S77	bin_106	Sample_103_S77_bin_106		94.77	3.718	0.541	10244	1677441	d__Bacteria;p__Proteobacteria;c__Gammaproteobacteria;o__Burkholderiales;f__Burkholderiaceae;g__UBA954;s__UBA954 sp002293155	GCA_002293155.1	d__Bacteria;p__Proteobacteria;c__Gammaproteobacteria;o__Burkholderiales;f__Burkholderiaceae;g__UBA954;s__	taxonomic classification defined by topology and ANI
Sample_103_S77	bin_107	Sample_103_S77_bin_107		37.86	0	0.492	3002	413392	d__Bacteria;p__Actinobacteriota;c__Actinomycetia;o__Nanopelagicales;f__Nanopelagicaceae;g__Planktophila;s__	N/A	d__Bacteria;p__Actinobacteriota;c__Actinomycetia;o__Nanopelagicales;f__Nanopelagicaceae;g__Planktophila;s__	taxonomic classification defined by topology and ANI
Sample_103_S77	bin_108	Sample_103_S77_bin_108		30.86	1.754	0.693	2353	1387101	d__Bacteria;p__Planctomycetota;c__Phycisphaerae;o__Phycisphaerales;f__SM1A02;g__UBA966;s__	N/A	d__Bacteria;p__Planctomycetota;c__Phycisphaerae;o__Phycisphaerales;f__SM1A02;g__;s__	taxonomic novelty determined using RED
Sample_103_S77	bin_109	Sample_103_S77_bin_109		78.65	4.535	0.528	5132	1743667	d__Bacteria;p__Verrucomicrobiota;c__Verrucomicrobiae;o__Chthoniobacterales;f__Terrimicrobiaceae;g__UBA967;s__	N/A	d__Bacteria;p__Verrucomicrobiota;c__Verrucomicrobiae;o__Chthoniobacterales;f__Terrimicrobiaceae;g__UBA967;s__	ANI
Sample_103_S77	bin_11	Sample_103_S77_bin_11		38.55	0	0.513	2026	2110200	d__Bacteria;p__Bacteroidota;c__Bacteroidia;o__Chitinophagales;f__Saprospiraceae;g__M3007;s__	N/A	d__Bacteria;p__Bacteroidota;c__Bacteroidia;o__Chitinophagales;f__Saprospiraceae;g__M3007;s__	taxonomic classification defined by topology and ANI
Sample_103_S77	bin_110	Sample_103_S77_bin_110		33.5	8.035	0.554	2145	2704027	d__Bacteria;p__Planctomycetota;c__Planctomycetes;o__Pirellulales;f__Pirellulaceae;g__Pirellula_B;s__	GCA_903837255.1	d__Bacteria;p__Planctomycetota;c__Planctomycetes;o__Pirellulales;f__Pirellulaceae;g__Pirellula_B;s__	taxonomic classification defined by topology and ANI
Sample_103_S77	bin_112	Sample_103_S77_bin_112		48.82	9.749	0.278	3365	594695	d__Bacteria;p__Proteobacteria;c__Alphaproteobacteria;o__Pelagibacterales;f__Pelagibacteraceae;g__Fonsibacter;s__	N/A	d__Bacteria;p__Proteobacteria;c__Alphaproteobacteria;o__Pelagibacterales;f__Pelagibacteraceae;g__Fonsibacter;s__	ANI
Sample_103_S77	bin_113	Sample_103_S77_bin_113		33.62	7.758	0.543	1546	866487	d__Bacteria;p__Verrucomicrobiota;c__Verrucomicrobiae;o__Methylacidiphilales;f__UBA3015;g__UBA3015;s__	GCA_001438005.1	d__Bacteria;p__Verrucomicrobiota;c__Verrucomicrobiae;o__Methylacidiphilales;f__UBA3015;g__UBA3015;s__	taxonomic classification defined by topology and ANI
Sample_103_S77	bin_114	Sample_103_S77_bin_114		30.17	9.247	0.563	1452	1154280	d__Bacteria;p__Proteobacteria;c__Gammaproteobacteria;o__Burkholderiales;f__Burkholderiaceae;g__SYFN01;s__	GCA_903872555.1	d__Bacteria;p__Proteobacteria;c__Gammaproteobacteria;o__Burkholderiales;f__Burkholderiaceae;g__SYFN01;s__	taxonomic classification defined by topology and ANI
Sample_103_S77	bin_115	Sample_103_S77_bin_115		68.66	9.113	0.553	7491	2682235	d__Bacteria;p__Bacteroidota;c__Bacteroidia;o__Chitinophagales;f__Chitinophagaceae;g__SXYR01;s__	GCA_903959965.1	d__Bacteria;p__Bacteroidota;c__Bacteroidia;o__Chitinophagales;f__Chitinophagaceae;g__SXYR01;s__	taxonomic classification defined by topology and ANI
Sample_103_S77	bin_116	Sample_103_S77_bin_116		31.89	8.62	0.516	3682	1383577	d__Bacteria;p__Proteobacteria;c__Gammaproteobacteria;o__Burkholderiales;f__Burkholderiaceae;g__Limnohabitans_A;s__	N/A	d__Bacteria;p__Proteobacteria;c__Gammaproteobacteria;o__Burkholderiales;f__Burkholderiaceae;g__Limnohabitans_A;s__	taxonomic classification defined by topology and ANI
Sample_103_S77	bin_117	Sample_103_S77_bin_117		94.88	2.231	0.573	8308	3768051	d__Bacteria;p__Cyanobacteria;c__Cyanobacteriia;o__Phormidesmiales;f__Phormidesmiaceae;g__Nodosilinea;s__	GCA_012031045.1	d__Bacteria;p__Cyanobacteria;c__Cyanobacteriia;o__Phormidesmiales;f__Phormidesmiaceae;g__Nodosilinea;s__	taxonomic classification defined by topology and ANI
Sample_103_S77	bin_118	Sample_103_S77_bin_118		44.79	1.936	0.619	1853	871500	d__Bacteria;p__Chloroflexota;c__Ellin6529;o__CSP1-4;f__UBA10416;g__UBA10416;s__	GCA_903937225.1	d__Bacteria;p__Chloroflexota;c__Ellin6529;o__CSP1-4;f__UBA10416;g__UBA10416;s__	taxonomic classification defined by topology and ANI
Sample_103_S77	bin_119	Sample_103_S77_bin_119		30.18	7.692	0.652	1465	13159651	d__Bacteria;p__UBP7_A;c__;o__;f__;g__;s__	N/A	d__Bacteria;p__;c__;o__;f__;g__;s__	taxonomic novelty determined using RED
Sample_103_S77	bin_12	Sample_103_S77_bin_12		46.76	2.282	0.617	2672	781401	d__Bacteria;p__Verrucomicrobiota;c__Verrucomicrobiae;o__Chthoniobacterales;f__JACTMZ01;g__JACTMZ01;s__JACTMZ01 sp903953565	GCA_903953565.1	d__Bacteria;p__Verrucomicrobiota;c__Verrucomicrobiae;o__Chthoniobacterales;f__JACTMZ01;g__JACTMZ01;s__	taxonomic classification defined by topology and ANI
Sample_103_S77	bin_121	Sample_103_S77_bin_121		38.08	0	0.51	1683	1225853	d__Bacteria;p__Proteobacteria;c__Gammaproteobacteria;o__Burkholderiales;f__Burkholderiaceae;g__Limnohabitans;s__	N/A	d__Bacteria;p__Proteobacteria;c__Gammaproteobacteria;o__Burkholderiales;f__Burkholderiaceae;g__Limnohabitans;s__	taxonomic classification defined by topology and ANI
Sample_103_S77	bin_123	Sample_103_S77_bin_123		42.39	5.172	0.706	1760	4854422	d__Bacteria;p__Proteobacteria;c__Gammaproteobacteria;o__Burkholderiales;f__Burkholderiaceae;g__Rubrivivax;s__	GCA_903885585.1	d__Bacteria;p__Proteobacteria;c__Gammaproteobacteria;o__Burkholderiales;f__Burkholderiaceae;g__Rubrivivax;s__	taxonomic classification defined by topology and ANI
Sample_103_S77	bin_124	Sample_103_S77_bin_124		35.79	0.989	0.43	1399	1152565	d__Bacteria;p__Cyanobacteria;c__Cyanobacteriia;o__Cyanobacteriales;f__Microcystaceae;g__Snowella;s__	GCA_003249095.1	d__Bacteria;p__Cyanobacteria;c__Cyanobacteriia;o__Cyanobacteriales;f__Microcystaceae;g__;s__	taxonomic classification defined by topology and ANI
Sample_103_S77	bin_13	Sample_103_S77_bin_13	X	100	1.351	0.595	51965	2696488	d__Bacteria;p__Verrucomicrobiota;c__Verrucomicrobiae;o__Chthoniobacterales;f__UBA6821;g__UBA6821;s__	GCA_009928265.1	d__Bacteria;p__Verrucomicrobiota;c__Verrucomicrobiae;o__Chthoniobacterales;f__UBA6821;g__UBA6821;s__	taxonomic classification defined by topology and ANI
Sample_103_S77	bin_14	Sample_103_S77_bin_14		46	6.896	0.671	4424	2898531	d__Bacteria;p__Proteobacteria;c__Gammaproteobacteria;o__Burkholderiales;f__Burkholderiaceae;g__Rubrivivax;s__	GCA_903885585.1	d__Bacteria;p__Proteobacteria;c__Gammaproteobacteria;o__Burkholderiales;f__Burkholderiaceae;g__Rubrivivax;s__	taxonomic classification defined by topology and ANI
Sample_103_S77	bin_15	Sample_103_S77_bin_15		41.53	0	0.457	1781	768518	d__Bacteria;p__Bacteroidota;c__Bacteroidia;o__Flavobacteriales;f__Crocinitomicaceae;g__UBA952;s__	GCA_004295165.1	d__Bacteria;p__Bacteroidota;c__Bacteroidia;o__Flavobacteriales;f__Crocinitomicaceae;g__UBA952;s__	taxonomic classification defined by topology and ANI
Sample_103_S77	bin_17	Sample_103_S77_bin_17	X	74.78	2.631	0.586	3202	1538769	d__Bacteria;p__Verrucomicrobiota;c__Verrucomicrobiae;o__Verrucomicrobiales;f__Akkermansiaceae;g__UBA1315;s__	GCA_903909905.1	d__Bacteria;p__Verrucomicrobiota;c__Verrucomicrobiae;o__Verrucomicrobiales;f__Akkermansiaceae;g__UBA1315;s__	taxonomic classification defined by topology and ANI
Sample_103_S77	bin_18	Sample_103_S77_bin_18	X	88.91	2.617	0.632	5545	3957399	d__Bacteria;p__Acidobacteriota;c__Blastocatellia;o__RBC074;f__RBC074;g__CAIOZW01;s__	GCA_903862855.1	d__Bacteria;p__Acidobacteriota;c__Blastocatellia;o__RBC074;f__RBC074;g__CAIOZW01;s__	taxonomic classification defined by topology and ANI
Sample_103_S77	bin_2	Sample_103_S77_bin_2		31.8	5.172	0.524	1839	928143	d__Bacteria;p__Proteobacteria;c__Gammaproteobacteria;o__Burkholderiales;f__Burkholderiaceae;g__Limnohabitans_A;s__	N/A	d__Bacteria;p__Proteobacteria;c__Gammaproteobacteria;o__Burkholderiales;f__Burkholderiaceae;g__Limnohabitans_A;s__	ANI
Sample_103_S77	bin_20	Sample_103_S77_bin_20		71.77	2.319	0.425	2249	3929636	d__Bacteria;p__Cyanobacteria;c__Cyanobacteriia;o__Pseudanabaenales;f__Pseudanabaenaceae;g__Pseudanabaena;s__	GCF_006937785.1	d__Bacteria;p__Cyanobacteria;c__Cyanobacteriia;o__Pseudanabaenales;f__Pseudanabaenaceae;g__Pseudanabaena;s__	taxonomic classification defined by topology and ANI
Sample_103_S77	bin_22	Sample_103_S77_bin_22	X	95.62	0.759	0.577	18260	3234228	d__Bacteria;p__Bacteroidota;c__Bacteroidia;o__Chitinophagales;f__Saprospiraceae;g__;s__	N/A	d__Bacteria;p__Bacteroidota;c__Bacteroidia;o__Chitinophagales;f__Saprospiraceae;g__;s__	taxonomic classification fully defined by topology
Sample_103_S77	bin_24	Sample_103_S77_bin_24	X	52.08	0.682	0.64	2789	2010051	d__Bacteria;p__Proteobacteria;c__Alphaproteobacteria;o__Sphingomonadales;f__Sphingomonadaceae;g__Novosphingobium;s__	GCA_903828025.1	d__Bacteria;p__Proteobacteria;c__Alphaproteobacteria;o__Sphingomonadales;f__Sphingomonadaceae;g__Novosphingobium;s__	taxonomic classification defined by topology and ANI
Sample_103_S77	bin_25	Sample_103_S77_bin_25		34.65	0	0.647	2338	1444197	d__Bacteria;p__Proteobacteria;c__Gammaproteobacteria;o__Burkholderiales;f__Burkholderiaceae;g__Polaromonas;s__	N/A	d__Bacteria;p__Proteobacteria;c__Gammaproteobacteria;o__Burkholderiales;f__Burkholderiaceae;g__;s__	taxonomic novelty determined using RED
Sample_103_S77	bin_27	Sample_103_S77_bin_27		52.06	0	0.713	6391	1780232	d__Bacteria;p__Cyanobacteria;c__Cyanobacteriia;o__PCC-6307;f__Cyanobiaceae;g__Cyanobium;s__	GCA_903935205.1	d__Bacteria;p__Cyanobacteria;c__Cyanobacteriia;o__PCC-6307;f__Cyanobiaceae;g__Cyanobium;s__	taxonomic classification defined by topology and ANI
Sample_103_S77	bin_28	Sample_103_S77_bin_28		43.68	1.04	0.32	2752	640394	d__Bacteria;p__Proteobacteria;c__Alphaproteobacteria;o__Pelagibacterales;f__Pelagibacteraceae;g__Fonsibacter;s__	GCA_000419465.1	d__Bacteria;p__Proteobacteria;c__Alphaproteobacteria;o__Pelagibacterales;f__Pelagibacteraceae;g__Fonsibacter;s__	taxonomic classification defined by topology and ANI
Sample_103_S77	bin_3	Sample_103_S77_bin_3		49.05	1.704	0.617	2432	2530472	d__Bacteria;p__Planctomycetota;c__Phycisphaerae;o__Phycisphaerales;f__SM1A02;g__QWPT01;s__	GCA_903911205.1	d__Bacteria;p__Planctomycetota;c__Phycisphaerae;o__Phycisphaerales;f__SM1A02;g__QWPT01;s__	taxonomic classification defined by topology and ANI
Sample_103_S77	bin_30	Sample_103_S77_bin_30		85.31	3.235	0.6	16229	2251048	d__Bacteria;p__Proteobacteria;c__Gammaproteobacteria;o__Steroidobacterales;f__Steroidobacteraceae;g__UBA964;s__UBA964 sp903910215	GCA_903910215.1	d__Bacteria;p__Proteobacteria;c__Gammaproteobacteria;o__Steroidobacterales;f__Steroidobacteraceae;g__UBA964;s__	taxonomic classification defined by topology and ANI
Sample_103_S77	bin_32	Sample_103_S77_bin_32		33.62	5.172	0.477	2741	582208	d__Bacteria;p__Actinobacteriota;c__Actinomycetia;o__Nanopelagicales;f__Nanopelagicaceae;g__Planktophila;s__	N/A	d__Bacteria;p__Actinobacteriota;c__Actinomycetia;o__Nanopelagicales;f__Nanopelagicaceae;g__Planktophila;s__	ANI
Sample_103_S77	bin_33	Sample_103_S77_bin_33	X	95.21	3.322	0.672	15064	2481809	d__Bacteria;p__Proteobacteria;c__Alphaproteobacteria;o__Caulobacterales;f__Caulobacteraceae;g__Brevundimonas;s__	GCA_002343425.1	d__Bacteria;p__Proteobacteria;c__Alphaproteobacteria;o__Caulobacterales;f__Caulobacteraceae;g__Brevundimonas;s__	taxonomic classification defined by topology and ANI
Sample_103_S77	bin_35	Sample_103_S77_bin_35		92.44	0.492	0.451	17777	2695806	d__Bacteria;p__Bacteroidota;c__Bacteroidia;o__Chitinophagales;f__Chitinophagaceae;g__Sediminibacterium;s__	N/A	d__Bacteria;p__Bacteroidota;c__Bacteroidia;o__Chitinophagales;f__Chitinophagaceae;g__Sediminibacterium;s__	taxonomic classification fully defined by topology
Sample_103_S77	bin_36	Sample_103_S77_bin_36		61.12	6.891	0.619	1854	2469543	d__Bacteria;p__Verrucomicrobiota;c__Verrucomicrobiae;o__Pedosphaerales;f__UBA9464;g__SXXZ01;s__	N/A	d__Bacteria;p__Verrucomicrobiota;c__Verrucomicrobiae;o__Pedosphaerales;f__UBA9464;g__SXXZ01;s__	taxonomic classification defined by topology and ANI
Sample_103_S77	bin_38	Sample_103_S77_bin_38		37.19	0	0.388	2396	507315	d__Bacteria;p__Actinobacteriota;c__Actinomycetia;o__Nanopelagicales;f__AcAMD-5;g__ATZT02;s__	GCA_000428345.2	d__Bacteria;p__Actinobacteriota;c__Actinomycetia;o__Nanopelagicales;f__AcAMD-5;g__ATZT02;s__	taxonomic classification defined by topology and ANI
Sample_103_S77	bin_39	Sample_103_S77_bin_39		32.75	4.31	0.463	2751	683826	d__Bacteria;p__Actinobacteriota;c__Actinomycetia;o__Nanopelagicales;f__Nanopelagicaceae;g__Planktophila;s__	GCA_001438925.1	d__Bacteria;p__Actinobacteriota;c__Actinomycetia;o__Nanopelagicales;f__Nanopelagicaceae;g__Planktophila;s__	taxonomic classification defined by topology and ANI
Sample_103_S77	bin_4	Sample_103_S77_bin_4		39.27	0	0.389	2872	839179	d__Bacteria;p__Bacteroidota;c__Bacteroidia;o__Chitinophagales;f__Chitinophagaceae;g__SXYR01;s__	GCA_009922495.1	d__Bacteria;p__Bacteroidota;c__Bacteroidia;o__Chitinophagales;f__Chitinophagaceae;g__SXYR01;s__	taxonomic classification defined by topology and ANI
Sample_103_S77	bin_40	Sample_103_S77_bin_40		69.63	7.472	0.675	12971	2041453	d__Bacteria;p__Cyanobacteria;c__Cyanobacteriia;o__PCC-6307;f__Cyanobiaceae;g__Cyanobium;s__	GCA_014191755.1	d__Bacteria;p__Cyanobacteria;c__Cyanobacteriia;o__PCC-6307;f__Cyanobiaceae;g__Cyanobium;s__	taxonomic classification defined by topology and ANI
Sample_103_S77	bin_42	Sample_103_S77_bin_42		71.71	4.067	0.469	5472	1307987	d__Bacteria;p__Proteobacteria;c__Gammaproteobacteria;o__Burkholderiales;f__Burkholderiaceae;g__Polynucleobacter;s__	GCA_002359975.1	d__Bacteria;p__Proteobacteria;c__Gammaproteobacteria;o__Burkholderiales;f__Burkholderiaceae;g__Polynucleobacter;s__	taxonomic classification defined by topology and ANI
Sample_103_S77	bin_43	Sample_103_S77_bin_43	X	90.05	3.095	0.458	10123	2243612	d__Bacteria;p__Bacteroidota;c__Bacteroidia;o__NS11-12g;f__UBA955;g__RGEC01;s__	GCA_009918425.1	d__Bacteria;p__Bacteroidota;c__Bacteroidia;o__NS11-12g;f__UBA955;g__;s__	taxonomic classification defined by topology and ANI
Sample_103_S77	bin_44	Sample_103_S77_bin_44		34.48	0	0.579	2578	2447103	d__Bacteria;p__Verrucomicrobiota;c__Verrucomicrobiae;o__Chthoniobacterales;f__Chthoniobacteraceae;g__;s__	N/A	d__Bacteria;p__Verrucomicrobiota;c__Verrucomicrobiae;o__Chthoniobacterales;f__Chthoniobacteraceae;g__;s__	taxonomic novelty determined using RED
Sample_103_S77	bin_45	Sample_103_S77_bin_45	X	68.89	2.205	0.38	4181	2741510	d__Bacteria;p__Bacteroidota;c__Bacteroidia;o__Chitinophagales;f__Saprospiraceae;g__BJGN01;s__	GCA_014190515.1	d__Bacteria;p__Bacteroidota;c__Bacteroidia;o__Chitinophagales;f__Saprospiraceae;g__;s__	taxonomic classification defined by topology and ANI
Sample_103_S77	bin_48	Sample_103_S77_bin_48	X	68.31	2.007	0.484	2648	1367662	d__Bacteria;p__Bacteroidota;c__Bacteroidia;o__Chitinophagales;f__Chitinophagaceae;g__JJ008;s__	GCA_003489485.1	d__Bacteria;p__Bacteroidota;c__Bacteroidia;o__Chitinophagales;f__Chitinophagaceae;g__JJ008;s__	taxonomic classification defined by topology and ANI
Sample_103_S77	bin_49	Sample_103_S77_bin_49	X	52.29	3.448	0.631	4616	1301645	d__Bacteria;p__Cyanobacteria;c__Cyanobacteriia;o__PCC-6307;f__Cyanobiaceae;g__Cyanobium_A;s__	GCF_003011885.1	d__Bacteria;p__Cyanobacteria;c__Cyanobacteriia;o__PCC-6307;f__Cyanobiaceae;g__Cyanobium_A;s__	taxonomic classification defined by topology and ANI
Sample_103_S77	bin_5	Sample_103_S77_bin_5		31.45	3.448	0.433	2239	678417	d__Bacteria;p__Bacteroidota;c__Bacteroidia;o__Chitinophagales;f__Chitinophagaceae;g__Sediminibacterium;s__	GCA_903899675.1	d__Bacteria;p__Bacteroidota;c__Bacteroidia;o__Chitinophagales;f__Chitinophagaceae;g__Sediminibacterium;s__	taxonomic classification defined by topology and ANI
Sample_103_S77	bin_50	Sample_103_S77_bin_50		41.82	2.586	0.435	2725	1625739	d__Bacteria;p__Cyanobacteria;c__Cyanobacteriia;o__Cyanobacteriales;f__Microcystaceae;g__Microcystis;s__Microcystis panniformis	GCF_010196425.1	d__Bacteria;p__Cyanobacteria;c__Cyanobacteriia;o__Cyanobacteriales;f__Microcystaceae;g__Microcystis;s__	taxonomic classification defined by topology and ANI
Sample_103_S77	bin_51	Sample_103_S77_bin_51	X	57.9	1.136	0.72	7662	1911680	d__Bacteria;p__Planctomycetota;c__Phycisphaerae;o__Phycisphaerales;f__SM1A02;g__UBA966;s__	N/A	d__Bacteria;p__Planctomycetota;c__Phycisphaerae;o__Phycisphaerales;f__SM1A02;g__;s__	taxonomic novelty determined using RED
Sample_103_S77	bin_52	Sample_103_S77_bin_52		70.25	4.879	0.692	7087	3016536	d__Bacteria;p__Planctomycetota;c__Phycisphaerae;o__Phycisphaerales;f__SM1A02;g__QWPT01;s__QWPT01 sp903856525	GCA_903856525.1	d__Bacteria;p__Planctomycetota;c__Phycisphaerae;o__Phycisphaerales;f__SM1A02;g__QWPT01;s__	taxonomic classification defined by topology and ANI
Sample_103_S77	bin_55	Sample_103_S77_bin_55		39.7	5.053	0.619	1268	1553288	d__Bacteria;p__Proteobacteria;c__Alphaproteobacteria;o__Acetobacterales;f__Acetobacteraceae;g__Roseomonas_B;s__	N/A	d__Bacteria;p__Proteobacteria;c__Alphaproteobacteria;o__Acetobacterales;f__Acetobacteraceae;g__Roseomonas_B;s__	taxonomic classification fully defined by topology
Sample_103_S77	bin_56	Sample_103_S77_bin_56		35.7	0.238	0.476	2712	1098236	d__Bacteria;p__Armatimonadota;c__Fimbriimonadia;o__Fimbriimonadales;f__Fimbriimonadaceae;g__Fimbriimonas;s__	N/A	d__Bacteria;p__Armatimonadota;c__Fimbriimonadia;o__Fimbriimonadales;f__Fimbriimonadaceae;g__Fimbriimonas;s__	taxonomic classification fully defined by topology
Sample_103_S77	bin_57	Sample_103_S77_bin_57		72.01	4.788	0.625	2832	2366552	d__Bacteria;p__Proteobacteria;c__Alphaproteobacteria;o__Rhodobacterales;f__Rhodobacteraceae;g__KMS-5;s__	GCF_011008935.1	d__Bacteria;p__Proteobacteria;c__Alphaproteobacteria;o__Rhodobacterales;f__Rhodobacteraceae;g__;s__	taxonomic classification defined by topology and ANI
Sample_103_S77	bin_58	Sample_103_S77_bin_58		76.53	3.396	0.653	5315	1909132	d__Bacteria;p__Cyanobacteria;c__Cyanobacteriia;o__PCC-6307;f__Cyanobiaceae;g__Cyanobium;s__	GCA_903907855.1	d__Bacteria;p__Cyanobacteria;c__Cyanobacteriia;o__PCC-6307;f__Cyanobiaceae;g__Cyanobium;s__	taxonomic classification defined by topology and ANI
Sample_103_S77	bin_59	Sample_103_S77_bin_59		63.08	3.743	0.522	3146	3319120	d__Bacteria;p__Planctomycetota;c__Planctomycetes;o__Pirellulales;f__Pirellulaceae;g__Pirellula_B;s__	GCA_903837255.1	d__Bacteria;p__Planctomycetota;c__Planctomycetes;o__Pirellulales;f__Pirellulaceae;g__Pirellula_B;s__	taxonomic classification defined by topology and ANI
Sample_103_S77	bin_6	Sample_103_S77_bin_6		64.18	1.282	0.385	3006	1323662	d__Bacteria;p__Cyanobacteria;c__Vampirovibrionia;o__Caenarcaniphilales;f__LMEP-6097;g__;s__	N/A	d__Bacteria;p__Cyanobacteria;c__Vampirovibrionia;o__Caenarcaniphilales;f__LMEP-6097;g__;s__	taxonomic novelty determined using RED
Sample_103_S77	bin_60	Sample_103_S77_bin_60		42.33	0.918	0.678	2419	2042634	d__Bacteria;p__Planctomycetota;c__Planctomycetes;o__Pirellulales;f__UBA1268;g__RGVT01;s__	N/A	d__Bacteria;p__Planctomycetota;c__Planctomycetes;o__Pirellulales;f__UBA1268;g__;s__	taxonomic novelty determined using RED
Sample_103_S77	bin_61	Sample_103_S77_bin_61		33.49	5.585	0.494	2177	1253766	d__Bacteria;p__Actinobacteriota;c__Actinomycetia;o__Nanopelagicales;f__Nanopelagicaceae;g__Planktophila;s__	N/A	d__Bacteria;p__Actinobacteriota;c__Actinomycetia;o__Nanopelagicales;f__Nanopelagicaceae;g__Planktophila;s__	taxonomic classification fully defined by topology
Sample_103_S77	bin_62	Sample_103_S77_bin_62		51.64	6.896	0.522	3658	1928127	d__Bacteria;p__Proteobacteria;c__Gammaproteobacteria;o__Burkholderiales;f__Burkholderiaceae;g__Limnohabitans_A;s__	N/A	d__Bacteria;p__Proteobacteria;c__Gammaproteobacteria;o__Burkholderiales;f__Burkholderiaceae;g__Limnohabitans_A;s__	taxonomic classification defined by topology and ANI
Sample_103_S77	bin_63	Sample_103_S77_bin_63		77.38	2.8	0.464	4773	1427655	d__Bacteria;p__Proteobacteria;c__Gammaproteobacteria;o__Burkholderiales;f__Burkholderiaceae;g__Polynucleobacter;s__Polynucleobacter sp002292975	GCA_002292975.1	d__Bacteria;p__Proteobacteria;c__Gammaproteobacteria;o__Burkholderiales;f__Burkholderiaceae;g__Polynucleobacter;s__	taxonomic classification defined by topology and ANI
Sample_103_S77	bin_64	Sample_103_S77_bin_64		68.73	0.568	0.68	4495	1770144	d__Bacteria;p__Planctomycetota;c__Phycisphaerae;o__Phycisphaerales;f__SM1A02;g__SYIB01;s__SYIB01 sp903927725	GCA_903927725.1	d__Bacteria;p__Planctomycetota;c__Phycisphaerae;o__Phycisphaerales;f__SM1A02;g__SYIB01;s__	taxonomic classification defined by topology and ANI
Sample_103_S77	bin_65	Sample_103_S77_bin_65		92.72	2	0.616	16557	4642669	d__Bacteria;p__Chloroflexota;c__Anaerolineae;o__Caldilineales;f__Caldilineaceae;g__Caldilinea;s__	GCA_903858085.1	d__Bacteria;p__Chloroflexota;c__Anaerolineae;o__Caldilineales;f__Caldilineaceae;g__Caldilinea;s__	taxonomic classification defined by topology and ANI
Sample_103_S77	bin_66	Sample_103_S77_bin_66		85.03	2.84	0.673	5544	2329580	d__Bacteria;p__Planctomycetota;c__Phycisphaerae;o__Phycisphaerales;f__SM1A02;g__SYAC01;s__SYAC01 sp903867275	GCA_009924765.1	d__Bacteria;p__Planctomycetota;c__Phycisphaerae;o__Phycisphaerales;f__SM1A02;g__SYAC01;s__	ANI
Sample_103_S77	bin_67	Sample_103_S77_bin_67		59.33	2.475	0.641	5024	2040064	d__Bacteria;p__Proteobacteria;c__Gammaproteobacteria;o__Steroidobacterales;f__Steroidobacteraceae;g__UBA964;s__UBA964 sp903885195	GCA_903885195.1	d__Bacteria;p__Proteobacteria;c__Gammaproteobacteria;o__Steroidobacterales;f__Steroidobacteraceae;g__UBA964;s__	taxonomic classification defined by topology and ANI
Sample_103_S77	bin_68	Sample_103_S77_bin_68		55.01	2.686	0.575	3072	1390556	d__Bacteria;p__Proteobacteria;c__Gammaproteobacteria;o__Burkholderiales;f__Burkholderiaceae;g__CAINMN01;s__	GCA_903956845.1	d__Bacteria;p__Proteobacteria;c__Gammaproteobacteria;o__Burkholderiales;f__Burkholderiaceae;g__CAINMN01;s__	taxonomic classification defined by topology and ANI
Sample_103_S77	bin_69	Sample_103_S77_bin_69	X	91.01	1.785	0.579	65212	2352312	d__Bacteria;p__Bdellovibrionota;c__Bdellovibrionia_A;o__UBA1018;f__CAIMNF01;g__CAIMNF01;s__	N/A	d__Bacteria;p__Bdellovibrionota;c__Bdellovibrionia_A;o__UBA1018;f__CAIMNF01;g__CAIMNF01;s__	taxonomic classification fully defined by topology
Sample_103_S77	bin_7	Sample_103_S77_bin_7		79.17	4.559	0.487	4462	2100782	d__Bacteria;p__Proteobacteria;c__Gammaproteobacteria;o__Burkholderiales;f__Burkholderiaceae;g__SYFN01;s__SYFN01 sp903846425	GCA_903846425.1	d__Bacteria;p__Proteobacteria;c__Gammaproteobacteria;o__Burkholderiales;f__Burkholderiaceae;g__SYFN01;s__	taxonomic classification defined by topology and ANI
Sample_103_S77	bin_70	Sample_103_S77_bin_70		83.13	1.68	0.403	3855	3221516	d__Bacteria;p__Cyanobacteria;c__Cyanobacteriia;o__Cyanobacteriales;f__Microcoleaceae;g__Planktothrix;s__Planktothrix agardhii	GCA_003609755.1	d__Bacteria;p__Cyanobacteria;c__Cyanobacteriia;o__Cyanobacteriales;f__Microcoleaceae;g__Planktothrix;s__	taxonomic classification defined by topology and ANI
Sample_103_S77	bin_73	Sample_103_S77_bin_73		31.03	8.62	0.486	2873	562857	d__Bacteria;p__Actinobacteriota;c__Actinomycetia;o__Nanopelagicales;f__Nanopelagicaceae;g__Planktophila;s__	GCA_009703165.1	d__Bacteria;p__Actinobacteriota;c__Actinomycetia;o__Nanopelagicales;f__Nanopelagicaceae;g__Planktophila;s__	taxonomic classification defined by topology and ANI
Sample_103_S77	bin_75	Sample_103_S77_bin_75	X	73.47	1.791	0.706	10083	3008576	d__Bacteria;p__Proteobacteria;c__Gammaproteobacteria;o__Burkholderiales;f__Burkholderiaceae;g__Rubrivivax;s__Rubrivivax sp903834645	GCA_903834645.1	d__Bacteria;p__Proteobacteria;c__Gammaproteobacteria;o__Burkholderiales;f__Burkholderiaceae;g__Rubrivivax;s__	taxonomic classification defined by topology and ANI
Sample_103_S77	bin_76	Sample_103_S77_bin_76	X	89.69	3.558	0.62	6788	3243588	d__Bacteria;p__Proteobacteria;c__Alphaproteobacteria;o__Caulobacterales;f__Hyphomonadaceae;g__UBA7672;s__UBA7672 sp903831255	GCA_903831255.1	d__Bacteria;p__Proteobacteria;c__Alphaproteobacteria;o__Caulobacterales;f__Hyphomonadaceae;g__UBA7672;s__	taxonomic classification defined by topology and ANI
Sample_103_S77	bin_77	Sample_103_S77_bin_77		44.98	4.31	0.402	2083	687394	d__Bacteria;p__Actinobacteriota;c__Actinomycetia;o__Nanopelagicales;f__Nanopelagicaceae;g__Nanopelagicus;s__	GCF_002288305.1	d__Bacteria;p__Actinobacteriota;c__Actinomycetia;o__Nanopelagicales;f__Nanopelagicaceae;g__Nanopelagicus;s__	taxonomic classification defined by topology and ANI
Sample_103_S77	bin_78	Sample_103_S77_bin_78		94.42	1.945	0.68	11107	3103555	d__Bacteria;p__Actinobacteriota;c__Actinomycetia;o__Mycobacteriales;f__Mycobacteriaceae;g__Mycobacterium;s__	N/A	d__Bacteria;p__Actinobacteriota;c__Actinomycetia;o__Mycobacteriales;f__Mycobacteriaceae;g__Mycobacterium;s__	taxonomic classification defined by topology and ANI
Sample_103_S77	bin_79	Sample_103_S77_bin_79		66.71	7.479	0.718	2919	3159848	d__Bacteria;p__Proteobacteria;c__Alphaproteobacteria;o__CACIAM-22H2;f__CACIAM-22H2;g__CAIOSQ01;s__	GCA_903860935.1	d__Bacteria;p__Proteobacteria;c__Alphaproteobacteria;o__CACIAM-22H2;f__CACIAM-22H2;g__;s__	taxonomic classification defined by topology and ANI
Sample_103_S77	bin_8	Sample_103_S77_bin_8		89.29	3.418	0.603	7539	1578084	d__Bacteria;p__Verrucomicrobiota;c__Verrucomicrobiae;o__Methylacidiphilales;f__UBA3015;g__UBA3015;s__	N/A	d__Bacteria;p__Verrucomicrobiota;c__Verrucomicrobiae;o__Methylacidiphilales;f__UBA3015;g__UBA3015;s__	ANI
Sample_103_S77	bin_80	Sample_103_S77_bin_80	X	79.67	2.387	0.563	4416	1372546	d__Bacteria;p__Verrucomicrobiota;c__Verrucomicrobiae;o__Opitutales;f__UBA953;g__UBA8828;s__	N/A	d__Bacteria;p__Verrucomicrobiota;c__Verrucomicrobiae;o__Opitutales;f__UBA953;g__UBA8828;s__	taxonomic classification fully defined by topology
Sample_103_S77	bin_81	Sample_103_S77_bin_81		34.43	0	0.544	1468	1333927	d__Bacteria;p__Chloroflexota;c__Chloroflexia;o__Chloroflexales;f__Roseiflexaceae;g__UBA965;s__	GCA_903889425.1	d__Bacteria;p__Chloroflexota;c__Chloroflexia;o__Chloroflexales;f__Roseiflexaceae;g__UBA965;s__	taxonomic classification defined by topology and ANI
Sample_103_S77	bin_82	Sample_103_S77_bin_82		37.85	1.171	0.47	3317	550571	d__Bacteria;p__Actinobacteriota;c__Actinomycetia;o__Nanopelagicales;f__Nanopelagicaceae;g__Planktophila;s__	N/A	d__Bacteria;p__Actinobacteriota;c__Actinomycetia;o__Nanopelagicales;f__Nanopelagicaceae;g__Planktophila;s__	taxonomic classification defined by topology and ANI
Sample_103_S77	bin_83	Sample_103_S77_bin_83	X	92.24	0.634	0.536	10923	1784214	d__Bacteria;p__Bacteroidota;c__Bacteroidia;o__UBA7662;f__UBA7662;g__SYHX01;s__SYHX01 sp903856555	GCA_903856555.1	d__Bacteria;p__Bacteroidota;c__Bacteroidia;o__UBA7662;f__UBA7662;g__SYHX01;s__	taxonomic classification defined by topology and ANI
Sample_103_S77	bin_84	Sample_103_S77_bin_84	X	93.12	1.787	0.576	7491	6807071	d__Bacteria;p__Planctomycetota;c__Planctomycetes;o__Planctomycetales;f__Planctomycetaceae;g__SXXK01;s__SXXK01 sp903924405	GCA_903924405.1	d__Bacteria;p__Planctomycetota;c__Planctomycetes;o__Planctomycetales;f__Planctomycetaceae;g__SXXK01;s__	taxonomic classification defined by topology and ANI
Sample_103_S77	bin_85	Sample_103_S77_bin_85		64.03	2.873	0.656	2520	1454868	d__Bacteria;p__Actinobacteriota;c__Thermoleophilia;o__Solirubrobacterales;f__70-9;g__67-14;s__67-14 sp903939845	GCA_903939845.1	d__Bacteria;p__Actinobacteriota;c__Thermoleophilia;o__Solirubrobacterales;f__70-9;g__67-14;s__	taxonomic classification defined by topology and ANI
Sample_103_S77	bin_87	Sample_103_S77_bin_87		77.72	2.854	0.37	6347	926739	d__Bacteria;p__Proteobacteria;c__Gammaproteobacteria;o__Burkholderiales;f__Methylophilaceae;g__Methylopumilus;s__Methylopumilus universalis	GCF_006365315.1	d__Bacteria;p__Proteobacteria;c__Gammaproteobacteria;o__Burkholderiales;f__Methylophilaceae;g__Methylopumilus;s__	taxonomic classification defined by topology and ANI
Sample_103_S77	bin_88	Sample_103_S77_bin_88		33.18	3.448	0.453	3582	563806	d__Bacteria;p__Actinobacteriota;c__Actinomycetia;o__Nanopelagicales;f__Nanopelagicaceae;g__Planktophila;s__	GCA_014190015.1	d__Bacteria;p__Actinobacteriota;c__Actinomycetia;o__Nanopelagicales;f__Nanopelagicaceae;g__Planktophila;s__	taxonomic classification defined by topology and ANI
Sample_103_S77	bin_89	Sample_103_S77_bin_89		58.91	1.169	0.536	1888	1800943	d__Bacteria;p__Bacteroidota;c__Bacteroidia;o__NS11-12g;f__UBA955;g__;s__	N/A	d__Bacteria;p__Bacteroidota;c__Bacteroidia;o__NS11-12g;f__UBA955;g__;s__	taxonomic classification fully defined by topology
Sample_103_S77	bin_9	Sample_103_S77_bin_9		37.31	3.705	0.502	1398	878642	d__Bacteria;p__Proteobacteria;c__Gammaproteobacteria;o__Burkholderiales;f__Burkholderiaceae;g__Polynucleobacter;s__	GCF_003065365.1	d__Bacteria;p__Proteobacteria;c__Gammaproteobacteria;o__Burkholderiales;f__Burkholderiaceae;g__Polynucleobacter;s__	taxonomic classification defined by topology and ANI
Sample_103_S77	bin_90	Sample_103_S77_bin_90		41.44	7.915	0.698	1829	2246270	d__Bacteria;p__Actinobacteriota;c__Acidimicrobiia;o__Acidimicrobiales;f__Ilumatobacteraceae;g__;s__	N/A	d__Bacteria;p__Actinobacteriota;c__Acidimicrobiia;o__Acidimicrobiales;f__Ilumatobacteraceae;g__;s__	taxonomic novelty determined using RED
Sample_103_S77	bin_91	Sample_103_S77_bin_91		88.02	2.367	0.579	5464	2406655	d__Bacteria;p__Bacteroidota;c__Kapabacteria;o__Kapabacteriales;f__NICIL-2;g__;s__	N/A	d__Bacteria;p__Bacteroidota;c__Kapabacteria;o__Kapabacteriales;f__NICIL-2;g__;s__	taxonomic novelty determined using RED
Sample_103_S77	bin_92	Sample_103_S77_bin_92		32.05	2.586	0.381	4019	2384488	d__Bacteria;p__Cyanobacteria;c__Cyanobacteriia;o__Cyanobacteriales;f__Nostocaceae;g__Dolichospermum;s__Dolichospermum flosaquae	GCA_001593825.1	d__Bacteria;p__Cyanobacteria;c__Cyanobacteriia;o__Cyanobacteriales;f__Nostocaceae;g__Dolichospermum;s__	taxonomic classification defined by topology and ANI
Sample_103_S77	bin_95	Sample_103_S77_bin_95		36.2	6.896	0.458	2811	546135	d__Bacteria;p__Actinobacteriota;c__Actinomycetia;o__Nanopelagicales;f__Nanopelagicaceae;g__Planktophila;s__	N/A	d__Bacteria;p__Actinobacteriota;c__Actinomycetia;o__Nanopelagicales;f__Nanopelagicaceae;g__Planktophila;s__	taxonomic classification defined by topology and ANI
Sample_103_S77	bin_97	Sample_103_S77_bin_97		47.14	5.517	0.383	1459	1022984	d__Bacteria;p__Bacteroidota;c__Bacteroidia;o__Chitinophagales;f__Chitinophagaceae;g__Sediminibacterium;s__Sediminibacterium sp903958045	GCA_903958045.1	d__Bacteria;p__Bacteroidota;c__Bacteroidia;o__Chitinophagales;f__Chitinophagaceae;g__Sediminibacterium;s__	taxonomic classification defined by topology and ANI
Sample_103_S77	bin_98	Sample_103_S77_bin_98		31.37	1.724	0.681	2164	2137700	d__Bacteria;p__Proteobacteria;c__Gammaproteobacteria;o__Burkholderiales;f__CAIKXV01;g__CAIKXV01;s__CAIKXV01 sp903873475	GCA_903873475.1	d__Bacteria;p__Proteobacteria;c__Gammaproteobacteria;o__Burkholderiales;f__CAIKXV01;g__CAIKXV01;s__	taxonomic classification defined by topology and ANI
Sample_103_S77	bin_99	Sample_103_S77_bin_99		44.59	8.62	0.623	2079	1947943	d__Bacteria;p__Verrucomicrobiota;c__Verrucomicrobiae;o__Chthoniobacterales;f__JACTMZ01;g__JACTMZ01;s__	N/A	d__Bacteria;p__Verrucomicrobiota;c__Verrucomicrobiae;o__Chthoniobacterales;f__JACTMZ01;g__JACTMZ01;s__	ANI
Sample_104_S4	bin_1	Sample_104_S4_bin_1		94.15	1.255	0.595	11544	5795915	d__Bacteria;p__Planctomycetota;c__Planctomycetes;o__Planctomycetales;f__Planctomycetaceae;g__SXXK01;s__SXXK01 sp005791255	GCA_005791255.1	d__Bacteria;p__Planctomycetota;c__Planctomycetes;o__Planctomycetales;f__Planctomycetaceae;g__SXXK01;s__	taxonomic classification defined by topology and ANI
Sample_104_S4	bin_10	Sample_104_S4_bin_10		82.83	2.573	0.613	4768	3338369	d__Bacteria;p__Verrucomicrobiota;c__Verrucomicrobiae;o__Pedosphaerales;f__UBA9464;g__SXXZ01;s__	N/A	d__Bacteria;p__Verrucomicrobiota;c__Verrucomicrobiae;o__Pedosphaerales;f__UBA9464;g__SXXZ01;s__	taxonomic classification defined by topology and ANI
Sample_104_S4	bin_100	Sample_104_S4_bin_100	X	72.52	2.857	0.527	3753	1700492	d__Bacteria;p__Bacteroidota;c__Bacteroidia;o__UBA7662;f__UBA7662;g__SYHX01;s__	N/A	d__Bacteria;p__Bacteroidota;c__Bacteroidia;o__UBA7662;f__UBA7662;g__SYHX01;s__	taxonomic classification defined by topology and ANI
Sample_104_S4	bin_101	Sample_104_S4_bin_101		50	4.31	0.412	3494	1142461	d__Bacteria;p__Bacteroidota;c__Bacteroidia;o__Chitinophagales;f__Chitinophagaceae;g__JJ008;s__JJ008 sp005791465	GCA_005791465.1	d__Bacteria;p__Bacteroidota;c__Bacteroidia;o__Chitinophagales;f__Chitinophagaceae;g__JJ008;s__	taxonomic classification defined by topology and ANI
Sample_104_S4	bin_102	Sample_104_S4_bin_102		88.03	1.203	0.677	6704	2329583	d__Bacteria;p__Planctomycetota;c__Phycisphaerae;o__Phycisphaerales;f__SM1A02;g__SYIB01;s__SYIB01 sp903927725	GCA_903927725.1	d__Bacteria;p__Planctomycetota;c__Phycisphaerae;o__Phycisphaerales;f__SM1A02;g__SYIB01;s__	taxonomic classification defined by topology and ANI
Sample_104_S4	bin_103	Sample_104_S4_bin_103		59.48	6.84	0.609	2686	1668215	d__Bacteria;p__Proteobacteria;c__Gammaproteobacteria;o__Burkholderiales;f__Burkholderiaceae;g__Polaromonas;s__	GCA_903941205.1	d__Bacteria;p__Proteobacteria;c__Gammaproteobacteria;o__Burkholderiales;f__Burkholderiaceae;g__Polaromonas;s__	taxonomic classification defined by topology and ANI
Sample_104_S4	bin_104	Sample_104_S4_bin_104		76.97	4.797	0.651	3158	2033407	d__Bacteria;p__Proteobacteria;c__Alphaproteobacteria;o__Sphingomonadales;f__Sphingomonadaceae;g__Sandarakinorhabdus;s__Sandarakinorhabdus limnophila	GCF_000420765.1	d__Bacteria;p__Proteobacteria;c__Alphaproteobacteria;o__Sphingomonadales;f__Sphingomonadaceae;g__Sandarakinorhabdus;s__	taxonomic classification defined by topology and ANI
Sample_104_S4	bin_105	Sample_104_S4_bin_105		59.77	0.854	0.582	2236	988501	d__Bacteria;p__Actinobacteriota;c__Acidimicrobiia;o__Acidimicrobiales;f__Ilumatobacteraceae;g__F1-60-MAGs027;s__	GCA_005800965.1	d__Bacteria;p__Actinobacteriota;c__Acidimicrobiia;o__Acidimicrobiales;f__Ilumatobacteraceae;g__F1-60-MAGs027;s__	taxonomic classification defined by topology and ANI
Sample_104_S4	bin_106	Sample_104_S4_bin_106		63.69	2.539	0.434	4702	1503924	d__Bacteria;p__Bacteroidota;c__Bacteroidia;o__NS11-12g;f__UBA955;g__UBA955;s__	GCA_903959115.1	d__Bacteria;p__Bacteroidota;c__Bacteroidia;o__NS11-12g;f__UBA955;g__UBA955;s__	taxonomic classification defined by topology and ANI
Sample_104_S4	bin_107	Sample_104_S4_bin_107		70	2.043	0.419	7026	1733334	d__Bacteria;p__Bacteroidota;c__Bacteroidia;o__Flavobacteriales;f__UA16;g__CAIZGX01;s__	GCA_903932685.1	d__Bacteria;p__Bacteroidota;c__Bacteroidia;o__Flavobacteriales;f__UA16;g__;s__	taxonomic classification defined by topology and ANI
Sample_104_S4	bin_108	Sample_104_S4_bin_108		80	5.042	0.642	5473	5838567	d__Bacteria;p__Myxococcota;c__UBA796;o__UBA796;f__SXON01;g__CAITDR01;s__	GCA_903891165.1	d__Bacteria;p__Myxococcota;c__UBA796;o__UBA796;f__SXON01;g__;s__	taxonomic classification defined by topology and ANI
Sample_104_S4	bin_109	Sample_104_S4_bin_109		30.22	0.689	0.556	10075	921149	d__Bacteria;p__Verrucomicrobiota;c__Verrucomicrobiae;o__Chthoniobacterales;f__Chthoniobacteraceae;g__;s__	N/A	d__Bacteria;p__Verrucomicrobiota;c__Verrucomicrobiae;o__Chthoniobacterales;f__Chthoniobacteraceae;g__;s__	taxonomic novelty determined using RED
Sample_104_S4	bin_11	Sample_104_S4_bin_11	X	70.85	3.873	0.361	5961	2007081	d__Bacteria;p__Bacteroidota;c__Bacteroidia;o__Flavobacteriales;f__Crocinitomicaceae;g__UBA952;s__	N/A	d__Bacteria;p__Bacteroidota;c__Bacteroidia;o__Flavobacteriales;f__Crocinitomicaceae;g__UBA952;s__	taxonomic classification fully defined by topology
Sample_104_S4	bin_110	Sample_104_S4_bin_110		35.17	5.172	0.612	1497	2800211	d__Bacteria;p__Verrucomicrobiota;c__Verrucomicrobiae;o__Chthoniobacterales;f__Chthoniobacteraceae;g__CAIURC01;s__	GCA_903901425.1	d__Bacteria;p__Verrucomicrobiota;c__Verrucomicrobiae;o__Chthoniobacterales;f__Chthoniobacteraceae;g__;s__	taxonomic classification defined by topology and ANI
Sample_104_S4	bin_111	Sample_104_S4_bin_111		64.61	5.063	0.628	2379	1453993	d__Bacteria;p__Verrucomicrobiota;c__Verrucomicrobiae;o__Opitutales;f__UBA953;g__UBA953;s__UBA953 sp003569165	N/A	d__Bacteria;p__Verrucomicrobiota;c__Verrucomicrobiae;o__Opitutales;f__UBA953;g__UBA953;s__	ANI
Sample_104_S4	bin_112	Sample_104_S4_bin_112	X	55.6	2.149	0.434	4067	947966	d__Bacteria;p__Actinobacteriota;c__Actinomycetia;o__Nanopelagicales;f__Nanopelagicaceae;g__UBA3012;s__	GCA_002346305.1	d__Bacteria;p__Actinobacteriota;c__Actinomycetia;o__Nanopelagicales;f__Nanopelagicaceae;g__UBA3012;s__	taxonomic classification defined by topology and ANI
Sample_104_S4	bin_113	Sample_104_S4_bin_113		36.2	3.448	0.707	5769	3216330	d__Bacteria;p__Planctomycetota;c__UBA1135;o__UBA1135;f__GCA-002686595;g__F1-120-MAGs118;s__F1-120-MAGs118 sp903892045	GCA_903892045.1	d__Bacteria;p__Planctomycetota;c__UBA1135;o__UBA1135;f__GCA-002686595;g__F1-120-MAGs118;s__	taxonomic classification defined by topology and ANI
Sample_104_S4	bin_114	Sample_104_S4_bin_114		34.66	0	0.363	2150	571641	d__Bacteria;p__Cyanobacteria;c__Vampirovibrionia;o__Caenarcaniphilales;f__LMEP-6097;g__LMEP-6097;s__LMEP-6097 sp005110385	GCA_005110385.1	d__Bacteria;p__Cyanobacteria;c__Vampirovibrionia;o__Caenarcaniphilales;f__LMEP-6097;g__LMEP-6097;s__	taxonomic classification defined by topology and ANI
Sample_104_S4	bin_115	Sample_104_S4_bin_115	X	84.97	2.15	0.639	4841	3225729	d__Bacteria;p__Planctomycetota;c__UBA1135;o__UBA1135;f__GCA-002686595;g__SXXH01;s__SXXH01 sp903829565	GCA_903829565.1	d__Bacteria;p__Planctomycetota;c__UBA1135;o__UBA1135;f__GCA-002686595;g__SXXH01;s__	taxonomic classification defined by topology and ANI
Sample_104_S4	bin_117	Sample_104_S4_bin_117		64.18	2.027	0.679	8375	1465109	d__Bacteria;p__Verrucomicrobiota;c__Verrucomicrobiae;o__Opitutales;f__UBA953;g__UBA953;s__UBA953 sp903882335	GCA_903882335.1	d__Bacteria;p__Verrucomicrobiota;c__Verrucomicrobiae;o__Opitutales;f__UBA953;g__UBA953;s__	taxonomic classification defined by topology and ANI
Sample_104_S4	bin_118	Sample_104_S4_bin_118		58.08	4.363	0.425	3457	2650261	d__Bacteria;p__Cyanobacteria;c__Cyanobacteriia;o__Pseudanabaenales;f__Pseudanabaenaceae;g__Pseudanabaena;s__	N/A	d__Bacteria;p__Cyanobacteria;c__Cyanobacteriia;o__Pseudanabaenales;f__Pseudanabaenaceae;g__Pseudanabaena;s__	ANI
Sample_104_S4	bin_119	Sample_104_S4_bin_119		46.83	2.312	0.385	2493	641860	d__Bacteria;p__Actinobacteriota;c__Actinomycetia;o__Nanopelagicales;f__AcAMD-5;g__ATZT02;s__	GCA_000428345.2	d__Bacteria;p__Actinobacteriota;c__Actinomycetia;o__Nanopelagicales;f__AcAMD-5;g__ATZT02;s__	taxonomic classification defined by topology and ANI
Sample_104_S4	bin_12	Sample_104_S4_bin_12		64.96	1.724	0.45	5734	976205	d__Bacteria;p__Actinobacteriota;c__Actinomycetia;o__Nanopelagicales;f__Nanopelagicaceae;g__Planktophila;s__	GCA_903932885.1	d__Bacteria;p__Actinobacteriota;c__Actinomycetia;o__Nanopelagicales;f__Nanopelagicaceae;g__Planktophila;s__	taxonomic classification defined by topology and ANI
Sample_104_S4	bin_120	Sample_104_S4_bin_120		63.13	2.027	0.59	2360	2486589	d__Bacteria;p__Verrucomicrobiota;c__Verrucomicrobiae;o__Chthoniobacterales;f__Chthoniobacteraceae;g__SXWH01;s__	GCA_903929475.1	d__Bacteria;p__Verrucomicrobiota;c__Verrucomicrobiae;o__Chthoniobacterales;f__Chthoniobacteraceae;g__SXWH01;s__	taxonomic classification defined by topology and ANI
Sample_104_S4	bin_121	Sample_104_S4_bin_121		64.08	2.05	0.535	2015	1142078	d__Bacteria;p__Cyanobacteria;c__Cyanobacteriia;o__PCC-6307;f__Cyanobiaceae;g__Synechococcus_D;s__Synechococcus_D lacustris	GCF_003011125.1	d__Bacteria;p__Cyanobacteria;c__Cyanobacteriia;o__PCC-6307;f__Cyanobiaceae;g__Synechococcus_D;s__	taxonomic classification defined by topology and ANI
Sample_104_S4	bin_122	Sample_104_S4_bin_122		57.57	1.724	0.649	3000	1890146	d__Bacteria;p__Proteobacteria;c__Alphaproteobacteria;o__Caulobacterales;f__Hyphomonadaceae;g__UBA7672;s__UBA7672 sp903831485	GCA_903831485.1	d__Bacteria;p__Proteobacteria;c__Alphaproteobacteria;o__Caulobacterales;f__Hyphomonadaceae;g__UBA7672;s__	taxonomic classification defined by topology and ANI
Sample_104_S4	bin_123	Sample_104_S4_bin_123		83.46	7.258	0.4	8306	2396319	d__Bacteria;p__Bacteroidota;c__Bacteroidia;o__Flavobacteriales;f__UA16;g__CAIZGX01;s__	GCA_903932685.1	d__Bacteria;p__Bacteroidota;c__Bacteroidia;o__Flavobacteriales;f__UA16;g__;s__	taxonomic classification defined by topology and ANI
Sample_104_S4	bin_124	Sample_104_S4_bin_124	X	86.13	1.136	0.715	13374	2570871	d__Bacteria;p__Planctomycetota;c__Phycisphaerae;o__Phycisphaerales;f__SM1A02;g__UBA966;s__	N/A	d__Bacteria;p__Planctomycetota;c__Phycisphaerae;o__Phycisphaerales;f__SM1A02;g__;s__	taxonomic novelty determined using RED
Sample_104_S4	bin_125	Sample_104_S4_bin_125	X	77.35	1.12	0.572	4567	1695668	d__Bacteria;p__Actinobacteriota;c__Acidimicrobiia;o__Acidimicrobiales;f__Ilumatobacteraceae;g__UBA2093;s__UBA2093 sp002331255	GCA_002331255.1	d__Bacteria;p__Actinobacteriota;c__Acidimicrobiia;o__Acidimicrobiales;f__Ilumatobacteraceae;g__UBA2093;s__	taxonomic classification defined by topology and ANI
Sample_104_S4	bin_126	Sample_104_S4_bin_126	X	82.03	2.149	0.557	5566	2354145	d__Bacteria;p__Proteobacteria;c__Alphaproteobacteria;o__Rhizobiales;f__Beijerinckiaceae;g__CAIUPE01;s__	N/A	d__Bacteria;p__Proteobacteria;c__Alphaproteobacteria;o__Rhizobiales;f__Beijerinckiaceae;g__;s__	taxonomic novelty determined using RED
Sample_104_S4	bin_127	Sample_104_S4_bin_127		78.62	1.739	0.625	4208	6298108	d__Bacteria;p__Acidobacteriota;c__Acidobacteriae;o__Bryobacterales;f__Bryobacteraceae;g__Ga0077553;s__	GCA_009697495.1	d__Bacteria;p__Acidobacteriota;c__Acidobacteriae;o__Bryobacterales;f__Bryobacteraceae;g__Ga0077553;s__	taxonomic classification defined by topology and ANI
Sample_104_S4	bin_128	Sample_104_S4_bin_128		47.97	5.372	0.521	2864	2142068	d__Bacteria;p__Planctomycetota;c__Planctomycetes;o__Pirellulales;f__Pirellulaceae;g__Pirellula_B;s__Pirellula_B sp903820735	GCA_903820735.1	d__Bacteria;p__Planctomycetota;c__Planctomycetes;o__Pirellulales;f__Pirellulaceae;g__Pirellula_B;s__	taxonomic classification defined by topology and ANI
Sample_104_S4	bin_129	Sample_104_S4_bin_129		69.25	9.716	0.53	2397	2802240	d__Bacteria;p__Bdellovibrionota_C;c__UBA2361;o__UBA2361;f__UBA2361;g__OMII01;s__	GCA_903920005.1	d__Bacteria;p__Bdellovibrionota_C;c__UBA2361;o__UBA2361;f__UBA2361;g__OMII01;s__	taxonomic classification defined by topology and ANI
Sample_104_S4	bin_13	Sample_104_S4_bin_13		82.5	3.173	0.486	5814	2190148	d__Bacteria;p__Proteobacteria;c__Gammaproteobacteria;o__Burkholderiales;f__Burkholderiaceae;g__SYFN01;s__SYFN01 sp903846425	GCA_903846425.1	d__Bacteria;p__Proteobacteria;c__Gammaproteobacteria;o__Burkholderiales;f__Burkholderiaceae;g__SYFN01;s__	taxonomic classification defined by topology and ANI
Sample_104_S4	bin_130	Sample_104_S4_bin_130		32.4	4.203	0.435	1422	1253770	d__Bacteria;p__Bacteroidota;c__Bacteroidia;o__Cytophagales;f__Cyclobacteriaceae;g__ELB16-189;s__	GCA_002405445.1	d__Bacteria;p__Bacteroidota;c__Bacteroidia;o__Cytophagales;f__Cyclobacteriaceae;g__ELB16-189;s__	taxonomic classification defined by topology and ANI
Sample_104_S4	bin_131	Sample_104_S4_bin_131		33.33	0	0.491	2574	1088572	d__Bacteria;p__Bdellovibrionota;c__Bdellovibrionia_A;o__UBA1018;f__CAIMNF01;g__CAIMNF01;s__	N/A	d__Bacteria;p__Bdellovibrionota;c__Bdellovibrionia_A;o__UBA1018;f__CAIMNF01;g__CAIMNF01;s__	taxonomic classification fully defined by topology
Sample_104_S4	bin_132	Sample_104_S4_bin_132	X	76.78	3.348	0.505	10764	2501678	d__Bacteria;p__Bdellovibrionota;c__Bdellovibrionia_A;o__UBA1018;f__CAIMNF01;g__CAIMNF01;s__	N/A	d__Bacteria;p__Bdellovibrionota;c__Bdellovibrionia_A;o__UBA1018;f__CAIMNF01;g__CAIMNF01;s__	taxonomic classification fully defined by topology
Sample_104_S4	bin_134	Sample_104_S4_bin_134		48.27	1.724	0.583	4469	2183132	d__Bacteria;p__Proteobacteria;c__Gammaproteobacteria;o__Pseudomonadales;f__Pseudohongiellaceae;g__CAILUG01;s__CAILUG01 sp903887045	GCA_903887045.1	d__Bacteria;p__Proteobacteria;c__Gammaproteobacteria;o__Pseudomonadales;f__Pseudohongiellaceae;g__CAILUG01;s__	taxonomic classification defined by topology and ANI
Sample_104_S4	bin_135	Sample_104_S4_bin_135		30.4	6.896	0.404	1352	722820	d__Bacteria;p__Actinobacteriota;c__Actinomycetia;o__Nanopelagicales;f__Nanopelagicaceae;g__Nanopelagicus;s__	GCF_002288305.1	d__Bacteria;p__Actinobacteriota;c__Actinomycetia;o__Nanopelagicales;f__Nanopelagicaceae;g__Nanopelagicus;s__	taxonomic classification defined by topology and ANI
Sample_104_S4	bin_136	Sample_104_S4_bin_136		41.14	3.448	0.529	2972	1234892	d__Bacteria;p__Actinobacteriota;c__Acidimicrobiia;o__Acidimicrobiales;f__Ilumatobacteraceae;g__Casp-actino8;s__	N/A	d__Bacteria;p__Actinobacteriota;c__Acidimicrobiia;o__Acidimicrobiales;f__Ilumatobacteraceae;g__Casp-actino8;s__	taxonomic classification defined by topology and ANI
Sample_104_S4	bin_137	Sample_104_S4_bin_137	X	84.35	1.851	0.472	7132	1357898	d__Bacteria;p__Acidobacteriota;c__Holophagae;o__Holophagales;f__Holophagaceae;g__UBA12189;s__UBA12189 sp014189895	GCA_014189895.1	d__Bacteria;p__Acidobacteriota;c__Holophagae;o__Holophagales;f__Holophagaceae;g__UBA12189;s__	taxonomic classification defined by topology and ANI
Sample_104_S4	bin_139	Sample_104_S4_bin_139		64.21	3.316	0.469	4850	1172477	d__Bacteria;p__Proteobacteria;c__Gammaproteobacteria;o__Burkholderiales;f__Burkholderiaceae;g__Polynucleobacter;s__Polynucleobacter sp002292975	GCA_002292975.1	d__Bacteria;p__Proteobacteria;c__Gammaproteobacteria;o__Burkholderiales;f__Burkholderiaceae;g__Polynucleobacter;s__	taxonomic classification defined by topology and ANI
Sample_104_S4	bin_14	Sample_104_S4_bin_14		36.84	0	0.674	2041	1881139	d__Bacteria;p__Myxococcota;c__Bradymonadia;o__REDH01;f__REDH01;g__CAIWGR01;s__CAIWGR01 sp903873545	GCA_903873545.1	d__Bacteria;p__Myxococcota;c__Bradymonadia;o__REDH01;f__REDH01;g__CAIWGR01;s__	taxonomic classification defined by topology and ANI
Sample_104_S4	bin_142	Sample_104_S4_bin_142		76.42	3.095	0.458	7023	1669669	d__Bacteria;p__Bacteroidota;c__Bacteroidia;o__NS11-12g;f__UBA955;g__UBA955;s__UBA955 sp002293105	GCA_002293105.1	d__Bacteria;p__Bacteroidota;c__Bacteroidia;o__NS11-12g;f__UBA955;g__UBA955;s__	taxonomic classification defined by topology and ANI
Sample_104_S4	bin_143	Sample_104_S4_bin_143		69.54	6.825	0.369	4294	928315	d__Bacteria;p__Proteobacteria;c__Gammaproteobacteria;o__Burkholderiales;f__Methylophilaceae;g__Methylopumilus;s__Methylopumilus planktonicus	GCF_000981505.1	d__Bacteria;p__Proteobacteria;c__Gammaproteobacteria;o__Burkholderiales;f__Methylophilaceae;g__Methylopumilus;s__	taxonomic classification defined by topology and ANI
Sample_104_S4	bin_144	Sample_104_S4_bin_144		68.16	1.098	0.712	12442	1815052	d__Bacteria;p__Gemmatimonadota;c__Gemmatimonadetes;o__Gemmatimonadales;f__Gemmatimonadaceae;g__PNKF01;s__	GCA_903906325.1	d__Bacteria;p__Gemmatimonadota;c__Gemmatimonadetes;o__Gemmatimonadales;f__Gemmatimonadaceae;g__PNKF01;s__	taxonomic classification defined by topology and ANI
Sample_104_S4	bin_145	Sample_104_S4_bin_145		31.03	0	0.656	2866	1894319	d__Bacteria;p__Proteobacteria;c__Gammaproteobacteria;o__Ga0077536;f__Ga0077536;g__Ga0077536;s__	N/A	d__Bacteria;p__Proteobacteria;c__Gammaproteobacteria;o__Ga0077536;f__Ga0077536;g__Ga0077536;s__	ANI
Sample_104_S4	bin_146	Sample_104_S4_bin_146		41.53	5.172	0.524	3122	1149081	d__Bacteria;p__Actinobacteriota;c__Acidimicrobiia;o__Acidimicrobiales;f__Ilumatobacteraceae;g__Casp-actino8;s__	N/A	d__Bacteria;p__Actinobacteriota;c__Acidimicrobiia;o__Acidimicrobiales;f__Ilumatobacteraceae;g__Casp-actino8;s__	taxonomic classification defined by topology and ANI
Sample_104_S4	bin_147	Sample_104_S4_bin_147		30.22	3.668	0.699	3527	875333	d__Bacteria;p__Planctomycetota;c__Phycisphaerae;o__Phycisphaerales;f__SM1A02;g__QWPT01;s__	GCA_903856525.1	d__Bacteria;p__Planctomycetota;c__Phycisphaerae;o__Phycisphaerales;f__SM1A02;g__QWPT01;s__	taxonomic classification defined by topology and ANI
Sample_104_S4	bin_148	Sample_104_S4_bin_148		56.4	7.132	0.625	6417	2414678	d__Bacteria;p__Proteobacteria;c__Gammaproteobacteria;o__Ga0077536;f__Ga0077536;g__CAIKBL01;s__	N/A	d__Bacteria;p__Proteobacteria;c__Gammaproteobacteria;o__Ga0077536;f__Ga0077536;g__CAIKBL01;s__	taxonomic classification fully defined by topology
Sample_104_S4	bin_149	Sample_104_S4_bin_149		77.93	0	0.402	3323	1510734	d__Bacteria;p__Bdellovibrionota;c__UBA2428;o__UBA2428;f__UBA2428;g__;s__	N/A	d__Bacteria;p__Bdellovibrionota;c__UBA2428;o__UBA2428;f__UBA2428;g__;s__	taxonomic novelty determined using RED
Sample_104_S4	bin_150	Sample_104_S4_bin_150		77.92	4.39	0.556	4918	1374339	d__Bacteria;p__Bacteroidota;c__Bacteroidia;o__Flavobacteriales;f__Schleiferiaceae;g__TMED14;s__TMED14 sp002292855	GCA_002292855.1	d__Bacteria;p__Bacteroidota;c__Bacteroidia;o__Flavobacteriales;f__Schleiferiaceae;g__TMED14;s__	taxonomic classification defined by topology and ANI
Sample_104_S4	bin_151	Sample_104_S4_bin_151		53.22	8.275	0.653	1535	1794887	d__Bacteria;p__Cyanobacteria;c__Cyanobacteriia;o__PCC-6307;f__Cyanobiaceae;g__UBA5018;s__	GCA_002396505.1	d__Bacteria;p__Cyanobacteria;c__Cyanobacteriia;o__PCC-6307;f__Cyanobiaceae;g__UBA5018;s__	taxonomic classification defined by topology and ANI
Sample_104_S4	bin_152	Sample_104_S4_bin_152		67.43	4.679	0.602	3460	2835389	d__Bacteria;p__Verrucomicrobiota;c__Verrucomicrobiae;o__Pedosphaerales;f__UBA9464;g__SXXZ01;s__SXXZ01 sp903939515	GCA_005789375.1	d__Bacteria;p__Verrucomicrobiota;c__Verrucomicrobiae;o__Pedosphaerales;f__UBA9464;g__SXXZ01;s__	ANI
Sample_104_S4	bin_153	Sample_104_S4_bin_153		39.65	6.896	0.459	2661	1115116	d__Bacteria;p__Actinobacteriota;c__Actinomycetia;o__Nanopelagicales;f__Nanopelagicaceae;g__Planktophila;s__	GCA_903922745.1	d__Bacteria;p__Actinobacteriota;c__Actinomycetia;o__Nanopelagicales;f__Nanopelagicaceae;g__Planktophila;s__	taxonomic classification defined by topology and ANI
Sample_104_S4	bin_154	Sample_104_S4_bin_154		34.91	4.31	0.397	2547	722646	d__Bacteria;p__Actinobacteriota;c__Actinomycetia;o__Nanopelagicales;f__Nanopelagicaceae;g__Nanopelagicus;s__	GCF_002288305.1	d__Bacteria;p__Actinobacteriota;c__Actinomycetia;o__Nanopelagicales;f__Nanopelagicaceae;g__Nanopelagicus;s__	taxonomic classification defined by topology and ANI
Sample_104_S4	bin_155	Sample_104_S4_bin_155		32.13	0	0.689	2038	2028289	d__Bacteria;p__Proteobacteria;c__Alphaproteobacteria;o__CACIAM-22H2;f__CACIAM-22H2;g__CAIOSQ01;s__CAIOSQ01 sp903860935	GCA_903860935.1	d__Bacteria;p__Proteobacteria;c__Alphaproteobacteria;o__CACIAM-22H2;f__CACIAM-22H2;g__;s__	taxonomic classification defined by topology and ANI
Sample_104_S4	bin_156	Sample_104_S4_bin_156		39.65	4.31	0.433	1679	815871	d__Bacteria;p__Chlamydiota;c__Chlamydiia;o__2-12-FULL-49-11;f__RGXB01;g__RGXB01;s__	GCA_010029555.1	d__Bacteria;p__Chlamydiota;c__Chlamydiia;o__2-12-FULL-49-11;f__RGXB01;g__RGXB01;s__	taxonomic classification defined by topology and ANI
Sample_104_S4	bin_157	Sample_104_S4_bin_157		37.13	3.646	0.699	1688	1613877	d__Bacteria;p__Myxococcota;c__UBA796;o__UBA796;f__;g__;s__	N/A	d__Bacteria;p__Myxococcota;c__UBA796;o__UBA796;f__;g__;s__	taxonomic novelty determined using RED
Sample_104_S4	bin_158	Sample_104_S4_bin_158		35.44	3.49	0.425	2372	1204731	d__Bacteria;p__Bacteroidota;c__Bacteroidia;o__Flavobacteriales;f__Crocinitomicaceae;g__M0103;s__M0103 sp903928365	GCA_903928365.1	d__Bacteria;p__Bacteroidota;c__Bacteroidia;o__Flavobacteriales;f__Crocinitomicaceae;g__M0103;s__	taxonomic classification defined by topology and ANI
Sample_104_S4	bin_159	Sample_104_S4_bin_159		39.91	8.073	0.608	1595	1951004	d__Bacteria;p__Proteobacteria;c__Alphaproteobacteria;o__Rhodospirillales;f__;g__;s__	N/A	d__Bacteria;p__Proteobacteria;c__Alphaproteobacteria;o__Rhodospirillales;f__;g__;s__	taxonomic novelty determined using RED
Sample_104_S4	bin_16	Sample_104_S4_bin_16		78.02	5.692	0.656	3557	2012022	d__Bacteria;p__Verrucomicrobiota;c__Verrucomicrobiae;o__Opitutales;f__UBA953;g__UBA953;s__	GCA_004293385.1	d__Bacteria;p__Verrucomicrobiota;c__Verrucomicrobiae;o__Opitutales;f__UBA953;g__UBA953;s__	taxonomic classification defined by topology and ANI
Sample_104_S4	bin_160	Sample_104_S4_bin_160		31.22	1.598	0.658	2203	1888621	d__Bacteria;p__Gemmatimonadota;c__Gemmatimonadetes;o__Gemmatimonadales;f__Gemmatimonadaceae;g__Gemmatimonas;s__	GCA_002737115.1	d__Bacteria;p__Gemmatimonadota;c__Gemmatimonadetes;o__Gemmatimonadales;f__Gemmatimonadaceae;g__Gemmatimonas;s__	taxonomic classification defined by topology and ANI
Sample_104_S4	bin_161	Sample_104_S4_bin_161		48.42	3.893	0.4	1531	2193831	d__Bacteria;p__Cyanobacteria;c__Cyanobacteriia;o__Cyanobacteriales;f__Nostocaceae;g__Dolichospermum;s__	GCF_012516395.1	d__Bacteria;p__Cyanobacteria;c__Cyanobacteriia;o__Cyanobacteriales;f__Nostocaceae;g__Dolichospermum;s__	taxonomic classification defined by topology and ANI
Sample_104_S4	bin_17	Sample_104_S4_bin_17	X	86.35	3.703	0.385	7947	2011164	d__Bacteria;p__Bacteroidota;c__Bacteroidia;o__NS11-12g;f__UBA955;g__;s__	N/A	d__Bacteria;p__Bacteroidota;c__Bacteroidia;o__NS11-12g;f__UBA955;g__;s__	taxonomic novelty determined using RED
Sample_104_S4	bin_18	Sample_104_S4_bin_18		67.85	3.406	0.543	2085	2520470	d__Bacteria;p__Chloroflexota;c__Chloroflexia;o__Chloroflexales;f__Roseiflexaceae;g__UBA965;s__UBA965 sp002292925	GCA_002292925.1	d__Bacteria;p__Chloroflexota;c__Chloroflexia;o__Chloroflexales;f__Roseiflexaceae;g__UBA965;s__	taxonomic classification defined by topology and ANI
Sample_104_S4	bin_19	Sample_104_S4_bin_19		65.99	5.804	0.501	1549	997061	d__Bacteria;p__Actinobacteriota;c__Acidimicrobiia;o__Acidimicrobiales;f__Ilumatobacteraceae;g__BACL27;s__	N/A	d__Bacteria;p__Actinobacteriota;c__Acidimicrobiia;o__Acidimicrobiales;f__Ilumatobacteraceae;g__BACL27;s__	ANI
Sample_104_S4	bin_2	Sample_104_S4_bin_2		35.76	7.831	0.705	2205	2108517	d__Bacteria;p__Planctomycetota;c__Phycisphaerae;o__Phycisphaerales;f__SM1A02;g__UBA966;s__	N/A	d__Bacteria;p__Planctomycetota;c__Phycisphaerae;o__Phycisphaerales;f__SM1A02;g__;s__	taxonomic novelty determined using RED
Sample_104_S4	bin_20	Sample_104_S4_bin_20		67.24	0	0.641	30600	2140630	d__Bacteria;p__Proteobacteria;c__Gammaproteobacteria;o__Pseudomonadales;f__HTCC2089;g__UBA7803;s__UBA7803 sp003476445	GCA_003476445.1	d__Bacteria;p__Proteobacteria;c__Gammaproteobacteria;o__Pseudomonadales;f__HTCC2089;g__UBA7803;s__	taxonomic classification defined by topology and ANI
Sample_104_S4	bin_21	Sample_104_S4_bin_21		73.82	2.677	0.537	3569	1272974	d__Bacteria;p__Bacteroidota;c__Bacteroidia;o__UBA7662;f__UBA7662;g__SYHX01;s__SYHX01 sp903856555	GCA_903856555.1	d__Bacteria;p__Bacteroidota;c__Bacteroidia;o__UBA7662;f__UBA7662;g__SYHX01;s__	taxonomic classification defined by topology and ANI
Sample_104_S4	bin_22	Sample_104_S4_bin_22		32.75	6.896	0.515	5110	1603747	d__Bacteria;p__Proteobacteria;c__Gammaproteobacteria;o__Burkholderiales;f__Burkholderiaceae;g__Limnohabitans_A;s__	N/A	d__Bacteria;p__Proteobacteria;c__Gammaproteobacteria;o__Burkholderiales;f__Burkholderiaceae;g__Limnohabitans_A;s__	taxonomic classification defined by topology and ANI
Sample_104_S4	bin_23	Sample_104_S4_bin_23		36.2	3.448	0.66	2992	2239994	d__Bacteria;p__Proteobacteria;c__Gammaproteobacteria;o__Burkholderiales;f__Burkholderiaceae;g__Ramlibacter;s__	GCF_004681965.1	d__Bacteria;p__Proteobacteria;c__Gammaproteobacteria;o__Burkholderiales;f__Burkholderiaceae;g__Ramlibacter;s__	taxonomic classification defined by topology and ANI
Sample_104_S4	bin_24	Sample_104_S4_bin_24		41.11	7.253	0.405	1525	961082	d__Bacteria;p__Bacteroidota;c__Bacteroidia;o__Flavobacteriales;f__Crocinitomicaceae;g__UBA952;s__	N/A	d__Bacteria;p__Bacteroidota;c__Bacteroidia;o__Flavobacteriales;f__Crocinitomicaceae;g__UBA952;s__	ANI
Sample_104_S4	bin_25	Sample_104_S4_bin_25		47.41	1.724	0.514	4299	1388535	d__Bacteria;p__Actinobacteriota;c__Acidimicrobiia;o__Acidimicrobiales;f__Ilumatobacteraceae;g__UBA2093;s__	GCA_903934195.1	d__Bacteria;p__Actinobacteriota;c__Acidimicrobiia;o__Acidimicrobiales;f__Ilumatobacteraceae;g__UBA2093;s__	taxonomic classification defined by topology and ANI
Sample_104_S4	bin_26	Sample_104_S4_bin_26		48.27	3.448	0.479	3516	689142	d__Bacteria;p__Actinobacteriota;c__Actinomycetia;o__Nanopelagicales;f__Nanopelagicaceae;g__Planktophila;s__	GCF_002287925.1	d__Bacteria;p__Actinobacteriota;c__Actinomycetia;o__Nanopelagicales;f__Nanopelagicaceae;g__Planktophila;s__	taxonomic classification defined by topology and ANI
Sample_104_S4	bin_27	Sample_104_S4_bin_27		82.08	0.495	0.505	5168	3158853	d__Bacteria;p__Bacteroidota;c__Bacteroidia;o__Chitinophagales;f__Saprospiraceae;g__M3007;s__	N/A	d__Bacteria;p__Bacteroidota;c__Bacteroidia;o__Chitinophagales;f__Saprospiraceae;g__M3007;s__	taxonomic classification defined by topology and ANI
Sample_104_S4	bin_28	Sample_104_S4_bin_28		92.54	1.241	0.671	19815	2354944	d__Bacteria;p__Proteobacteria;c__Gammaproteobacteria;o__Steroidobacterales;f__Steroidobacteraceae;g__UBA964;s__UBA964 sp002292945	GCA_002292945.1	d__Bacteria;p__Proteobacteria;c__Gammaproteobacteria;o__Steroidobacterales;f__Steroidobacteraceae;g__UBA964;s__	taxonomic classification defined by topology and ANI
Sample_104_S4	bin_29	Sample_104_S4_bin_29		50.17	0	0.693	8575	972754	d__Bacteria;p__Cyanobacteria;c__Cyanobacteriia;o__PCC-6307;f__Cyanobiaceae;g__Vulcanococcus;s__	GCA_014191535.1	d__Bacteria;p__Cyanobacteria;c__Cyanobacteriia;o__PCC-6307;f__Cyanobiaceae;g__Vulcanococcus;s__	taxonomic classification defined by topology and ANI
Sample_104_S4	bin_3	Sample_104_S4_bin_3		38.07	0	0.438	2812	910368	d__Bacteria;p__Proteobacteria;c__Gammaproteobacteria;o__Burkholderiales;f__Burkholderiaceae;g__SYFN01;s__	GCA_903904635.1	d__Bacteria;p__Proteobacteria;c__Gammaproteobacteria;o__Burkholderiales;f__Burkholderiaceae;g__SYFN01;s__	taxonomic classification defined by topology and ANI
Sample_104_S4	bin_30	Sample_104_S4_bin_30		57.57	9.753	0.673	4461	2130044	d__Bacteria;p__Planctomycetota;c__Planctomycetes;o__Pirellulales;f__UBA1268;g__QWPN01;s__	GCA_003669255.1	d__Bacteria;p__Planctomycetota;c__Planctomycetes;o__Pirellulales;f__UBA1268;g__QWPN01;s__	taxonomic classification defined by topology and ANI
Sample_104_S4	bin_31	Sample_104_S4_bin_31		73.66	1.304	0.72	4772	3021276	d__Bacteria;p__Proteobacteria;c__Alphaproteobacteria;o__CACIAM-22H2;f__CACIAM-22H2;g__CAIOSQ01;s__	GCA_903860935.1	d__Bacteria;p__Proteobacteria;c__Alphaproteobacteria;o__CACIAM-22H2;f__CACIAM-22H2;g__;s__	taxonomic classification defined by topology and ANI
Sample_104_S4	bin_32	Sample_104_S4_bin_32		37.94	0.925	0.473	2077	973310	d__Bacteria;p__Armatimonadota;c__Fimbriimonadia;o__Fimbriimonadales;f__Fimbriimonadaceae;g__Fimbriimonas;s__	N/A	d__Bacteria;p__Armatimonadota;c__Fimbriimonadia;o__Fimbriimonadales;f__Fimbriimonadaceae;g__Fimbriimonas;s__	taxonomic classification fully defined by topology
Sample_104_S4	bin_33	Sample_104_S4_bin_33		51.18	0.543	0.57	1585	2011169	d__Bacteria;p__Cyanobacteria;c__Cyanobacteriia;o__PCC-9006;f__Prochlorotrichaceae;g__Prochlorothrix;s__Prochlorothrix hollandica	GCF_000332315.1	d__Bacteria;p__Cyanobacteria;c__Cyanobacteriia;o__PCC-9006;f__Prochlorotrichaceae;g__;s__	taxonomic classification defined by topology and ANI
Sample_104_S4	bin_34	Sample_104_S4_bin_34		94.25	2.978	0.661	14365	6082121	d__Bacteria;p__Planctomycetota;c__Planctomycetes;o__Planctomycetales;f__UBA10511;g__;s__	N/A	d__Bacteria;p__Planctomycetota;c__Planctomycetes;o__Planctomycetales;f__UBA10511;g__;s__	taxonomic novelty determined using RED
Sample_104_S4	bin_36	Sample_104_S4_bin_36		80.09	2.838	0.644	13751	2245289	d__Bacteria;p__Proteobacteria;c__Gammaproteobacteria;o__Steroidobacterales;f__Steroidobacteraceae;g__UBA964;s__UBA964 sp903885195	GCA_903885195.1	d__Bacteria;p__Proteobacteria;c__Gammaproteobacteria;o__Steroidobacterales;f__Steroidobacteraceae;g__UBA964;s__	taxonomic classification defined by topology and ANI
Sample_104_S4	bin_37	Sample_104_S4_bin_37		72.37	3.429	0.436	5387	2600181	d__Bacteria;p__Cyanobacteria;c__Cyanobacteriia;o__Cyanobacteriales;f__Microcystaceae;g__Synechocystis;s__	N/A	d__Bacteria;p__Cyanobacteria;c__Cyanobacteriia;o__Cyanobacteriales;f__Microcystaceae;g__;s__	taxonomic novelty determined using RED
Sample_104_S4	bin_38	Sample_104_S4_bin_38	X	69.98	2.533	0.57	2444	1699499	d__Bacteria;p__Verrucomicrobiota;c__Verrucomicrobiae;o__Opitutales;f__Opitutaceae;g__Lacunisphaera;s__Lacunisphaera sp005787865	GCA_005787865.1	d__Bacteria;p__Verrucomicrobiota;c__Verrucomicrobiae;o__Opitutales;f__Opitutaceae;g__Lacunisphaera;s__	taxonomic classification defined by topology and ANI
Sample_104_S4	bin_39	Sample_104_S4_bin_39		82.63	1.306	0.671	3026	2079902	d__Bacteria;p__Planctomycetota;c__Phycisphaerae;o__Phycisphaerales;f__SM1A02;g__SYAC01;s__SYAC01 sp903867275	GCA_009924765.1	d__Bacteria;p__Planctomycetota;c__Phycisphaerae;o__Phycisphaerales;f__SM1A02;g__SYAC01;s__	ANI
Sample_104_S4	bin_4	Sample_104_S4_bin_4	X	91.03	0.238	0.501	33910	2195804	d__Bacteria;p__Bacteroidota;c__Bacteroidia;o__UBA7662;f__UBA7662;g__F1-60-MAGs140;s__F1-60-MAGs140 sp005799065	GCA_005799065.1	d__Bacteria;p__Bacteroidota;c__Bacteroidia;o__UBA7662;f__UBA7662;g__F1-60-MAGs140;s__	taxonomic classification defined by topology and ANI
Sample_104_S4	bin_40	Sample_104_S4_bin_40		37.06	3.448	0.519	1416	1124175	d__Bacteria;p__Proteobacteria;c__Gammaproteobacteria;o__Burkholderiales;f__Burkholderiaceae;g__Limnohabitans;s__	N/A	d__Bacteria;p__Proteobacteria;c__Gammaproteobacteria;o__Burkholderiales;f__Burkholderiaceae;g__Limnohabitans;s__	ANI
Sample_104_S4	bin_41	Sample_104_S4_bin_41		84.13	1.992	0.601	23285	2160973	d__Bacteria;p__Proteobacteria;c__Gammaproteobacteria;o__Steroidobacterales;f__Steroidobacteraceae;g__UBA964;s__UBA964 sp903910215	GCA_903910215.1	d__Bacteria;p__Proteobacteria;c__Gammaproteobacteria;o__Steroidobacterales;f__Steroidobacteraceae;g__UBA964;s__	taxonomic classification defined by topology and ANI
Sample_104_S4	bin_42	Sample_104_S4_bin_42		55.72	2.853	0.641	3398	1152825	d__Bacteria;p__Cyanobacteria;c__Cyanobacteriia;o__PCC-6307;f__Cyanobiaceae;g__Cyanobium_A;s__	GCA_903928835.1	d__Bacteria;p__Cyanobacteria;c__Cyanobacteriia;o__PCC-6307;f__Cyanobiaceae;g__Cyanobium_A;s__	taxonomic classification defined by topology and ANI
Sample_104_S4	bin_44	Sample_104_S4_bin_44	X	53.62	1.162	0.556	2964	2050126	d__Bacteria;p__Planctomycetota;c__Planctomycetes;o__Gemmatales;f__Gemmataceae;g__;s__	N/A	d__Bacteria;p__Planctomycetota;c__Planctomycetes;o__Gemmatales;f__Gemmataceae;g__;s__	taxonomic novelty determined using RED
Sample_104_S4	bin_45	Sample_104_S4_bin_45		85.82	4.813	0.614	4003	3145516	d__Bacteria;p__Proteobacteria;c__Alphaproteobacteria;o__Acetobacterales;f__Acetobacteraceae;g__Roseomonas_B;s__Roseomonas_B sp903844785	GCA_903844785.1	d__Bacteria;p__Proteobacteria;c__Alphaproteobacteria;o__Acetobacterales;f__Acetobacteraceae;g__Roseomonas_B;s__	taxonomic classification defined by topology and ANI
Sample_104_S4	bin_46	Sample_104_S4_bin_46		40.4	2.564	0.548	3375	763615	d__Bacteria;p__Actinobacteriota;c__Acidimicrobiia;o__Acidimicrobiales;f__Ilumatobacteraceae;g__UBA3006;s__UBA3006 sp903850275	GCA_903850275.1	d__Bacteria;p__Actinobacteriota;c__Acidimicrobiia;o__Acidimicrobiales;f__Ilumatobacteraceae;g__UBA3006;s__	taxonomic classification defined by topology and ANI
Sample_104_S4	bin_47	Sample_104_S4_bin_47		31.89	5.172	0.704	1450	3870653	d__Bacteria;p__Proteobacteria;c__Gammaproteobacteria;o__Burkholderiales;f__Burkholderiaceae;g__;s__	N/A	d__Bacteria;p__Proteobacteria;c__Gammaproteobacteria;o__Burkholderiales;f__Burkholderiaceae;g__;s__	taxonomic classification fully defined by topology
Sample_104_S4	bin_48	Sample_104_S4_bin_48		31.92	3.716	0.568	1456	1444550	d__Bacteria;p__Verrucomicrobiota;c__Verrucomicrobiae;o__Chthoniobacterales;f__Chthoniobacteraceae;g__CAIURC01;s__	GCA_903901425.1	d__Bacteria;p__Verrucomicrobiota;c__Verrucomicrobiae;o__Chthoniobacterales;f__Chthoniobacteraceae;g__;s__	taxonomic classification defined by topology and ANI
Sample_104_S4	bin_49	Sample_104_S4_bin_49	X	93.37	3.513	0.416	16617	2787160	d__Bacteria;p__Bacteroidota;c__Bacteroidia;o__Flavobacteriales;f__Crocinitomicaceae;g__M0103;s__	GCA_903873915.1	d__Bacteria;p__Bacteroidota;c__Bacteroidia;o__Flavobacteriales;f__Crocinitomicaceae;g__M0103;s__	taxonomic classification defined by topology and ANI
Sample_104_S4	bin_5	Sample_104_S4_bin_5		66.76	6.41	0.523	3682	1555410	d__Bacteria;p__Actinobacteriota;c__Acidimicrobiia;o__Acidimicrobiales;f__Ilumatobacteraceae;g__F1-20-MAGs119;s__	N/A	d__Bacteria;p__Actinobacteriota;c__Acidimicrobiia;o__Acidimicrobiales;f__Ilumatobacteraceae;g__F1-20-MAGs119;s__	taxonomic classification defined by topology and ANI
Sample_104_S4	bin_50	Sample_104_S4_bin_50		61.2	0.324	0.52	4625	3088653	d__Bacteria;p__Planctomycetota;c__Planctomycetes;o__Pirellulales;f__Pirellulaceae;g__Pirellula_B;s__	GCA_903837255.1	d__Bacteria;p__Planctomycetota;c__Planctomycetes;o__Pirellulales;f__Pirellulaceae;g__Pirellula_B;s__	taxonomic classification defined by topology and ANI
Sample_104_S4	bin_51	Sample_104_S4_bin_51		31.03	4.31	0.53	5716	1557797	d__Bacteria;p__Proteobacteria;c__Gammaproteobacteria;o__Burkholderiales;f__Burkholderiaceae;g__Limnohabitans_A;s__	GCF_001269365.1	d__Bacteria;p__Proteobacteria;c__Gammaproteobacteria;o__Burkholderiales;f__Burkholderiaceae;g__Limnohabitans_A;s__	taxonomic classification defined by topology and ANI
Sample_104_S4	bin_52	Sample_104_S4_bin_52		94.41	2.688	0.669	71189	3584799	d__Bacteria;p__Planctomycetota;c__UBA1135;o__UBA1135;f__GCA-002686595;g__SYGM01;s__SYGM01 sp005799545	GCA_005799545.1	d__Bacteria;p__Planctomycetota;c__UBA1135;o__UBA1135;f__GCA-002686595;g__;s__	taxonomic classification defined by topology and ANI
Sample_104_S4	bin_53	Sample_104_S4_bin_53		47.51	1.526	0.508	3099	1153693	d__Bacteria;p__Proteobacteria;c__Gammaproteobacteria;o__Burkholderiales;f__Burkholderiaceae;g__Limnohabitans;s__	GCA_005786815.1	d__Bacteria;p__Proteobacteria;c__Gammaproteobacteria;o__Burkholderiales;f__Burkholderiaceae;g__Limnohabitans;s__	taxonomic classification defined by topology and ANI
Sample_104_S4	bin_54	Sample_104_S4_bin_54		85.57	4.867	0.445	7986	1486498	d__Bacteria;p__Proteobacteria;c__Gammaproteobacteria;o__Burkholderiales;f__Burkholderiaceae;g__Polynucleobacter;s__Polynucleobacter cosmopolitanus	GCF_002224225.1	d__Bacteria;p__Proteobacteria;c__Gammaproteobacteria;o__Burkholderiales;f__Burkholderiaceae;g__Polynucleobacter;s__	taxonomic classification defined by topology and ANI
Sample_104_S4	bin_55	Sample_104_S4_bin_55		65.82	1.575	0.622	2704	2764643	d__Bacteria;p__Chloroflexota;c__UBA2235;o__UBA12225;f__UBA12225;g__UBA12225;s__UBA12225 sp002347925	GCA_002347925.1	d__Bacteria;p__Chloroflexota;c__UBA2235;o__UBA12225;f__UBA12225;g__UBA12225;s__	taxonomic classification defined by topology and ANI
Sample_104_S4	bin_56	Sample_104_S4_bin_56		67.04	3.727	0.43	4527	1720037	d__Bacteria;p__Proteobacteria;c__Gammaproteobacteria;o__Burkholderiales;f__Burkholderiaceae;g__Polynucleobacter;s__Polynucleobacter sp903871735	GCA_903871735.1	d__Bacteria;p__Proteobacteria;c__Gammaproteobacteria;o__Burkholderiales;f__Burkholderiaceae;g__Polynucleobacter;s__	taxonomic classification defined by topology and ANI
Sample_104_S4	bin_58	Sample_104_S4_bin_58		45.78	0.35	0.697	2345	1858108	d__Bacteria;p__Myxococcota;c__Bradymonadia;o__UBA7976;f__UBA1532;g__CAINDO01;s__	GCA_903847385.1	d__Bacteria;p__Myxococcota;c__Bradymonadia;o__UBA7976;f__UBA1532;g__;s__	taxonomic classification defined by topology and ANI
Sample_104_S4	bin_59	Sample_104_S4_bin_59	X	87.24	2.202	0.531	9133	2487815	d__Bacteria;p__Proteobacteria;c__Gammaproteobacteria;o__Burkholderiales;f__Burkholderiaceae;g__SXZD01;s__	N/A	d__Bacteria;p__Proteobacteria;c__Gammaproteobacteria;o__Burkholderiales;f__Burkholderiaceae;g__;s__	taxonomic novelty determined using RED
Sample_104_S4	bin_6	Sample_104_S4_bin_6		80.61	2.222	0.363	8779	2758160	d__Bacteria;p__Bacteroidota;c__Bacteroidia;o__Flavobacteriales;f__CAIKAF01;g__;s__	N/A	d__Bacteria;p__Bacteroidota;c__Bacteroidia;o__Flavobacteriales;f__;g__;s__	taxonomic novelty determined using RED
Sample_104_S4	bin_60	Sample_104_S4_bin_60		75.89	5.665	0.358	6064	1854064	d__Bacteria;p__Bacteroidota;c__Bacteroidia;o__Chitinophagales;f__Chitinophagaceae;g__Sediminibacterium;s__	GCA_003509845.1	d__Bacteria;p__Bacteroidota;c__Bacteroidia;o__Chitinophagales;f__Chitinophagaceae;g__Sediminibacterium;s__	taxonomic classification defined by topology and ANI
Sample_104_S4	bin_61	Sample_104_S4_bin_61		73.2	3.764	0.368	3741	842853	d__Bacteria;p__Proteobacteria;c__Gammaproteobacteria;o__Burkholderiales;f__Methylophilaceae;g__Methylopumilus;s__Methylopumilus universalis	GCF_006365315.1	d__Bacteria;p__Proteobacteria;c__Gammaproteobacteria;o__Burkholderiales;f__Methylophilaceae;g__Methylopumilus;s__	taxonomic classification defined by topology and ANI
Sample_104_S4	bin_62	Sample_104_S4_bin_62		82.44	3.96	0.545	2596	2915098	d__Bacteria;p__Armatimonadota;c__Armatimonadia;o__Armatimonadales;f__Armatimonadaceae;g__CAIRTT01;s__CAIRTT01 sp903915615	GCA_903915615.1	d__Bacteria;p__Armatimonadota;c__Armatimonadia;o__Armatimonadales;f__Armatimonadaceae;g__CAIRTT01;s__	taxonomic classification defined by topology and ANI
Sample_104_S4	bin_63	Sample_104_S4_bin_63		50.78	1.277	0.542	2027	790782	d__Bacteria;p__Verrucomicrobiota;c__Verrucomicrobiae;o__Opitutales;f__UBA953;g__UBA8828;s__UBA8828 sp903957465	GCA_903957465.1	d__Bacteria;p__Verrucomicrobiota;c__Verrucomicrobiae;o__Opitutales;f__UBA953;g__UBA8828;s__	taxonomic classification defined by topology and ANI
Sample_104_S4	bin_64	Sample_104_S4_bin_64		36.2	3.448	0.623	8779	2476272	d__Bacteria;p__Proteobacteria;c__Gammaproteobacteria;o__Burkholderiales;f__SG8-39;g__CAIPUP01;s__CAIPUP01 sp903868285	GCA_903868285.1	d__Bacteria;p__Proteobacteria;c__Gammaproteobacteria;o__Burkholderiales;f__SG8-39;g__;s__	taxonomic classification defined by topology and ANI
Sample_104_S4	bin_65	Sample_104_S4_bin_65		73.36	1.476	0.636	5500	1888303	d__Bacteria;p__Proteobacteria;c__Alphaproteobacteria;o__Micropepsales;f__Micropepsaceae;g__Rhizomicrobium;s__Rhizomicrobium sp903837555	GCA_903837555.1	d__Bacteria;p__Proteobacteria;c__Alphaproteobacteria;o__Micropepsales;f__Micropepsaceae;g__Rhizomicrobium;s__	taxonomic classification defined by topology and ANI
Sample_104_S4	bin_66	Sample_104_S4_bin_66		57.2	0.492	0.5	2441	1177041	d__Bacteria;p__Bacteroidota;c__Bacteroidia;o__Chitinophagales;f__Chitinophagaceae;g__JJ008;s__JJ008 sp002378975	GCA_002378975.1	d__Bacteria;p__Bacteroidota;c__Bacteroidia;o__Chitinophagales;f__Chitinophagaceae;g__JJ008;s__	taxonomic classification defined by topology and ANI
Sample_104_S4	bin_67	Sample_104_S4_bin_67		46.19	3.841	0.581	1724	1116145	d__Bacteria;p__Actinobacteriota;c__Acidimicrobiia;o__Acidimicrobiales;f__UBA8139;g__F1-20-MAGs160;s__F1-20-MAGs160 sp903827085	GCA_903827085.1	d__Bacteria;p__Actinobacteriota;c__Acidimicrobiia;o__Acidimicrobiales;f__UBA8139;g__F1-20-MAGs160;s__	taxonomic classification defined by topology and ANI
Sample_104_S4	bin_68	Sample_104_S4_bin_68		41.37	7.758	0.468	1443	1437264	d__Bacteria;p__Bacteroidota;c__Bacteroidia;o__Cytophagales;f__Cyclobacteriaceae;g__Algoriphagus;s__	GCA_903952135.1	d__Bacteria;p__Bacteroidota;c__Bacteroidia;o__Cytophagales;f__Cyclobacteriaceae;g__Algoriphagus;s__	taxonomic classification defined by topology and ANI
Sample_104_S4	bin_69	Sample_104_S4_bin_69		91.78	1.369	0.678	31914	4043827	d__Bacteria;p__Verrucomicrobiota;c__Verrucomicrobiae;o__Opitutales;f__Opitutaceae;g__ER46;s__ER46 sp903900845	GCA_903900845.1	d__Bacteria;p__Verrucomicrobiota;c__Verrucomicrobiae;o__Opitutales;f__Opitutaceae;g__ER46;s__	taxonomic classification defined by topology and ANI
Sample_104_S4	bin_7	Sample_104_S4_bin_7		53.61	3.513	0.518	3606	883385	d__Bacteria;p__Actinobacteriota;c__Acidimicrobiia;o__Acidimicrobiales;f__Ilumatobacteraceae;g__UBA3006;s__	GCA_903895515.1	d__Bacteria;p__Actinobacteriota;c__Acidimicrobiia;o__Acidimicrobiales;f__Ilumatobacteraceae;g__UBA3006;s__	taxonomic classification defined by topology and ANI
Sample_104_S4	bin_71	Sample_104_S4_bin_71		76.58	2.313	0.64	4149	5758610	d__Bacteria;p__Planctomycetota;c__Planctomycetes;o__Planctomycetales;f__UBA10511;g__UBA10511;s__UBA10511 sp903861195	GCA_903861195.1	d__Bacteria;p__Planctomycetota;c__Planctomycetes;o__Planctomycetales;f__UBA10511;g__UBA10511;s__	taxonomic classification defined by topology and ANI
Sample_104_S4	bin_72	Sample_104_S4_bin_72		74.56	7.855	0.385	6501	2291484	d__Bacteria;p__Bacteroidota;c__Bacteroidia;o__Cytophagales;f__Spirosomaceae;g__Aquirufa;s__	N/A	d__Bacteria;p__Bacteroidota;c__Bacteroidia;o__Cytophagales;f__Spirosomaceae;g__Aquirufa;s__	taxonomic classification defined by topology and ANI
Sample_104_S4	bin_73	Sample_104_S4_bin_73		58.16	1.651	0.422	3897	2228105	d__Bacteria;p__Cyanobacteria;c__Cyanobacteriia;o__Cyanobacteriales;f__Microcystaceae;g__Snowella;s__	GCA_003249095.1	d__Bacteria;p__Cyanobacteria;c__Cyanobacteriia;o__Cyanobacteriales;f__Microcystaceae;g__;s__	taxonomic classification defined by topology and ANI
Sample_104_S4	bin_74	Sample_104_S4_bin_74	X	83.85	2.272	0.683	10705	3728768	d__Bacteria;p__Planctomycetota;c__Phycisphaerae;o__Phycisphaerales;f__SM1A02;g__QWPT01;s__	GCA_903911205.1	d__Bacteria;p__Planctomycetota;c__Phycisphaerae;o__Phycisphaerales;f__SM1A02;g__QWPT01;s__	taxonomic classification defined by topology and ANI
Sample_104_S4	bin_75	Sample_104_S4_bin_75		86.02	1.381	0.542	9136	1502836	d__Bacteria;p__Proteobacteria;c__Gammaproteobacteria;o__Burkholderiales;f__Burkholderiaceae;g__UBA954;s__UBA954 sp002293155	GCA_002293155.1	d__Bacteria;p__Proteobacteria;c__Gammaproteobacteria;o__Burkholderiales;f__Burkholderiaceae;g__UBA954;s__	taxonomic classification defined by topology and ANI
Sample_104_S4	bin_76	Sample_104_S4_bin_76		62.26	2.216	0.386	4858	1331518	d__Bacteria;p__Bacteroidota;c__Bacteroidia;o__Chitinophagales;f__Chitinophagaceae;g__Sediminibacterium;s__	GCA_903958045.1	d__Bacteria;p__Bacteroidota;c__Bacteroidia;o__Chitinophagales;f__Chitinophagaceae;g__Sediminibacterium;s__	taxonomic classification defined by topology and ANI
Sample_104_S4	bin_77	Sample_104_S4_bin_77		34.48	5.172	0.463	4101	1064960	d__Bacteria;p__Actinobacteriota;c__Actinomycetia;o__Nanopelagicales;f__Nanopelagicaceae;g__Planktophila;s__	GCA_903939005.1	d__Bacteria;p__Actinobacteriota;c__Actinomycetia;o__Nanopelagicales;f__Nanopelagicaceae;g__Planktophila;s__	taxonomic classification defined by topology and ANI
Sample_104_S4	bin_78	Sample_104_S4_bin_78	X	64.16	3.299	0.543	5589	1560621	d__Bacteria;p__Proteobacteria;c__Gammaproteobacteria;o__Burkholderiales;f__Burkholderiaceae;g__CAINMN01;s__	GCA_005789825.1	d__Bacteria;p__Proteobacteria;c__Gammaproteobacteria;o__Burkholderiales;f__Burkholderiaceae;g__CAINMN01;s__	taxonomic classification defined by topology and ANI
Sample_104_S4	bin_79	Sample_104_S4_bin_79		31.24	2.968	0.65	2035	1345635	d__Bacteria;p__Verrucomicrobiota;c__Verrucomicrobiae;o__Pedosphaerales;f__UBA9464;g__UBA9464;s__	GCA_005801385.1	d__Bacteria;p__Verrucomicrobiota;c__Verrucomicrobiae;o__Pedosphaerales;f__UBA9464;g__UBA9464;s__	taxonomic classification defined by topology and ANI
Sample_104_S4	bin_8	Sample_104_S4_bin_8	X	50.86	0	0.482	3909	1042321	d__Bacteria;p__Actinobacteriota;c__Actinomycetia;o__Nanopelagicales;f__UBA5976;g__UBA5976;s__	GCA_009702945.1	d__Bacteria;p__Actinobacteriota;c__Actinomycetia;o__Nanopelagicales;f__UBA5976;g__UBA5976;s__	taxonomic classification defined by topology and ANI
Sample_104_S4	bin_80	Sample_104_S4_bin_80	X	87.87	2.404	0.543	6985	2407793	d__Bacteria;p__Verrucomicrobiota;c__Verrucomicrobiae;o__Chthoniobacterales;f__Terrimicrobiaceae;g__UBA967;s__UBA967 sp903915315	GCA_903915315.1	d__Bacteria;p__Verrucomicrobiota;c__Verrucomicrobiae;o__Chthoniobacterales;f__Terrimicrobiaceae;g__UBA967;s__	taxonomic classification defined by topology and ANI
Sample_104_S4	bin_81	Sample_104_S4_bin_81		85.22	2.903	0.699	8457	6125192	d__Bacteria;p__Myxococcota;c__UBA796;o__UBA796;f__SXON01;g__;s__	N/A	d__Bacteria;p__Myxococcota;c__UBA796;o__UBA796;f__SXON01;g__;s__	taxonomic novelty determined using RED
Sample_104_S4	bin_82	Sample_104_S4_bin_82		32.85	0.344	0.443	1659	446073	d__Bacteria;p__Actinobacteriota;c__Actinomycetia;o__Nanopelagicales;f__Nanopelagicaceae;g__MAG-120802;s__	GCA_005777515.1	d__Bacteria;p__Actinobacteriota;c__Actinomycetia;o__Nanopelagicales;f__Nanopelagicaceae;g__MAG-120802;s__	taxonomic classification defined by topology and ANI
Sample_104_S4	bin_83	Sample_104_S4_bin_83		56.89	0	0.64	15333	3136084	d__Bacteria;p__Proteobacteria;c__Gammaproteobacteria;o__Burkholderiales;f__Burkholderiaceae;g__SYIM01;s__SYIM01 sp903866395	GCA_903866395.1	d__Bacteria;p__Proteobacteria;c__Gammaproteobacteria;o__Burkholderiales;f__Burkholderiaceae;g__SYIM01;s__	taxonomic classification defined by topology and ANI
Sample_104_S4	bin_84	Sample_104_S4_bin_84		55.18	0.783	0.468	4121	1000790	d__Bacteria;p__Proteobacteria;c__Gammaproteobacteria;o__Burkholderiales;f__Burkholderiaceae;g__Polynucleobacter;s__Polynucleobacter sp002359975	GCA_002359975.1	d__Bacteria;p__Proteobacteria;c__Gammaproteobacteria;o__Burkholderiales;f__Burkholderiaceae;g__Polynucleobacter;s__	taxonomic classification defined by topology and ANI
Sample_104_S4	bin_85	Sample_104_S4_bin_85	X	58.14	1.398	0.328	2402	939246	d__Bacteria;p__Proteobacteria;c__Alphaproteobacteria;o__Rickettsiales;f__UBA1997;g__SYAR01;s__	GCA_903858915.1	d__Bacteria;p__Proteobacteria;c__Alphaproteobacteria;o__Rickettsiales;f__UBA1997;g__SYAR01;s__	taxonomic classification defined by topology and ANI
Sample_104_S4	bin_86	Sample_104_S4_bin_86		39.47	5.263	0.621	3279	2728127	d__Bacteria;p__Verrucomicrobiota;c__Verrucomicrobiae;o__Opitutales;f__Opitutaceae;g__Tous-C4FEB;s__	GCA_903938935.1	d__Bacteria;p__Verrucomicrobiota;c__Verrucomicrobiae;o__Opitutales;f__Opitutaceae;g__Tous-C4FEB;s__	taxonomic classification defined by topology and ANI
Sample_104_S4	bin_87	Sample_104_S4_bin_87		69.82	0	0.596	6771	2239531	d__Bacteria;p__Proteobacteria;c__Gammaproteobacteria;o__Pseudomonadales;f__Pseudohongiellaceae;g__UBA5078;s__UBA5078 sp903889815	GCA_903889815.1	d__Bacteria;p__Proteobacteria;c__Gammaproteobacteria;o__Pseudomonadales;f__Pseudohongiellaceae;g__UBA5078;s__	taxonomic classification defined by topology and ANI
Sample_104_S4	bin_88	Sample_104_S4_bin_88	X	71.94	3.366	0.352	3973	1454417	d__Bacteria;p__Bacteroidota;c__Bacteroidia;o__Chitinophagales;f__Chitinophagaceae;g__Sediminibacterium;s__	GCA_903825095.1	d__Bacteria;p__Bacteroidota;c__Bacteroidia;o__Chitinophagales;f__Chitinophagaceae;g__Sediminibacterium;s__	taxonomic classification defined by topology and ANI
Sample_104_S4	bin_89	Sample_104_S4_bin_89		92.04	3.409	0.697	14304	3854090	d__Bacteria;p__Planctomycetota;c__UBA1135;o__UBA1135;f__GCA-002686595;g__SXXH01;s__SXXH01 sp005789645	GCA_005789645.1	d__Bacteria;p__Planctomycetota;c__UBA1135;o__UBA1135;f__GCA-002686595;g__SXXH01;s__	taxonomic classification defined by topology and ANI
Sample_104_S4	bin_9	Sample_104_S4_bin_9	X	81.81	2.735	0.503	4959	1365185	d__Bacteria;p__Actinobacteriota;c__Acidimicrobiia;o__Acidimicrobiales;f__Ilumatobacteraceae;g__BACL27;s__	N/A	d__Bacteria;p__Actinobacteriota;c__Acidimicrobiia;o__Acidimicrobiales;f__Ilumatobacteraceae;g__BACL27;s__	taxonomic classification defined by topology and ANI
Sample_104_S4	bin_90	Sample_104_S4_bin_90		30.83	6.896	0.416	1651	1008892	d__Bacteria;p__Actinobacteriota;c__Actinomycetia;o__Nanopelagicales;f__Nanopelagicaceae;g__Nanopelagicus;s__	GCA_000294575.1	d__Bacteria;p__Actinobacteriota;c__Actinomycetia;o__Nanopelagicales;f__Nanopelagicaceae;g__Nanopelagicus;s__	taxonomic classification defined by topology and ANI
Sample_104_S4	bin_91	Sample_104_S4_bin_91		31.03	1.724	0.627	3530	936616	d__Bacteria;p__Cyanobacteria;c__Cyanobacteriia;o__PCC-6307;f__Cyanobiaceae;g__CAIXOZ01;s__	GCA_903921295.1	d__Bacteria;p__Cyanobacteria;c__Cyanobacteriia;o__PCC-6307;f__Cyanobiaceae;g__;s__	taxonomic classification defined by topology and ANI
Sample_104_S4	bin_92	Sample_104_S4_bin_92		44.82	0	0.4	2092	2452096	d__Bacteria;p__Cyanobacteria;c__Cyanobacteriia;o__Cyanobacteriales;f__Microcystaceae;g__Snowella;s__	GCA_003249095.1	d__Bacteria;p__Cyanobacteria;c__Cyanobacteriia;o__Cyanobacteriales;f__Microcystaceae;g__;s__	taxonomic classification defined by topology and ANI
Sample_104_S4	bin_93	Sample_104_S4_bin_93		52.3	3.536	0.584	1762	1369546	d__Bacteria;p__Proteobacteria;c__Alphaproteobacteria;o__Sphingomonadales;f__Sphingomonadaceae;g__Chakrabartia;s__	GCA_009923795.1	d__Bacteria;p__Proteobacteria;c__Alphaproteobacteria;o__Sphingomonadales;f__Sphingomonadaceae;g__Chakrabartia;s__	taxonomic classification defined by topology and ANI
Sample_104_S4	bin_94	Sample_104_S4_bin_94	X	67.13	4.823	0.332	2635	1353167	d__Bacteria;p__Bacteroidota;c__Bacteroidia;o__Flavobacteriales;f__Crocinitomicaceae;g__UBA952;s__	GCA_009926125.1	d__Bacteria;p__Bacteroidota;c__Bacteroidia;o__Flavobacteriales;f__Crocinitomicaceae;g__UBA952;s__	taxonomic classification defined by topology and ANI
Sample_104_S4	bin_95	Sample_104_S4_bin_95	X	75.8	3.078	0.447	5814	2284913	d__Bacteria;p__Bacteroidota;c__Bacteroidia;o__Chitinophagales;f__Chitinophagaceae;g__SXYR01;s__	GCA_903834825.1	d__Bacteria;p__Bacteroidota;c__Bacteroidia;o__Chitinophagales;f__Chitinophagaceae;g__SXYR01;s__	taxonomic classification defined by topology and ANI
Sample_104_S4	bin_96	Sample_104_S4_bin_96		49.07	8.26	0.522	1601	1530751	d__Bacteria;p__Proteobacteria;c__Gammaproteobacteria;o__Burkholderiales;f__Burkholderiaceae;g__Limnohabitans_A;s__	GCA_005789685.1	d__Bacteria;p__Proteobacteria;c__Gammaproteobacteria;o__Burkholderiales;f__Burkholderiaceae;g__Limnohabitans_A;s__	taxonomic classification defined by topology and ANI
Sample_104_S4	bin_97	Sample_104_S4_bin_97		39.8	2.29	0.554	3632	1080881	d__Bacteria;p__Proteobacteria;c__Gammaproteobacteria;o__Burkholderiales;f__Burkholderiaceae;g__SYFN01;s__	N/A	d__Bacteria;p__Proteobacteria;c__Gammaproteobacteria;o__Burkholderiales;f__Burkholderiaceae;g__SYFN01;s__	ANI
Sample_104_S4	bin_98	Sample_104_S4_bin_98		56.89	0	0.665	6891	2904410	d__Bacteria;p__Proteobacteria;c__Gammaproteobacteria;o__Pseudomonadales;f__UBA5518;g__UBA5518;s__UBA5518 sp903921135	GCA_903921135.1	d__Bacteria;p__Proteobacteria;c__Gammaproteobacteria;o__Pseudomonadales;f__UBA5518;g__UBA5518;s__	taxonomic classification defined by topology and ANI
Sample_104_S4	bin_99	Sample_104_S4_bin_99		32.93	0	0.433	1443	1589817	d__Bacteria;p__Cyanobacteria;c__Cyanobacteriia;o__Pseudanabaenales;f__Pseudanabaenaceae;g__Pseudanabaena;s__	GCA_903819605.1	d__Bacteria;p__Cyanobacteria;c__Cyanobacteriia;o__Pseudanabaenales;f__Pseudanabaenaceae;g__Pseudanabaena;s__	taxonomic classification defined by topology and ANI
Sample_104_S78	bin_1	Sample_104_S78_bin_1		41.79	0.714	0.472	1745	1091476	d__Bacteria;p__Bacteroidota;c__Bacteroidia;o__AKYH767-A;f__2013-40CM-41-45;g__CAINVI01;s__CAINVI01 sp903854075	GCA_903854075.1	d__Bacteria;p__Bacteroidota;c__Bacteroidia;o__AKYH767-A;f__2013-40CM-41-45;g__;s__	taxonomic classification defined by topology and ANI
Sample_104_S78	bin_10	Sample_104_S78_bin_10	X	89	2.019	0.64	13088	3258134	d__Bacteria;p__Proteobacteria;c__Alphaproteobacteria;o__Rhizobiales;f__Aestuariivirgaceae;g__Aestuariivirga;s__	GCA_903930095.1	d__Bacteria;p__Proteobacteria;c__Alphaproteobacteria;o__Rhizobiales;f__Aestuariivirgaceae;g__Aestuariivirga;s__	taxonomic classification defined by topology and ANI
Sample_104_S78	bin_100	Sample_104_S78_bin_100	X	82.07	3.766	0.564	4905	2869448	d__Bacteria;p__Proteobacteria;c__Alphaproteobacteria;o__Caulobacterales;f__Hyphomonadaceae;g__Aquidulcibacter;s__	GCA_001602435.1	d__Bacteria;p__Proteobacteria;c__Alphaproteobacteria;o__Caulobacterales;f__Hyphomonadaceae;g__Aquidulcibacter;s__	taxonomic classification defined by topology and ANI
Sample_104_S78	bin_101	Sample_104_S78_bin_101		39.23	3.424	0.686	1759	1420141	d__Bacteria;p__Verrucomicrobiota;c__Verrucomicrobiae;o__Opitutales;f__Opitutaceae;g__ER46;s__	N/A	d__Bacteria;p__Verrucomicrobiota;c__Verrucomicrobiae;o__Opitutales;f__Opitutaceae;g__ER46;s__	taxonomic classification defined by topology and ANI
Sample_104_S78	bin_102	Sample_104_S78_bin_102		86.96	2.136	0.443	10889	2119818	d__Bacteria;p__Cyanobacteria;c__Vampirovibrionia;o__Vampirovibrionales;f__;g__;s__	N/A	d__Bacteria;p__Cyanobacteria;c__Vampirovibrionia;o__;f__;g__;s__	taxonomic novelty determined using RED
Sample_104_S78	bin_103	Sample_104_S78_bin_103		45.45	6.896	0.595	1632	2079919	d__Bacteria;p__Proteobacteria;c__Gammaproteobacteria;o__Burkholderiales;f__Burkholderiaceae;g__CAINMN01;s__	N/A	d__Bacteria;p__Proteobacteria;c__Gammaproteobacteria;o__Burkholderiales;f__Burkholderiaceae;g__CAINMN01;s__	ANI
Sample_104_S78	bin_104	Sample_104_S78_bin_104	X	86.17	3.481	0.646	4292	2741212	d__Bacteria;p__Proteobacteria;c__Alphaproteobacteria;o__Rhizobiales;f__Beijerinckiaceae;g__Rhabdaerophilum;s__	GCA_002928875.1	d__Bacteria;p__Proteobacteria;c__Alphaproteobacteria;o__Rhizobiales;f__Beijerinckiaceae;g__Rhabdaerophilum;s__	taxonomic classification defined by topology and ANI
Sample_104_S78	bin_106	Sample_104_S78_bin_106	X	90.41	3.239	0.553	13381	2871980	d__Bacteria;p__Proteobacteria;c__Gammaproteobacteria;o__Burkholderiales;f__UKL13-2;g__UKL13-2;s__	GCA_014378085.1	d__Bacteria;p__Proteobacteria;c__Gammaproteobacteria;o__Burkholderiales;f__UKL13-2;g__UKL13-2;s__	taxonomic classification defined by topology and ANI
Sample_104_S78	bin_107	Sample_104_S78_bin_107		33.62	8.62	0.51	3644	2460025	d__Bacteria;p__Proteobacteria;c__Gammaproteobacteria;o__Burkholderiales;f__Burkholderiaceae;g__Limnohabitans_A;s__	N/A	d__Bacteria;p__Proteobacteria;c__Gammaproteobacteria;o__Burkholderiales;f__Burkholderiaceae;g__Limnohabitans_A;s__	ANI
Sample_104_S78	bin_108	Sample_104_S78_bin_108	X	82.87	0.536	0.531	3486	1313527	d__Bacteria;p__Proteobacteria;c__Alphaproteobacteria;o__CAISOG01;f__;g__;s__	N/A	d__Bacteria;p__Proteobacteria;c__Alphaproteobacteria;o__;f__;g__;s__	taxonomic novelty determined using RED
Sample_104_S78	bin_109	Sample_104_S78_bin_109		32.51	6.473	0.545	1213	3929864	d__Bacteria;p__Actinobacteriota;c__Acidimicrobiia;o__;f__;g__;s__	N/A	d__Bacteria;p__Actinobacteriota;c__Acidimicrobiia;o__;f__;g__;s__	taxonomic classification fully defined by topology
Sample_104_S78	bin_112	Sample_104_S78_bin_112		40.51	3.448	0.37	1667	1397803	d__Bacteria;p__Bacteroidota;c__Bacteroidia;o__Chitinophagales;f__Chitinophagaceae;g__Ferruginibacter;s__	N/A	d__Bacteria;p__Bacteroidota;c__Bacteroidia;o__Chitinophagales;f__Chitinophagaceae;g__Ferruginibacter;s__	taxonomic classification fully defined by topology
Sample_104_S78	bin_113	Sample_104_S78_bin_113		42.1	8.042	0.444	1581	1025375	d__Bacteria;p__Firmicutes;c__Bacilli;o__;f__;g__;s__	N/A	d__Bacteria;p__Firmicutes;c__Bacilli;o__;f__;g__;s__	taxonomic novelty determined using RED
Sample_104_S78	bin_114	Sample_104_S78_bin_114		31.66	6.896	0.442	1356	1244130	d__Bacteria;p__Bacteroidota;c__Bacteroidia;o__Flavobacteriales;f__Crocinitomicaceae;g__UBA952;s__	GCA_002478565.1	d__Bacteria;p__Bacteroidota;c__Bacteroidia;o__Flavobacteriales;f__Crocinitomicaceae;g__UBA952;s__	taxonomic classification defined by topology and ANI
Sample_104_S78	bin_115	Sample_104_S78_bin_115		44.74	9.404	0.432	1687	1029476	d__Bacteria;p__Bacteroidota;c__Bacteroidia;o__Cytophagales;f__Spirosomaceae;g__Aquirufa;s__	N/A	d__Bacteria;p__Bacteroidota;c__Bacteroidia;o__Cytophagales;f__Spirosomaceae;g__Aquirufa;s__	taxonomic classification defined by topology and ANI
Sample_104_S78	bin_13	Sample_104_S78_bin_13		78.81	0	0.678	8035	1870781	d__Bacteria;p__Planctomycetota;c__Phycisphaerae;o__Phycisphaerales;f__SM1A02;g__SYIB01;s__SYIB01 sp903927725	GCA_903927725.1	d__Bacteria;p__Planctomycetota;c__Phycisphaerae;o__Phycisphaerales;f__SM1A02;g__SYIB01;s__	taxonomic classification defined by topology and ANI
Sample_104_S78	bin_14	Sample_104_S78_bin_14	X	85.67	1.958	0.684	9994	2344113	d__Bacteria;p__Proteobacteria;c__Alphaproteobacteria;o__Caulobacterales;f__Caulobacteraceae;g__Phenylobacterium;s__	GCF_003150835.1	d__Bacteria;p__Proteobacteria;c__Alphaproteobacteria;o__Caulobacterales;f__Caulobacteraceae;g__Phenylobacterium;s__	taxonomic classification defined by topology and ANI
Sample_104_S78	bin_15	Sample_104_S78_bin_15	X	59	2.773	0.509	2457	1403457	d__Bacteria;p__Proteobacteria;c__Gammaproteobacteria;o__Burkholderiales;f__Burkholderiaceae;g__Limnohabitans;s__	GCA_005786815.1	d__Bacteria;p__Proteobacteria;c__Gammaproteobacteria;o__Burkholderiales;f__Burkholderiaceae;g__Limnohabitans;s__	taxonomic classification defined by topology and ANI
Sample_104_S78	bin_16	Sample_104_S78_bin_16		74.87	3.846	0.503	3821	1301336	d__Bacteria;p__Actinobacteriota;c__Acidimicrobiia;o__Acidimicrobiales;f__Ilumatobacteraceae;g__BACL27;s__	N/A	d__Bacteria;p__Actinobacteriota;c__Acidimicrobiia;o__Acidimicrobiales;f__Ilumatobacteraceae;g__BACL27;s__	ANI
Sample_104_S78	bin_17	Sample_104_S78_bin_17		80.62	5.911	0.402	4541	2008612	d__Bacteria;p__Bacteroidota;c__Bacteroidia;o__Chitinophagales;f__Chitinophagaceae;g__Lacibacter;s__	N/A	d__Bacteria;p__Bacteroidota;c__Bacteroidia;o__Chitinophagales;f__Chitinophagaceae;g__;s__	taxonomic novelty determined using RED
Sample_104_S78	bin_18	Sample_104_S78_bin_18		45.5	0.862	0.643	2923	1140808	d__Bacteria;p__Bacteroidota;c__Bacteroidia;o__Flavobacteriales;f__UA16;g__;s__	N/A	d__Bacteria;p__Bacteroidota;c__Bacteroidia;o__Flavobacteriales;f__UA16;g__;s__	taxonomic novelty determined using RED
Sample_104_S78	bin_19	Sample_104_S78_bin_19	X	97.52	0.53	0.409	40117	2606442	d__Bacteria;p__Bacteroidota;c__Bacteroidia;o__Flavobacteriales;f__Flavobacteriaceae;g__Flavobacterium;s__	GCF_900129405.1	d__Bacteria;p__Bacteroidota;c__Bacteroidia;o__Flavobacteriales;f__Flavobacteriaceae;g__Flavobacterium;s__	taxonomic classification defined by topology and ANI
Sample_104_S78	bin_2	Sample_104_S78_bin_2		31.53	7.606	0.444	3063	838635	d__Bacteria;p__Cyanobacteria;c__Vampirovibrionia;o__Vampirovibrionales;f__;g__;s__	N/A	d__Bacteria;p__Cyanobacteria;c__Vampirovibrionia;o__;f__;g__;s__	taxonomic novelty determined using RED
Sample_104_S78	bin_20	Sample_104_S78_bin_20		75.74	0.12	0.645	20688	2030139	d__Bacteria;p__Proteobacteria;c__Gammaproteobacteria;o__Steroidobacterales;f__Steroidobacteraceae;g__UBA964;s__UBA964 sp903885195	GCA_903885195.1	d__Bacteria;p__Proteobacteria;c__Gammaproteobacteria;o__Steroidobacterales;f__Steroidobacteraceae;g__UBA964;s__	taxonomic classification defined by topology and ANI
Sample_104_S78	bin_21	Sample_104_S78_bin_21		74.67	8.3	0.354	3966	1706456	d__Bacteria;p__Bacteroidota;c__Bacteroidia;o__Chitinophagales;f__Chitinophagaceae;g__Sediminibacterium;s__	GCA_903825095.1	d__Bacteria;p__Bacteroidota;c__Bacteroidia;o__Chitinophagales;f__Chitinophagaceae;g__Sediminibacterium;s__	taxonomic classification defined by topology and ANI
Sample_104_S78	bin_22	Sample_104_S78_bin_22	X	63.26	1.313	0.443	3923	1851329	d__Bacteria;p__Bacteroidota;c__Bacteroidia;o__Chitinophagales;f__Chitinophagaceae;g__Sediminibacterium;s__	N/A	d__Bacteria;p__Bacteroidota;c__Bacteroidia;o__Chitinophagales;f__Chitinophagaceae;g__Sediminibacterium;s__	taxonomic classification fully defined by topology
Sample_104_S78	bin_23	Sample_104_S78_bin_23		33.33	4.385	0.714	3214	1940936	d__Bacteria;p__Planctomycetota;c__Phycisphaerae;o__Phycisphaerales;f__SM1A02;g__QWPT01;s__	GCA_903918555.1	d__Bacteria;p__Planctomycetota;c__Phycisphaerae;o__Phycisphaerales;f__SM1A02;g__QWPT01;s__	taxonomic classification defined by topology and ANI
Sample_104_S78	bin_24	Sample_104_S78_bin_24		85.39	2.403	0.6	20400	2162164	d__Bacteria;p__Proteobacteria;c__Gammaproteobacteria;o__Steroidobacterales;f__Steroidobacteraceae;g__UBA964;s__UBA964 sp903910215	GCA_903910215.1	d__Bacteria;p__Proteobacteria;c__Gammaproteobacteria;o__Steroidobacterales;f__Steroidobacteraceae;g__UBA964;s__	taxonomic classification defined by topology and ANI
Sample_104_S78	bin_27	Sample_104_S78_bin_27		42.39	8.62	0.341	2841	1516299	d__Bacteria;p__Bacteroidota;c__Bacteroidia;o__Flavobacteriales;f__Crocinitomicaceae;g__UBA952;s__	GCA_009926905.1	d__Bacteria;p__Bacteroidota;c__Bacteroidia;o__Flavobacteriales;f__Crocinitomicaceae;g__UBA952;s__	taxonomic classification defined by topology and ANI
Sample_104_S78	bin_28	Sample_104_S78_bin_28		73.8	1.547	0.675	6881	3567478	d__Bacteria;p__Verrucomicrobiota;c__Verrucomicrobiae;o__Opitutales;f__Opitutaceae;g__ER46;s__ER46 sp903900845	GCA_903900845.1	d__Bacteria;p__Verrucomicrobiota;c__Verrucomicrobiae;o__Opitutales;f__Opitutaceae;g__ER46;s__	taxonomic classification defined by topology and ANI
Sample_104_S78	bin_29	Sample_104_S78_bin_29	X	76.68	2.319	0.417	10018	3783866	d__Bacteria;p__Cyanobacteria;c__Cyanobacteriia;o__Pseudanabaenales;f__Pseudanabaenaceae;g__Pseudanabaena;s__	GCF_012863495.1	d__Bacteria;p__Cyanobacteria;c__Cyanobacteriia;o__Pseudanabaenales;f__Pseudanabaenaceae;g__Pseudanabaena;s__	taxonomic classification defined by topology and ANI
Sample_104_S78	bin_3	Sample_104_S78_bin_3	X	97.8	3.296	0.687	23686	5063710	d__Bacteria;p__Gemmatimonadota;c__Gemmatimonadetes;o__Gemmatimonadales;f__Gemmatimonadaceae;g__Gemmatimonas;s__	N/A	d__Bacteria;p__Gemmatimonadota;c__Gemmatimonadetes;o__Gemmatimonadales;f__Gemmatimonadaceae;g__Gemmatimonas;s__	ANI
Sample_104_S78	bin_30	Sample_104_S78_bin_30		37.06	5.172	0.553	2371	1224872	d__Bacteria;p__Proteobacteria;c__Gammaproteobacteria;o__Burkholderiales;f__Burkholderiaceae;g__CAINMN01;s__CAINMN01 sp005789825	GCA_005789825.1	d__Bacteria;p__Proteobacteria;c__Gammaproteobacteria;o__Burkholderiales;f__Burkholderiaceae;g__CAINMN01;s__	taxonomic classification defined by topology and ANI
Sample_104_S78	bin_31	Sample_104_S78_bin_31	X	58.18	3.687	0.384	5909	3258469	d__Bacteria;p__Cyanobacteria;c__Cyanobacteriia;o__Cyanobacteriales;f__Nostocaceae;g__Dolichospermum;s__Dolichospermum sp001277295	GCF_001277295.1	d__Bacteria;p__Cyanobacteria;c__Cyanobacteriia;o__Cyanobacteriales;f__Nostocaceae;g__Dolichospermum;s__	taxonomic classification defined by topology and ANI
Sample_104_S78	bin_32	Sample_104_S78_bin_32		87.38	2.183	0.397	6218	4188999	d__Bacteria;p__Cyanobacteria;c__Cyanobacteriia;o__Cyanobacteriales;f__Microcoleaceae;g__Planktothrix;s__Planktothrix rubescens_A	GCF_000464785.1	d__Bacteria;p__Cyanobacteria;c__Cyanobacteriia;o__Cyanobacteriales;f__Microcoleaceae;g__Planktothrix;s__	taxonomic classification defined by topology and ANI
Sample_104_S78	bin_33	Sample_104_S78_bin_33		50.06	7.758	0.456	1728	867511	d__Bacteria;p__Actinobacteriota;c__Actinomycetia;o__Nanopelagicales;f__Nanopelagicaceae;g__Planktophila;s__	N/A	d__Bacteria;p__Actinobacteriota;c__Actinomycetia;o__Nanopelagicales;f__Nanopelagicaceae;g__Planktophila;s__	taxonomic classification defined by topology and ANI
Sample_104_S78	bin_34	Sample_104_S78_bin_34		88.33	2.272	0.659	29286	4108457	d__Bacteria;p__Planctomycetota;c__Phycisphaerae;o__Phycisphaerales;f__SM1A02;g__CAILKP01;s__CAILKP01 sp903834785	GCA_903834785.1	d__Bacteria;p__Planctomycetota;c__Phycisphaerae;o__Phycisphaerales;f__SM1A02;g__;s__	taxonomic classification defined by topology and ANI
Sample_104_S78	bin_35	Sample_104_S78_bin_35	X	74.92	4.914	0.358	4820	1902007	d__Bacteria;p__Cyanobacteria;c__Vampirovibrionia;o__Caenarcaniphilales;f__LMEP-6097;g__LMEP-6097;s__	GCA_009924885.1	d__Bacteria;p__Cyanobacteria;c__Vampirovibrionia;o__Caenarcaniphilales;f__LMEP-6097;g__LMEP-6097;s__	taxonomic classification defined by topology and ANI
Sample_104_S78	bin_37	Sample_104_S78_bin_37		39.63	0	0.697	2780	2207747	d__Bacteria;p__Planctomycetota;c__Phycisphaerae;o__Phycisphaerales;f__SM1A02;g__UBA966;s__	N/A	d__Bacteria;p__Planctomycetota;c__Phycisphaerae;o__Phycisphaerales;f__SM1A02;g__;s__	taxonomic novelty determined using RED
Sample_104_S78	bin_38	Sample_104_S78_bin_38		43.73	0	0.371	8409	1104354	d__Bacteria;p__Bacteroidota;c__Bacteroidia;o__Chitinophagales;f__Chitinophagaceae;g__Sediminibacterium;s__	GCA_903862505.1	d__Bacteria;p__Bacteroidota;c__Bacteroidia;o__Chitinophagales;f__Chitinophagaceae;g__Sediminibacterium;s__	taxonomic classification defined by topology and ANI
Sample_104_S78	bin_39	Sample_104_S78_bin_39		75.89	4.016	0.446	8757	1262478	d__Bacteria;p__Proteobacteria;c__Gammaproteobacteria;o__Burkholderiales;f__Burkholderiaceae;g__Polynucleobacter;s__Polynucleobacter cosmopolitanus	GCF_002224225.1	d__Bacteria;p__Proteobacteria;c__Gammaproteobacteria;o__Burkholderiales;f__Burkholderiaceae;g__Polynucleobacter;s__	taxonomic classification defined by topology and ANI
Sample_104_S78	bin_4	Sample_104_S78_bin_4		89.12	0.476	0.503	22719	2140044	d__Bacteria;p__Bacteroidota;c__Bacteroidia;o__UBA7662;f__UBA7662;g__F1-60-MAGs140;s__F1-60-MAGs140 sp005799065	GCA_005799065.1	d__Bacteria;p__Bacteroidota;c__Bacteroidia;o__UBA7662;f__UBA7662;g__F1-60-MAGs140;s__	taxonomic classification defined by topology and ANI
Sample_104_S78	bin_40	Sample_104_S78_bin_40	X	96.15	3.846	0.651	11457	5199389	d__Bacteria;p__Gemmatimonadota;c__Gemmatimonadetes;o__Gemmatimonadales;f__Gemmatimonadaceae;g__Gemmatimonas;s__	GCF_000695095.2	d__Bacteria;p__Gemmatimonadota;c__Gemmatimonadetes;o__Gemmatimonadales;f__Gemmatimonadaceae;g__Gemmatimonas;s__	taxonomic classification defined by topology and ANI
Sample_104_S78	bin_41	Sample_104_S78_bin_41		71.26	2.882	0.487	4656	1836003	d__Bacteria;p__Proteobacteria;c__Gammaproteobacteria;o__Burkholderiales;f__Burkholderiaceae;g__SYFN01;s__SYFN01 sp903846425	GCA_903846425.1	d__Bacteria;p__Proteobacteria;c__Gammaproteobacteria;o__Burkholderiales;f__Burkholderiaceae;g__SYFN01;s__	taxonomic classification defined by topology and ANI
Sample_104_S78	bin_42	Sample_104_S78_bin_42	X	56.2	2.105	0.465	4068	966567	d__Bacteria;p__Actinobacteriota;c__Actinomycetia;o__Nanopelagicales;f__Nanopelagicaceae;g__Planktophila;s__	N/A	d__Bacteria;p__Actinobacteriota;c__Actinomycetia;o__Nanopelagicales;f__Nanopelagicaceae;g__Planktophila;s__	taxonomic classification defined by topology and ANI
Sample_104_S78	bin_43	Sample_104_S78_bin_43		85.15	2.883	0.537	7397	1676676	d__Bacteria;p__Bacteroidota;c__Bacteroidia;o__UBA7662;f__UBA7662;g__SYHX01;s__SYHX01 sp903856555	GCA_903856555.1	d__Bacteria;p__Bacteroidota;c__Bacteroidia;o__UBA7662;f__UBA7662;g__SYHX01;s__	taxonomic classification defined by topology and ANI
Sample_104_S78	bin_44	Sample_104_S78_bin_44		32.38	8.62	0.402	3605	569936	d__Bacteria;p__Actinobacteriota;c__Actinomycetia;o__Nanopelagicales;f__Nanopelagicaceae;g__Nanopelagicus;s__	GCF_002288305.1	d__Bacteria;p__Actinobacteriota;c__Actinomycetia;o__Nanopelagicales;f__Nanopelagicaceae;g__Nanopelagicus;s__	taxonomic classification defined by topology and ANI
Sample_104_S78	bin_45	Sample_104_S78_bin_45	X	73.2	5.019	0.42	4497	2939161	d__Bacteria;p__Bacteroidota;c__Bacteroidia;o__Cytophagales;f__Cyclobacteriaceae;g__ELB16-189;s__	GCA_013140395.1	d__Bacteria;p__Bacteroidota;c__Bacteroidia;o__Cytophagales;f__Cyclobacteriaceae;g__ELB16-189;s__	taxonomic classification defined by topology and ANI
Sample_104_S78	bin_46	Sample_104_S78_bin_46		50.42	7.146	0.547	4735	1133761	d__Bacteria;p__Actinobacteriota;c__Acidimicrobiia;o__Acidimicrobiales;f__Ilumatobacteraceae;g__UBA3006;s__UBA3006 sp903850275	GCA_903850275.1	d__Bacteria;p__Actinobacteriota;c__Acidimicrobiia;o__Acidimicrobiales;f__Ilumatobacteraceae;g__UBA3006;s__	taxonomic classification defined by topology and ANI
Sample_104_S78	bin_47	Sample_104_S78_bin_47		61.61	2.419	0.571	1928	1305455	d__Bacteria;p__Bacteroidota;c__Bacteroidia;o__Flavobacteriales;f__Schleiferiaceae;g__;s__	N/A	d__Bacteria;p__Bacteroidota;c__Bacteroidia;o__Flavobacteriales;f__Schleiferiaceae;g__;s__	taxonomic classification fully defined by topology
Sample_104_S78	bin_48	Sample_104_S78_bin_48	X	50.45	2.85	0.443	4870	980615	d__Bacteria;p__Actinobacteriota;c__Actinomycetia;o__Nanopelagicales;f__Nanopelagicaceae;g__AAA044-D11;s__	GCA_002340925.1	d__Bacteria;p__Actinobacteriota;c__Actinomycetia;o__Nanopelagicales;f__Nanopelagicaceae;g__AAA044-D11;s__	taxonomic classification defined by topology and ANI
Sample_104_S78	bin_49	Sample_104_S78_bin_49		79.7	4.85	0.466	8978	1477261	d__Bacteria;p__Proteobacteria;c__Gammaproteobacteria;o__Burkholderiales;f__Burkholderiaceae;g__Polynucleobacter;s__Polynucleobacter sp002292975	GCA_002292975.1	d__Bacteria;p__Proteobacteria;c__Gammaproteobacteria;o__Burkholderiales;f__Burkholderiaceae;g__Polynucleobacter;s__	taxonomic classification defined by topology and ANI
Sample_104_S78	bin_5	Sample_104_S78_bin_5	X	70.06	4.269	0.619	2812	1040191	d__Bacteria;p__Chloroflexota;c__Ellin6529;o__CSP1-4;f__UBA10416;g__UBA10416;s__UBA10416 sp903937225	GCA_903937225.1	d__Bacteria;p__Chloroflexota;c__Ellin6529;o__CSP1-4;f__UBA10416;g__UBA10416;s__	taxonomic classification defined by topology and ANI
Sample_104_S78	bin_51	Sample_104_S78_bin_51		43.96	8.62	0.691	3858	2848229	d__Bacteria;p__Planctomycetota;c__Phycisphaerae;o__Phycisphaerales;f__SM1A02;g__QWPT01;s__	GCA_903918555.1	d__Bacteria;p__Planctomycetota;c__Phycisphaerae;o__Phycisphaerales;f__SM1A02;g__QWPT01;s__	taxonomic classification defined by topology and ANI
Sample_104_S78	bin_52	Sample_104_S78_bin_52		55.79	5.172	0.368	5973	893962	d__Bacteria;p__Proteobacteria;c__Gammaproteobacteria;o__Burkholderiales;f__Methylophilaceae;g__Methylopumilus;s__Methylopumilus universalis	GCF_006365315.1	d__Bacteria;p__Proteobacteria;c__Gammaproteobacteria;o__Burkholderiales;f__Methylophilaceae;g__Methylopumilus;s__	taxonomic classification defined by topology and ANI
Sample_104_S78	bin_53	Sample_104_S78_bin_53		34.48	7.758	0.416	4490	442849	d__Bacteria;p__Actinobacteriota;c__Actinomycetia;o__Nanopelagicales;f__Nanopelagicaceae;g__Nanopelagicus;s__Nanopelagicus sp003569185	GCA_003569185.1	d__Bacteria;p__Actinobacteriota;c__Actinomycetia;o__Nanopelagicales;f__Nanopelagicaceae;g__Nanopelagicus;s__	taxonomic classification defined by topology and ANI
Sample_104_S78	bin_54	Sample_104_S78_bin_54	X	63.07	4.182	0.708	3567	2997370	d__Bacteria;p__Proteobacteria;c__Gammaproteobacteria;o__Burkholderiales;f__Burkholderiaceae;g__Rubrivivax;s__	GCA_903828235.1	d__Bacteria;p__Proteobacteria;c__Gammaproteobacteria;o__Burkholderiales;f__Burkholderiaceae;g__Rubrivivax;s__	taxonomic classification defined by topology and ANI
Sample_104_S78	bin_55	Sample_104_S78_bin_55		70.84	0	0.563	5398	1268634	d__Bacteria;p__Bacteroidota;c__Bacteroidia;o__Flavobacteriales;f__Schleiferiaceae;g__TMED14;s__TMED14 sp002292855	GCA_002292855.1	d__Bacteria;p__Bacteroidota;c__Bacteroidia;o__Flavobacteriales;f__Schleiferiaceae;g__TMED14;s__	taxonomic classification defined by topology and ANI
Sample_104_S78	bin_56	Sample_104_S78_bin_56	X	77.58	0	0.358	15491	2741986	d__Bacteria;p__Bacteroidota;c__Bacteroidia;o__Flavobacteriales;f__Flavobacteriaceae;g__Flavobacterium;s__	N/A	d__Bacteria;p__Bacteroidota;c__Bacteroidia;o__Flavobacteriales;f__Flavobacteriaceae;g__Flavobacterium;s__	ANI
Sample_104_S78	bin_57	Sample_104_S78_bin_57	X	88.65	0.819	0.404	5632	2216875	d__Bacteria;p__Bacteroidota;c__Kapabacteria;o__Kapabacteriales;f__UBA961;g__UBA961;s__UBA961 sp002293005	GCA_002293005.1	d__Bacteria;p__Bacteroidota;c__Kapabacteria;o__Kapabacteriales;f__UBA961;g__UBA961;s__	taxonomic classification defined by topology and ANI
Sample_104_S78	bin_58	Sample_104_S78_bin_58		66.83	5.199	0.416	4977	1628220	d__Bacteria;p__Bacteroidota;c__Bacteroidia;o__Chitinophagales;f__Chitinophagaceae;g__JJ008;s__	GCA_005791465.1	d__Bacteria;p__Bacteroidota;c__Bacteroidia;o__Chitinophagales;f__Chitinophagaceae;g__JJ008;s__	taxonomic classification defined by topology and ANI
Sample_104_S78	bin_59	Sample_104_S78_bin_59	X	75.23	2.404	0.555	2891	1981114	d__Bacteria;p__Bacteroidota;c__Kapabacteria;o__Kapabacteriales;f__Kapabacteriaceae;g__UBA10438;s__	GCA_903939735.1	d__Bacteria;p__Bacteroidota;c__Kapabacteria;o__Kapabacteriales;f__Kapabacteriaceae;g__UBA10438;s__	taxonomic classification defined by topology and ANI
Sample_104_S78	bin_6	Sample_104_S78_bin_6	X	73.92	4.105	0.389	3330	1498567	d__Bacteria;p__Bacteroidota;c__Bacteroidia;o__Chitinophagales;f__Chitinophagaceae;g__Sediminibacterium;s__Sediminibacterium sp903958045	GCA_903958045.1	d__Bacteria;p__Bacteroidota;c__Bacteroidia;o__Chitinophagales;f__Chitinophagaceae;g__Sediminibacterium;s__	taxonomic classification defined by topology and ANI
Sample_104_S78	bin_60	Sample_104_S78_bin_60		48.19	0.862	0.652	5134	3475727	d__Bacteria;p__Proteobacteria;c__Gammaproteobacteria;o__Steroidobacterales;f__Steroidobacteraceae;g__UBA964;s__	GCA_010031985.1	d__Bacteria;p__Proteobacteria;c__Gammaproteobacteria;o__Steroidobacterales;f__Steroidobacteraceae;g__UBA964;s__	taxonomic classification defined by topology and ANI
Sample_104_S78	bin_61	Sample_104_S78_bin_61		36.99	9.404	0.449	23575	1191534	d__Bacteria;p__Bacteroidota;c__Bacteroidia;o__Flavobacteriales;f__Crocinitomicaceae;g__UBA952;s__	N/A	d__Bacteria;p__Bacteroidota;c__Bacteroidia;o__Flavobacteriales;f__Crocinitomicaceae;g__UBA952;s__	ANI
Sample_104_S78	bin_62	Sample_104_S78_bin_62	X	68.1	2.196	0.622	3547	1740084	d__Bacteria;p__Proteobacteria;c__Gammaproteobacteria;o__Burkholderiales;f__Burkholderiaceae;g__CAINMN01;s__CAINMN01 sp009923505	GCA_009923505.1	d__Bacteria;p__Proteobacteria;c__Gammaproteobacteria;o__Burkholderiales;f__Burkholderiaceae;g__CAINMN01;s__	taxonomic classification defined by topology and ANI
Sample_104_S78	bin_63	Sample_104_S78_bin_63		90.69	2.14	0.541	8748	1636495	d__Bacteria;p__Proteobacteria;c__Gammaproteobacteria;o__Burkholderiales;f__Burkholderiaceae;g__UBA954;s__UBA954 sp002293155	GCA_002293155.1	d__Bacteria;p__Proteobacteria;c__Gammaproteobacteria;o__Burkholderiales;f__Burkholderiaceae;g__UBA954;s__	taxonomic classification defined by topology and ANI
Sample_104_S78	bin_64	Sample_104_S78_bin_64		54.22	1.704	0.618	2708	2621849	d__Bacteria;p__Planctomycetota;c__Phycisphaerae;o__Phycisphaerales;f__SM1A02;g__QWPT01;s__	GCA_903911205.1	d__Bacteria;p__Planctomycetota;c__Phycisphaerae;o__Phycisphaerales;f__SM1A02;g__QWPT01;s__	taxonomic classification defined by topology and ANI
Sample_104_S78	bin_65	Sample_104_S78_bin_65	X	59.26	3.997	0.692	2821	1844953	d__Bacteria;p__Cyanobacteria;c__Cyanobacteriia;o__PCC-6307;f__Cyanobiaceae;g__Cyanobium;s__	GCA_903917565.1	d__Bacteria;p__Cyanobacteria;c__Cyanobacteriia;o__PCC-6307;f__Cyanobiaceae;g__Cyanobium;s__	taxonomic classification defined by topology and ANI
Sample_104_S78	bin_66	Sample_104_S78_bin_66		56.17	1.459	0.418	6903	2660634	d__Bacteria;p__Cyanobacteria;c__Cyanobacteriia;o__Pseudanabaenales;f__Pseudanabaenaceae;g__Pseudanabaena;s__	N/A	d__Bacteria;p__Cyanobacteria;c__Cyanobacteriia;o__Pseudanabaenales;f__Pseudanabaenaceae;g__Pseudanabaena;s__	taxonomic classification defined by topology and ANI
Sample_104_S78	bin_67	Sample_104_S78_bin_67	X	50.75	1.816	0.656	1661	1871138	d__Bacteria;p__Proteobacteria;c__Alphaproteobacteria;o__Rhodobacterales;f__Rhodobacteraceae;g__Rhodobacter_F;s__	GCA_013297695.1	d__Bacteria;p__Proteobacteria;c__Alphaproteobacteria;o__Rhodobacterales;f__Rhodobacteraceae;g__Rhodobacter_F;s__	taxonomic classification defined by topology and ANI
Sample_104_S78	bin_68	Sample_104_S78_bin_68		37	8.771	0.592	1463	3249401	d__Bacteria;p__Planctomycetota;c__Planctomycetes;o__Planctomycetales;f__Planctomycetaceae;g__SXXK01;s__	GCA_903924405.1	d__Bacteria;p__Planctomycetota;c__Planctomycetes;o__Planctomycetales;f__Planctomycetaceae;g__SXXK01;s__	taxonomic classification defined by topology and ANI
Sample_104_S78	bin_69	Sample_104_S78_bin_69		33.55	0	0.672	1387	975466	d__Bacteria;p__Cyanobacteria;c__Cyanobacteriia;o__PCC-6307;f__Cyanobiaceae;g__UBA5018;s__	GCA_002396505.1	d__Bacteria;p__Cyanobacteria;c__Cyanobacteriia;o__PCC-6307;f__Cyanobiaceae;g__UBA5018;s__	taxonomic classification defined by topology and ANI
Sample_104_S78	bin_7	Sample_104_S78_bin_7	X	90.84	1.704	0.594	20076	3568717	d__Bacteria;p__Planctomycetota;c__Phycisphaerae;o__Phycisphaerales;f__SM1A02;g__QWPT01;s__	GCA_903911205.1	d__Bacteria;p__Planctomycetota;c__Phycisphaerae;o__Phycisphaerales;f__SM1A02;g__QWPT01;s__	taxonomic classification defined by topology and ANI
Sample_104_S78	bin_70	Sample_104_S78_bin_70		72.41	0.967	0.641	5023	5998952	d__Bacteria;p__Myxococcota;c__UBA796;o__UBA796;f__SXON01;g__CAITDR01;s__	GCA_903891165.1	d__Bacteria;p__Myxococcota;c__UBA796;o__UBA796;f__SXON01;g__;s__	taxonomic classification defined by topology and ANI
Sample_104_S78	bin_71	Sample_104_S78_bin_71		32.75	3.448	0.413	4342	385403	d__Bacteria;p__Actinobacteriota;c__Actinomycetia;o__Nanopelagicales;f__Nanopelagicaceae;g__Nanopelagicus;s__Nanopelagicus limnes	GCF_002287885.2	d__Bacteria;p__Actinobacteriota;c__Actinomycetia;o__Nanopelagicales;f__Nanopelagicaceae;g__Nanopelagicus;s__	taxonomic classification defined by topology and ANI
Sample_104_S78	bin_72	Sample_104_S78_bin_72		31.57	7.017	0.708	2992	3601401	d__Bacteria;p__Planctomycetota;c__UBA1135;o__UBA2386;f__UBA2386;g__UBA2386;s__	GCA_005776475.1	d__Bacteria;p__Planctomycetota;c__UBA1135;o__UBA2386;f__UBA2386;g__UBA2386;s__	taxonomic classification defined by topology and ANI
Sample_104_S78	bin_73	Sample_104_S78_bin_73		43.38	0.945	0.387	2786	690133	d__Bacteria;p__Actinobacteriota;c__Actinomycetia;o__Nanopelagicales;f__AcAMD-5;g__ATZT02;s__	GCA_000428345.2	d__Bacteria;p__Actinobacteriota;c__Actinomycetia;o__Nanopelagicales;f__AcAMD-5;g__ATZT02;s__	taxonomic classification defined by topology and ANI
Sample_104_S78	bin_74	Sample_104_S78_bin_74		30.17	0	0.355	2253	893169	d__Bacteria;p__Bacteroidota;c__Bacteroidia;o__Chitinophagales;f__Chitinophagaceae;g__Sediminibacterium;s__	N/A	d__Bacteria;p__Bacteroidota;c__Bacteroidia;o__Chitinophagales;f__Chitinophagaceae;g__Sediminibacterium;s__	taxonomic classification defined by topology and ANI
Sample_104_S78	bin_75	Sample_104_S78_bin_75	X	95.87	0.769	0.697	18749	2542847	d__Bacteria;p__Proteobacteria;c__Alphaproteobacteria;o__Caulobacterales;f__Caulobacteraceae;g__Brevundimonas;s__	N/A	d__Bacteria;p__Proteobacteria;c__Alphaproteobacteria;o__Caulobacterales;f__Caulobacteraceae;g__Brevundimonas;s__	ANI
Sample_104_S78	bin_76	Sample_104_S78_bin_76		41.79	7.878	0.586	1514	1243199	d__Bacteria;p__Proteobacteria;c__Alphaproteobacteria;o__Sphingomonadales;f__Sphingomonadaceae;g__Chakrabartia;s__	GCA_009923795.1	d__Bacteria;p__Proteobacteria;c__Alphaproteobacteria;o__Sphingomonadales;f__Sphingomonadaceae;g__Chakrabartia;s__	taxonomic classification defined by topology and ANI
Sample_104_S78	bin_78	Sample_104_S78_bin_78	X	96.33	0.86	0.558	5502	4758063	d__Bacteria;p__Cyanobacteria;c__Cyanobacteriia;o__PCC-9006;f__Prochlorotrichaceae;g__Prochlorothrix;s__Prochlorothrix hollandica	GCF_000332315.1	d__Bacteria;p__Cyanobacteria;c__Cyanobacteriia;o__PCC-9006;f__Prochlorotrichaceae;g__;s__	taxonomic classification defined by topology and ANI
Sample_104_S78	bin_79	Sample_104_S78_bin_79		67.76	5.09	0.365	4743	1485765	d__Bacteria;p__Bacteroidota;c__Bacteroidia;o__Chitinophagales;f__Chitinophagaceae;g__Sediminibacterium;s__Sediminibacterium sp903933765	GCA_903933765.1	d__Bacteria;p__Bacteroidota;c__Bacteroidia;o__Chitinophagales;f__Chitinophagaceae;g__Sediminibacterium;s__	taxonomic classification defined by topology and ANI
Sample_104_S78	bin_8	Sample_104_S78_bin_8		96.57	2.747	0.688	25384	2060628	d__Bacteria;p__Gemmatimonadota;c__Gemmatimonadetes;o__Gemmatimonadales;f__Gemmatimonadaceae;g__PNKF01;s__	GCA_903906325.1	d__Bacteria;p__Gemmatimonadota;c__Gemmatimonadetes;o__Gemmatimonadales;f__Gemmatimonadaceae;g__PNKF01;s__	taxonomic classification defined by topology and ANI
Sample_104_S78	bin_80	Sample_104_S78_bin_80		31.46	2.586	0.448	4441	711642	d__Bacteria;p__Actinobacteriota;c__Actinomycetia;o__Nanopelagicales;f__Nanopelagicaceae;g__Planktophila;s__	N/A	d__Bacteria;p__Actinobacteriota;c__Actinomycetia;o__Nanopelagicales;f__Nanopelagicaceae;g__Planktophila;s__	taxonomic classification defined by topology and ANI
Sample_104_S78	bin_81	Sample_104_S78_bin_81		34.37	1.754	0.679	1816	4048907	d__Bacteria;p__Myxococcota;c__Myxococcia;o__Myxococcales;f__Myxococcaceae;g__;s__	N/A	d__Bacteria;p__Myxococcota;c__Myxococcia;o__Myxococcales;f__Myxococcaceae;g__;s__	taxonomic novelty determined using RED
Sample_104_S78	bin_83	Sample_104_S78_bin_83		63.94	6.896	0.465	9061	1586285	d__Bacteria;p__Bacteroidota;c__Bacteroidia;o__NS11-12g;f__UBA955;g__UBA955;s__UBA955 sp002293105	GCA_002293105.1	d__Bacteria;p__Bacteroidota;c__Bacteroidia;o__NS11-12g;f__UBA955;g__UBA955;s__	taxonomic classification defined by topology and ANI
Sample_104_S78	bin_87	Sample_104_S78_bin_87		43.88	1.724	0.635	1793	1507967	d__Bacteria;p__Proteobacteria;c__Alphaproteobacteria;o__Rhodobacterales;f__Rhodobacteraceae;g__KMS-5;s__	GCF_011008935.1	d__Bacteria;p__Proteobacteria;c__Alphaproteobacteria;o__Rhodobacterales;f__Rhodobacteraceae;g__;s__	taxonomic classification defined by topology and ANI
Sample_104_S78	bin_88	Sample_104_S78_bin_88		30.32	0	0.418	1913	801372	d__Bacteria;p__Bacteroidota;c__Bacteroidia;o__NS11-12g;f__UKL13-3;g__UKL13-3;s__	N/A	d__Bacteria;p__Bacteroidota;c__Bacteroidia;o__NS11-12g;f__UKL13-3;g__;s__	taxonomic novelty determined using RED
Sample_104_S78	bin_89	Sample_104_S78_bin_89		83.2	1.264	0.674	15012	2091874	d__Bacteria;p__Proteobacteria;c__Gammaproteobacteria;o__Steroidobacterales;f__Steroidobacteraceae;g__UBA964;s__UBA964 sp002292945	GCA_002292945.1	d__Bacteria;p__Proteobacteria;c__Gammaproteobacteria;o__Steroidobacterales;f__Steroidobacteraceae;g__UBA964;s__	taxonomic classification defined by topology and ANI
Sample_104_S78	bin_90	Sample_104_S78_bin_90	X	71.37	4.072	0.406	2241	1228950	d__Bacteria;p__Bacteroidota;c__Bacteroidia;o__Sphingobacteriales;f__Sphingobacteriaceae;g__;s__	N/A	d__Bacteria;p__Bacteroidota;c__Bacteroidia;o__Sphingobacteriales;f__Sphingobacteriaceae;g__;s__	taxonomic classification fully defined by topology
Sample_104_S78	bin_91	Sample_104_S78_bin_91	X	55.9	0	0.626	6022	3046092	d__Bacteria;p__Planctomycetota;c__Phycisphaerae;o__Phycisphaerales;f__SM1A02;g__BJHL01;s__	GCA_014192545.1	d__Bacteria;p__Planctomycetota;c__Phycisphaerae;o__Phycisphaerales;f__SM1A02;g__;s__	taxonomic classification defined by topology and ANI
Sample_104_S78	bin_92	Sample_104_S78_bin_92		31.19	4.31	0.492	3499	280962	d__Bacteria;p__Actinobacteriota;c__Actinomycetia;o__Nanopelagicales;f__Nanopelagicaceae;g__Planktophila;s__	N/A	d__Bacteria;p__Actinobacteriota;c__Actinomycetia;o__Nanopelagicales;f__Nanopelagicaceae;g__Planktophila;s__	taxonomic classification defined by topology and ANI
Sample_104_S78	bin_93	Sample_104_S78_bin_93		97.77	2.502	0.503	16477	4191644	d__Bacteria;p__Bacteroidota;c__Bacteroidia;o__Chitinophagales;f__Saprospiraceae;g__M3007;s__	N/A	d__Bacteria;p__Bacteroidota;c__Bacteroidia;o__Chitinophagales;f__Saprospiraceae;g__M3007;s__	taxonomic classification defined by topology and ANI
Sample_104_S78	bin_94	Sample_104_S78_bin_94	X	61.33	0	0.622	2896	2893394	d__Bacteria;p__Proteobacteria;c__Alphaproteobacteria;o__Acetobacterales;f__Acetobacteraceae;g__Roseomonas_B;s__	GCA_903927465.1	d__Bacteria;p__Proteobacteria;c__Alphaproteobacteria;o__Acetobacterales;f__Acetobacteraceae;g__Roseomonas_B;s__	taxonomic classification defined by topology and ANI
Sample_104_S78	bin_95	Sample_104_S78_bin_95		66.74	3.583	0.469	5057	1136764	d__Bacteria;p__Proteobacteria;c__Gammaproteobacteria;o__Burkholderiales;f__Burkholderiaceae;g__Polynucleobacter;s__Polynucleobacter sp002359975	GCA_002359975.1	d__Bacteria;p__Proteobacteria;c__Gammaproteobacteria;o__Burkholderiales;f__Burkholderiaceae;g__Polynucleobacter;s__	taxonomic classification defined by topology and ANI
Sample_104_S78	bin_96	Sample_104_S78_bin_96	X	73.16	2.765	0.716	3061	3555962	d__Bacteria;p__Proteobacteria;c__Alphaproteobacteria;o__Azospirillales;f__Azospirillaceae;g__;s__	N/A	d__Bacteria;p__Proteobacteria;c__Alphaproteobacteria;o__Azospirillales;f__Azospirillaceae;g__;s__	taxonomic novelty determined using RED
Sample_104_S78	bin_97	Sample_104_S78_bin_97	X	65.51	0	0.33	14617	1892477	d__Bacteria;p__Bacteroidota;c__Bacteroidia;o__Flavobacteriales;f__Flavobacteriaceae;g__Flavobacterium;s__	N/A	d__Bacteria;p__Bacteroidota;c__Bacteroidia;o__Flavobacteriales;f__Flavobacteriaceae;g__Flavobacterium;s__	ANI
Sample_104_S78	bin_99	Sample_104_S78_bin_99	X	93.18	0	0.673	58362	3527509	d__Bacteria;p__Planctomycetota;c__Phycisphaerae;o__Phycisphaerales;f__SM1A02;g__WM-009;s__	GCA_013822085.1	d__Bacteria;p__Planctomycetota;c__Phycisphaerae;o__Phycisphaerales;f__SM1A02;g__;s__	taxonomic classification defined by topology and ANI
Sample_105_S5	bin_1	Sample_105_S5_bin_1		89.84	1.746	0.536	7948	1700799	d__Bacteria;p__Bacteroidota;c__Bacteroidia;o__UBA7662;f__UBA7662;g__SYHX01;s__SYHX01 sp903856555	GCA_903856555.1	d__Bacteria;p__Bacteroidota;c__Bacteroidia;o__UBA7662;f__UBA7662;g__SYHX01;s__	taxonomic classification defined by topology and ANI
Sample_105_S5	bin_10	Sample_105_S5_bin_10		39.98	8.288	0.653	2036	1646594	d__Bacteria;p__Cyanobacteria;c__Cyanobacteriia;o__PCC-6307;f__Cyanobiaceae;g__UBA5018;s__	GCA_002396505.1	d__Bacteria;p__Cyanobacteria;c__Cyanobacteriia;o__PCC-6307;f__Cyanobiaceae;g__UBA5018;s__	taxonomic classification defined by topology and ANI
Sample_105_S5	bin_100	Sample_105_S5_bin_100		70.95	4.074	0.478	3581	2098097	d__Bacteria;p__Armatimonadota;c__Fimbriimonadia;o__Fimbriimonadales;f__Fimbriimonadaceae;g__Fimbriimonas;s__	N/A	d__Bacteria;p__Armatimonadota;c__Fimbriimonadia;o__Fimbriimonadales;f__Fimbriimonadaceae;g__Fimbriimonas;s__	taxonomic classification fully defined by topology
Sample_105_S5	bin_101	Sample_105_S5_bin_101		32.05	3.448	0.403	1450	729857	d__Bacteria;p__Actinobacteriota;c__Actinomycetia;o__Nanopelagicales;f__Nanopelagicaceae;g__Nanopelagicus;s__	GCF_002288305.1	d__Bacteria;p__Actinobacteriota;c__Actinomycetia;o__Nanopelagicales;f__Nanopelagicaceae;g__Nanopelagicus;s__	taxonomic classification defined by topology and ANI
Sample_105_S5	bin_102	Sample_105_S5_bin_102		52.45	3.417	0.607	1630	2678221	d__Bacteria;p__Verrucomicrobiota;c__Verrucomicrobiae;o__Verrucomicrobiales;f__Verrucomicrobiaceae;g__Prosthecobacter;s__	N/A	d__Bacteria;p__Verrucomicrobiota;c__Verrucomicrobiae;o__Verrucomicrobiales;f__Verrucomicrobiaceae;g__Prosthecobacter;s__	ANI
Sample_105_S5	bin_103	Sample_105_S5_bin_103	X	69.51	2.272	0.442	3089	3317362	d__Bacteria;p__Planctomycetota;c__Planctomycetes;o__Gemmatales;f__Gemmataceae;g__UBA969;s__UBA969 sp002303765	GCA_002303765.1	d__Bacteria;p__Planctomycetota;c__Planctomycetes;o__Gemmatales;f__Gemmataceae;g__UBA969;s__	taxonomic classification defined by topology and ANI
Sample_105_S5	bin_104	Sample_105_S5_bin_104		31.03	8.62	0.374	3017	2913815	d__Bacteria;p__Cyanobacteria;c__Cyanobacteriia;o__Cyanobacteriales;f__Nostocaceae;g__Dolichospermum;s__	N/A	d__Bacteria;p__Cyanobacteria;c__Cyanobacteriia;o__Cyanobacteriales;f__Nostocaceae;g__Dolichospermum;s__	taxonomic classification defined by topology and ANI
Sample_105_S5	bin_105	Sample_105_S5_bin_105		40.82	0.526	0.505	2943	597494	d__Bacteria;p__Actinobacteriota;c__Actinomycetia;o__Nanopelagicales;f__Nanopelagicaceae;g__IMCC26077;s__	GCA_009921625.1	d__Bacteria;p__Actinobacteriota;c__Actinomycetia;o__Nanopelagicales;f__Nanopelagicaceae;g__IMCC26077;s__	taxonomic classification defined by topology and ANI
Sample_105_S5	bin_106	Sample_105_S5_bin_106		33.38	1.852	0.432	2791	702799	d__Bacteria;p__Proteobacteria;c__Gammaproteobacteria;o__Legionellales;f__Legionellaceae;g__GCA-2786165;s__GCA-2786165 sp903877115	GCA_903877115.1	d__Bacteria;p__Proteobacteria;c__Gammaproteobacteria;o__Legionellales;f__Legionellaceae;g__GCA-2786165;s__	taxonomic classification defined by topology and ANI
Sample_105_S5	bin_107	Sample_105_S5_bin_107		48.4	0	0.693	3463	1233471	d__Bacteria;p__Planctomycetota;c__Phycisphaerae;o__Phycisphaerales;f__SM1A02;g__UBA966;s__	N/A	d__Bacteria;p__Planctomycetota;c__Phycisphaerae;o__Phycisphaerales;f__SM1A02;g__;s__	taxonomic novelty determined using RED
Sample_105_S5	bin_109	Sample_105_S5_bin_109		97.28	0.317	0.527	11697	5005738	d__Bacteria;p__Planctomycetota;c__Planctomycetes;o__Isosphaerales;f__Isosphaeraceae;g__QWQI01;s__	N/A	d__Bacteria;p__Planctomycetota;c__Planctomycetes;o__Isosphaerales;f__Isosphaeraceae;g__;s__	taxonomic novelty determined using RED
Sample_105_S5	bin_11	Sample_105_S5_bin_11		32.35	9.578	0.3	1636	12338534	d__Bacteria;p__Proteobacteria;c__Alphaproteobacteria;o__Rickettsiales;f__UBA1997;g__;s__	N/A	d__Bacteria;p__Proteobacteria;c__Alphaproteobacteria;o__Rickettsiales;f__;g__;s__	taxonomic novelty determined using RED
Sample_105_S5	bin_110	Sample_105_S5_bin_110		30.48	6.896	0.63	4504	2028345	d__Bacteria;p__Proteobacteria;c__Gammaproteobacteria;o__Ga0077536;f__Ga0077536;g__;s__	N/A	d__Bacteria;p__Proteobacteria;c__Gammaproteobacteria;o__Ga0077536;f__Ga0077536;g__;s__	taxonomic novelty determined using RED
Sample_105_S5	bin_111	Sample_105_S5_bin_111	X	85.12	2.342	0.486	6898	2359796	d__Bacteria;p__Proteobacteria;c__Gammaproteobacteria;o__Burkholderiales;f__Burkholderiaceae;g__SYFN01;s__SYFN01 sp903846425	GCA_903846425.1	d__Bacteria;p__Proteobacteria;c__Gammaproteobacteria;o__Burkholderiales;f__Burkholderiaceae;g__SYFN01;s__	taxonomic classification defined by topology and ANI
Sample_105_S5	bin_112	Sample_105_S5_bin_112		62.75	0	0.604	2730	1942205	d__Bacteria;p__Proteobacteria;c__Alphaproteobacteria;o__Rhodobacterales;f__Rhodobacteraceae;g__CYK-10;s__	GCA_903873585.1	d__Bacteria;p__Proteobacteria;c__Alphaproteobacteria;o__Rhodobacterales;f__Rhodobacteraceae;g__CYK-10;s__	taxonomic classification defined by topology and ANI
Sample_105_S5	bin_113	Sample_105_S5_bin_113		94.04	1.19	0.504	20894	2680773	d__Bacteria;p__Bacteroidota;c__Bacteroidia;o__AKYH767;f__UBA4408;g__CAIMMJ01;s__	N/A	d__Bacteria;p__Bacteroidota;c__Bacteroidia;o__AKYH767;f__UBA4408;g__;s__	taxonomic novelty determined using RED
Sample_105_S5	bin_116	Sample_105_S5_bin_116		44.95	7.784	0.665	3471	1724699	d__Bacteria;p__Planctomycetota;c__Planctomycetes;o__Pirellulales;f__UBA1268;g__QWPN01;s__	GCA_003669255.1	d__Bacteria;p__Planctomycetota;c__Planctomycetes;o__Pirellulales;f__UBA1268;g__QWPN01;s__	taxonomic classification defined by topology and ANI
Sample_105_S5	bin_117	Sample_105_S5_bin_117	X	86.14	1.139	0.579	5884	3938741	d__Bacteria;p__Acidobacteriota;c__Blastocatellia;o__RBC074;f__RBC074;g__CAIOZW01;s__	GCA_903862855.1	d__Bacteria;p__Acidobacteriota;c__Blastocatellia;o__RBC074;f__RBC074;g__CAIOZW01;s__	taxonomic classification defined by topology and ANI
Sample_105_S5	bin_118	Sample_105_S5_bin_118		79.92	1.461	0.544	4368	2552422	d__Bacteria;p__Cyanobacteria;c__Cyanobacteriia;o__Phormidesmiales;f__Phormidesmiaceae;g__Nodosilinea;s__	GCA_012031045.1	d__Bacteria;p__Cyanobacteria;c__Cyanobacteriia;o__Phormidesmiales;f__Phormidesmiaceae;g__Nodosilinea;s__	taxonomic classification defined by topology and ANI
Sample_105_S5	bin_119	Sample_105_S5_bin_119		92.72	1.393	0.618	10907	4372652	d__Bacteria;p__Chloroflexota;c__Anaerolineae;o__Caldilineales;f__Caldilineaceae;g__Caldilinea;s__	GCA_903858085.1	d__Bacteria;p__Chloroflexota;c__Anaerolineae;o__Caldilineales;f__Caldilineaceae;g__Caldilinea;s__	taxonomic classification defined by topology and ANI
Sample_105_S5	bin_12	Sample_105_S5_bin_12	X	91.18	2.364	0.528	10104	1936198	d__Bacteria;p__Verrucomicrobiota;c__Verrucomicrobiae;o__Chthoniobacterales;f__Terrimicrobiaceae;g__UBA967;s__	N/A	d__Bacteria;p__Verrucomicrobiota;c__Verrucomicrobiae;o__Chthoniobacterales;f__Terrimicrobiaceae;g__UBA967;s__	ANI
Sample_105_S5	bin_120	Sample_105_S5_bin_120	X	82.4	2.202	0.53	3714	1108433	d__Bacteria;p__Actinobacteriota;c__Actinomycetia;o__Actinomycetales;f__Microbacteriaceae;g__Aquiluna;s__	GCA_002479805.1	d__Bacteria;p__Actinobacteriota;c__Actinomycetia;o__Actinomycetales;f__Microbacteriaceae;g__Aquiluna;s__	taxonomic classification defined by topology and ANI
Sample_105_S5	bin_121	Sample_105_S5_bin_121		45.66	9.195	0.567	1481	938024	d__Bacteria;p__Proteobacteria;c__Gammaproteobacteria;o__Burkholderiales;f__Burkholderiaceae;g__CAINMN01;s__	GCA_009925585.1	d__Bacteria;p__Proteobacteria;c__Gammaproteobacteria;o__Burkholderiales;f__Burkholderiaceae;g__CAINMN01;s__	taxonomic classification defined by topology and ANI
Sample_105_S5	bin_122	Sample_105_S5_bin_122		31.57	3.508	0.697	3664	1210554	d__Bacteria;p__Planctomycetota;c__Phycisphaerae;o__Phycisphaerales;f__SM1A02;g__QWPT01;s__	GCA_903918555.1	d__Bacteria;p__Planctomycetota;c__Phycisphaerae;o__Phycisphaerales;f__SM1A02;g__QWPT01;s__	taxonomic classification defined by topology and ANI
Sample_105_S5	bin_123	Sample_105_S5_bin_123		48.14	5.067	0.667	5352	961429	d__Bacteria;p__Verrucomicrobiota;c__Verrucomicrobiae;o__Opitutales;f__UBA953;g__UBA953;s__	GCA_004293385.1	d__Bacteria;p__Verrucomicrobiota;c__Verrucomicrobiae;o__Opitutales;f__UBA953;g__UBA953;s__	taxonomic classification defined by topology and ANI
Sample_105_S5	bin_124	Sample_105_S5_bin_124		70.86	4.301	0.724	7576	1986968	d__Bacteria;p__Planctomycetota;c__Phycisphaerae;o__Phycisphaerales;f__SM1A02;g__UBA966;s__	N/A	d__Bacteria;p__Planctomycetota;c__Phycisphaerae;o__Phycisphaerales;f__SM1A02;g__;s__	taxonomic novelty determined using RED
Sample_105_S5	bin_125	Sample_105_S5_bin_125		37.22	0	0.704	8189	4586591	d__Bacteria;p__Planctomycetota;c__UBA1135;o__UBA2386;f__UBA2386;g__UBA2386;s__	GCA_005776475.1	d__Bacteria;p__Planctomycetota;c__UBA1135;o__UBA2386;f__UBA2386;g__UBA2386;s__	taxonomic classification defined by topology and ANI
Sample_105_S5	bin_126	Sample_105_S5_bin_126		54.06	3.645	0.554	2131	1417169	d__Bacteria;p__Proteobacteria;c__Gammaproteobacteria;o__Burkholderiales;f__Burkholderiaceae;g__SYFN01;s__	GCA_005800405.1	d__Bacteria;p__Proteobacteria;c__Gammaproteobacteria;o__Burkholderiales;f__Burkholderiaceae;g__SYFN01;s__	taxonomic classification defined by topology and ANI
Sample_105_S5	bin_127	Sample_105_S5_bin_127		32.75	5.172	0.516	3853	1733966	d__Bacteria;p__Actinobacteriota;c__Acidimicrobiia;o__Acidimicrobiales;f__Ilumatobacteraceae;g__UBA2093;s__	GCA_005788815.1	d__Bacteria;p__Actinobacteriota;c__Acidimicrobiia;o__Acidimicrobiales;f__Ilumatobacteraceae;g__UBA2093;s__	taxonomic classification defined by topology and ANI
Sample_105_S5	bin_128	Sample_105_S5_bin_128	X	91.15	3.069	0.684	6088	4481988	d__Bacteria;p__Verrucomicrobiota;c__Verrucomicrobiae;o__Pedosphaerales;f__UBA9464;g__UBA6176;s__	GCA_903880005.1	d__Bacteria;p__Verrucomicrobiota;c__Verrucomicrobiae;o__Pedosphaerales;f__UBA9464;g__UBA6176;s__	taxonomic classification defined by topology and ANI
Sample_105_S5	bin_129	Sample_105_S5_bin_129	X	94.22	0.99	0.504	9929	3699619	d__Bacteria;p__Bacteroidota;c__Bacteroidia;o__Chitinophagales;f__Saprospiraceae;g__M3007;s__	N/A	d__Bacteria;p__Bacteroidota;c__Bacteroidia;o__Chitinophagales;f__Saprospiraceae;g__M3007;s__	taxonomic classification defined by topology and ANI
Sample_105_S5	bin_13	Sample_105_S5_bin_13		78.8	5.049	0.359	6655	1973628	d__Bacteria;p__Bacteroidota;c__Bacteroidia;o__Chitinophagales;f__Chitinophagaceae;g__Sediminibacterium;s__	GCA_003509845.1	d__Bacteria;p__Bacteroidota;c__Bacteroidia;o__Chitinophagales;f__Chitinophagaceae;g__Sediminibacterium;s__	taxonomic classification defined by topology and ANI
Sample_105_S5	bin_130	Sample_105_S5_bin_130		56.88	3.26	0.604	7451	2638209	d__Bacteria;p__Cyanobacteria;c__Cyanobacteriia;o__PCC-6307;f__Cyanobiaceae;g__UBA5018;s__	GCA_002396505.1	d__Bacteria;p__Cyanobacteria;c__Cyanobacteriia;o__PCC-6307;f__Cyanobiaceae;g__UBA5018;s__	taxonomic classification defined by topology and ANI
Sample_105_S5	bin_131	Sample_105_S5_bin_131		80.34	1.724	0.46	8611	1988775	d__Bacteria;p__Bacteroidota;c__Bacteroidia;o__NS11-12g;f__UBA955;g__UBA955;s__UBA955 sp002293105	GCA_002293105.1	d__Bacteria;p__Bacteroidota;c__Bacteroidia;o__NS11-12g;f__UBA955;g__UBA955;s__	taxonomic classification defined by topology and ANI
Sample_105_S5	bin_132	Sample_105_S5_bin_132		53.44	0	0.414	3332	1220068	d__Bacteria;p__Bacteroidota;c__Bacteroidia;o__Chitinophagales;f__Chitinophagaceae;g__JJ008;s__JJ008 sp005791465	GCA_005791465.1	d__Bacteria;p__Bacteroidota;c__Bacteroidia;o__Chitinophagales;f__Chitinophagaceae;g__JJ008;s__	taxonomic classification defined by topology and ANI
Sample_105_S5	bin_133	Sample_105_S5_bin_133		83.83	3.019	0.644	10863	2318848	d__Bacteria;p__Proteobacteria;c__Gammaproteobacteria;o__Steroidobacterales;f__Steroidobacteraceae;g__UBA964;s__UBA964 sp903885195	GCA_903885195.1	d__Bacteria;p__Proteobacteria;c__Gammaproteobacteria;o__Steroidobacterales;f__Steroidobacteraceae;g__UBA964;s__	taxonomic classification defined by topology and ANI
Sample_105_S5	bin_134	Sample_105_S5_bin_134		60.79	1.639	0.439	4432	1345547	d__Bacteria;p__Bacteroidota;c__Bacteroidia;o__NS11-12g;f__UBA955;g__UBA955;s__	GCA_903959115.1	d__Bacteria;p__Bacteroidota;c__Bacteroidia;o__NS11-12g;f__UBA955;g__UBA955;s__	taxonomic classification defined by topology and ANI
Sample_105_S5	bin_135	Sample_105_S5_bin_135		49.88	1.451	0.602	1759	1854500	d__Bacteria;p__Verrucomicrobiota;c__Verrucomicrobiae;o__Opitutales;f__UBA953;g__UBA953;s__	GCA_903895475.1	d__Bacteria;p__Verrucomicrobiota;c__Verrucomicrobiae;o__Opitutales;f__UBA953;g__UBA953;s__	taxonomic classification defined by topology and ANI
Sample_105_S5	bin_136	Sample_105_S5_bin_136		61.45	7.798	0.501	3092	1324861	d__Bacteria;p__Actinobacteriota;c__Acidimicrobiia;o__Acidimicrobiales;f__Ilumatobacteraceae;g__BACL27;s__	N/A	d__Bacteria;p__Actinobacteriota;c__Acidimicrobiia;o__Acidimicrobiales;f__Ilumatobacteraceae;g__BACL27;s__	taxonomic classification defined by topology and ANI
Sample_105_S5	bin_137	Sample_105_S5_bin_137		42.24	1.724	0.35	3826	851033	d__Bacteria;p__Bacteroidota;c__Bacteroidia;o__Flavobacteriales;f__Flavobacteriaceae;g__Flavobacterium;s__	N/A	d__Bacteria;p__Bacteroidota;c__Bacteroidia;o__Flavobacteriales;f__Flavobacteriaceae;g__Flavobacterium;s__	taxonomic classification defined by topology and ANI
Sample_105_S5	bin_138	Sample_105_S5_bin_138		75.81	5.812	0.353	3969	1629039	d__Bacteria;p__Bacteroidota;c__Bacteroidia;o__Chitinophagales;f__Chitinophagaceae;g__Sediminibacterium;s__	GCA_903825095.1	d__Bacteria;p__Bacteroidota;c__Bacteroidia;o__Chitinophagales;f__Chitinophagaceae;g__Sediminibacterium;s__	taxonomic classification defined by topology and ANI
Sample_105_S5	bin_139	Sample_105_S5_bin_139		57.56	1.64	0.386	2861	749753	d__Bacteria;p__Actinobacteriota;c__Actinomycetia;o__Nanopelagicales;f__AcAMD-5;g__ATZT02;s__	GCA_014190035.1	d__Bacteria;p__Actinobacteriota;c__Actinomycetia;o__Nanopelagicales;f__AcAMD-5;g__ATZT02;s__	taxonomic classification defined by topology and ANI
Sample_105_S5	bin_14	Sample_105_S5_bin_14		72.09	7.954	0.537	3523	2036459	d__Bacteria;p__Planctomycetota;c__Phycisphaerae;o__Phycisphaerales;f__SM1A02;g__SYAC01;s__SYAC01 sp903831295	GCA_903831295.1	d__Bacteria;p__Planctomycetota;c__Phycisphaerae;o__Phycisphaerales;f__SM1A02;g__SYAC01;s__	taxonomic classification defined by topology and ANI
Sample_105_S5	bin_140	Sample_105_S5_bin_140		34.48	1.724	0.63	3875	808870	d__Bacteria;p__Verrucomicrobiota;c__Verrucomicrobiae;o__Chthoniobacterales;f__JACTMZ01;g__JACTMZ01;s__	GCA_903953565.1	d__Bacteria;p__Verrucomicrobiota;c__Verrucomicrobiae;o__Chthoniobacterales;f__JACTMZ01;g__JACTMZ01;s__	taxonomic classification defined by topology and ANI
Sample_105_S5	bin_141	Sample_105_S5_bin_141	X	74.13	0	0.33	9472	1584699	d__Bacteria;p__Bacteroidota;c__Bacteroidia;o__Flavobacteriales;f__Flavobacteriaceae;g__Flavobacterium;s__	GCA_903838055.1	d__Bacteria;p__Bacteroidota;c__Bacteroidia;o__Flavobacteriales;f__Flavobacteriaceae;g__Flavobacterium;s__	taxonomic classification defined by topology and ANI
Sample_105_S5	bin_142	Sample_105_S5_bin_142		55.99	2.318	0.651	1909	1457995	d__Bacteria;p__Proteobacteria;c__Alphaproteobacteria;o__Sphingomonadales;f__Sphingomonadaceae;g__Sandarakinorhabdus;s__Sandarakinorhabdus limnophila	GCF_000420765.1	d__Bacteria;p__Proteobacteria;c__Alphaproteobacteria;o__Sphingomonadales;f__Sphingomonadaceae;g__Sandarakinorhabdus;s__	taxonomic classification defined by topology and ANI
Sample_105_S5	bin_143	Sample_105_S5_bin_143		30.56	4.368	0.596	1711	3848709	d__Bacteria;p__Acidobacteriota;c__Acidobacteriae;o__Bryobacterales;f__Bryobacteraceae;g__BOG-234;s__	N/A	d__Bacteria;p__Acidobacteriota;c__Acidobacteriae;o__Bryobacterales;f__Bryobacteraceae;g__BOG-234;s__	taxonomic classification fully defined by topology
Sample_105_S5	bin_144	Sample_105_S5_bin_144		92.87	0	0.519	15749	5298273	d__Bacteria;p__Planctomycetota;c__Planctomycetes;o__Pirellulales;f__Pirellulaceae;g__Pirellula_B;s__	GCA_903837255.1	d__Bacteria;p__Planctomycetota;c__Planctomycetes;o__Pirellulales;f__Pirellulaceae;g__Pirellula_B;s__	taxonomic classification defined by topology and ANI
Sample_105_S5	bin_145	Sample_105_S5_bin_145		62.59	1.913	0.702	3901	3567064	d__Bacteria;p__Myxococcota;c__Bradymonadia;o__UBA7976;f__UBA1532;g__;s__	N/A	d__Bacteria;p__Myxococcota;c__Bradymonadia;o__UBA7976;f__UBA1532;g__;s__	taxonomic classification fully defined by topology
Sample_105_S5	bin_147	Sample_105_S5_bin_147		31.94	7.437	0.586	3339	1158426	d__Bacteria;p__Proteobacteria;c__Gammaproteobacteria;o__Burkholderiales;f__Burkholderiaceae;g__Rhodoferax;s__	N/A	d__Bacteria;p__Proteobacteria;c__Gammaproteobacteria;o__Burkholderiales;f__Burkholderiaceae;g__Rhodoferax;s__	ANI
Sample_105_S5	bin_148	Sample_105_S5_bin_148	X	52.45	2.003	0.614	6891	1963949	d__Bacteria;p__Verrucomicrobiota;c__Verrucomicrobiae;o__Opitutales;f__Opitutaceae;g__CAITWF01;s__	GCA_005799525.1	d__Bacteria;p__Verrucomicrobiota;c__Verrucomicrobiae;o__Opitutales;f__Opitutaceae;g__CAITWF01;s__	taxonomic classification defined by topology and ANI
Sample_105_S5	bin_149	Sample_105_S5_bin_149		30.17	2.068	0.657	2566	775904	d__Bacteria;p__Cyanobacteria;c__Cyanobacteriia;o__PCC-6307;f__Cyanobiaceae;g__UBA5018;s__UBA5018 sp002396505	GCA_002396505.1	d__Bacteria;p__Cyanobacteria;c__Cyanobacteriia;o__PCC-6307;f__Cyanobiaceae;g__UBA5018;s__	taxonomic classification defined by topology and ANI
Sample_105_S5	bin_15	Sample_105_S5_bin_15		40.9	9.915	0.396	3705	3272385	d__Bacteria;p__Proteobacteria;c__Gammaproteobacteria;o__Burkholderiales;f__Methylophilaceae;g__Methylopumilus;s__	N/A	d__Bacteria;p__Proteobacteria;c__Gammaproteobacteria;o__Burkholderiales;f__Methylophilaceae;g__Methylopumilus;s__	taxonomic classification fully defined by topology
Sample_105_S5	bin_150	Sample_105_S5_bin_150		37.06	8.62	0.462	3699	563877	d__Bacteria;p__Actinobacteriota;c__Actinomycetia;o__Nanopelagicales;f__Nanopelagicaceae;g__Planktophila;s__	GCA_903820565.1	d__Bacteria;p__Actinobacteriota;c__Actinomycetia;o__Nanopelagicales;f__Nanopelagicaceae;g__Planktophila;s__	taxonomic classification defined by topology and ANI
Sample_105_S5	bin_151	Sample_105_S5_bin_151		64.82	1.724	0.59	4276	2346558	d__Bacteria;p__Verrucomicrobiota;c__Verrucomicrobiae;o__Chthoniobacterales;f__Chthoniobacteraceae;g__SXWH01;s__	GCA_903929475.1	d__Bacteria;p__Verrucomicrobiota;c__Verrucomicrobiae;o__Chthoniobacterales;f__Chthoniobacteraceae;g__SXWH01;s__	taxonomic classification defined by topology and ANI
Sample_105_S5	bin_152	Sample_105_S5_bin_152		34.48	6.034	0.518	3104	936348	d__Bacteria;p__Actinobacteriota;c__Acidimicrobiia;o__Acidimicrobiales;f__Ilumatobacteraceae;g__UBA3006;s__	N/A	d__Bacteria;p__Actinobacteriota;c__Acidimicrobiia;o__Acidimicrobiales;f__Ilumatobacteraceae;g__UBA3006;s__	taxonomic classification defined by topology and ANI
Sample_105_S5	bin_153	Sample_105_S5_bin_153		88.01	2.342	0.419	6790	2023743	d__Bacteria;p__Bacteroidota;c__Bacteroidia;o__Flavobacteriales;f__Crocinitomicaceae;g__UBA952;s__UBA952 sp903823565	GCA_903823565.1	d__Bacteria;p__Bacteroidota;c__Bacteroidia;o__Flavobacteriales;f__Crocinitomicaceae;g__UBA952;s__	taxonomic classification defined by topology and ANI
Sample_105_S5	bin_154	Sample_105_S5_bin_154		41.37	6.034	0.655	3666	1756585	d__Bacteria;p__Proteobacteria;c__Gammaproteobacteria;o__Burkholderiales;f__Burkholderiaceae;g__SYIM01;s__	N/A	d__Bacteria;p__Proteobacteria;c__Gammaproteobacteria;o__Burkholderiales;f__Burkholderiaceae;g__SYIM01;s__	ANI
Sample_105_S5	bin_155	Sample_105_S5_bin_155		83.15	3.102	0.673	12719	2063916	d__Bacteria;p__Proteobacteria;c__Gammaproteobacteria;o__Steroidobacterales;f__Steroidobacteraceae;g__UBA964;s__UBA964 sp002292945	GCA_002292945.1	d__Bacteria;p__Proteobacteria;c__Gammaproteobacteria;o__Steroidobacterales;f__Steroidobacteraceae;g__UBA964;s__	taxonomic classification defined by topology and ANI
Sample_105_S5	bin_156	Sample_105_S5_bin_156		62.2	2.905	0.537	5971	895157	d__Bacteria;p__Actinobacteriota;c__Acidimicrobiia;o__Acidimicrobiales;f__Ilumatobacteraceae;g__UBA3006;s__UBA3006 sp903850275	GCA_903850275.1	d__Bacteria;p__Actinobacteriota;c__Acidimicrobiia;o__Acidimicrobiales;f__Ilumatobacteraceae;g__UBA3006;s__	taxonomic classification defined by topology and ANI
Sample_105_S5	bin_158	Sample_105_S5_bin_158		32.49	2.027	0.579	2129	1023026	d__Bacteria;p__Verrucomicrobiota;c__Verrucomicrobiae;o__Chthoniobacterales;f__Terrimicrobiaceae;g__UBA967;s__	GCA_002396485.1	d__Bacteria;p__Verrucomicrobiota;c__Verrucomicrobiae;o__Chthoniobacterales;f__Terrimicrobiaceae;g__UBA967;s__	taxonomic classification defined by topology and ANI
Sample_105_S5	bin_16	Sample_105_S5_bin_16		42.39	1.724	0.525	3157	926627	d__Bacteria;p__Actinobacteriota;c__Acidimicrobiia;o__Acidimicrobiales;f__Ilumatobacteraceae;g__Casp-actino8;s__	N/A	d__Bacteria;p__Actinobacteriota;c__Acidimicrobiia;o__Acidimicrobiales;f__Ilumatobacteraceae;g__Casp-actino8;s__	taxonomic classification defined by topology and ANI
Sample_105_S5	bin_160	Sample_105_S5_bin_160		45.5	5.935	0.556	1501	3256938	d__Bacteria;p__Planctomycetota;c__Planctomycetes;o__Pirellulales;f__Pirellulaceae;g__Pirellula_B;s__	GCA_003671195.1	d__Bacteria;p__Planctomycetota;c__Planctomycetes;o__Pirellulales;f__Pirellulaceae;g__Pirellula_B;s__	taxonomic classification defined by topology and ANI
Sample_105_S5	bin_161	Sample_105_S5_bin_161		37.01	1.724	0.704	1480	1693738	d__Bacteria;p__Proteobacteria;c__Alphaproteobacteria;o__Caulobacterales;f__Caulobacteraceae;g__Phenylobacterium;s__	GCA_903842425.1	d__Bacteria;p__Proteobacteria;c__Alphaproteobacteria;o__Caulobacterales;f__Caulobacteraceae;g__Phenylobacterium;s__	taxonomic classification defined by topology and ANI
Sample_105_S5	bin_162	Sample_105_S5_bin_162		49.03	2.84	0.598	1554	1805014	d__Bacteria;p__Planctomycetota;c__Phycisphaerae;o__Phycisphaerales;f__SM1A02;g__UBA966;s__	GCA_002737585.1	d__Bacteria;p__Planctomycetota;c__Phycisphaerae;o__Phycisphaerales;f__SM1A02;g__UBA966;s__	taxonomic classification defined by topology and ANI
Sample_105_S5	bin_164	Sample_105_S5_bin_164		40.06	4.31	0.645	1903	2981995	d__Bacteria;p__Verrucomicrobiota;c__Verrucomicrobiae;o__Pedosphaerales;f__SXTU01;g__SXTU01;s__SXTU01 sp903863315	GCA_903863315.1	d__Bacteria;p__Verrucomicrobiota;c__Verrucomicrobiae;o__Pedosphaerales;f__SXTU01;g__SXTU01;s__	taxonomic classification defined by topology and ANI
Sample_105_S5	bin_165	Sample_105_S5_bin_165		42.3	2.272	0.662	2414	2246051	d__Bacteria;p__Planctomycetota;c__Phycisphaerae;o__Phycisphaerales;f__SM1A02;g__JABWBB01;s__	N/A	d__Bacteria;p__Planctomycetota;c__Phycisphaerae;o__Phycisphaerales;f__SM1A02;g__;s__	taxonomic novelty determined using RED
Sample_105_S5	bin_166	Sample_105_S5_bin_166		43.33	6.896	0.559	1426	1946781	d__Bacteria;p__Bdellovibrionota_C;c__UBA2361;o__UBA2361;f__UBA2361;g__OMII01;s__	GCA_900299035.1	d__Bacteria;p__Bdellovibrionota_C;c__UBA2361;o__UBA2361;f__UBA2361;g__OMII01;s__	taxonomic classification defined by topology and ANI
Sample_105_S5	bin_167	Sample_105_S5_bin_167		36.55	6.198	0.519	1463	1743485	d__Bacteria;p__Proteobacteria;c__Gammaproteobacteria;o__UBA4486;f__UBA4486;g__;s__	N/A	d__Bacteria;p__Proteobacteria;c__Gammaproteobacteria;o__UBA4486;f__UBA4486;g__;s__	taxonomic novelty determined using RED
Sample_105_S5	bin_168	Sample_105_S5_bin_168		42.89	8.72	0.546	1773	2409787	d__Bacteria;p__Planctomycetota;c__Planctomycetes;o__Gemmatales;f__Gemmataceae;g__;s__	N/A	d__Bacteria;p__Planctomycetota;c__Planctomycetes;o__Gemmatales;f__Gemmataceae;g__;s__	taxonomic novelty determined using RED
Sample_105_S5	bin_169	Sample_105_S5_bin_169		57.34	2.553	0.38	2015	2256279	d__Bacteria;p__Bacteroidota;c__Bacteroidia;o__Chitinophagales;f__Saprospiraceae;g__BJGN01;s__	GCA_014190515.1	d__Bacteria;p__Bacteroidota;c__Bacteroidia;o__Chitinophagales;f__Saprospiraceae;g__;s__	taxonomic classification defined by topology and ANI
Sample_105_S5	bin_17	Sample_105_S5_bin_17		80.02	0.996	0.565	4898	3262070	d__Bacteria;p__Cyanobacteria;c__Cyanobacteriia;o__PCC-9006;f__Prochlorotrichaceae;g__Prochlorothrix;s__Prochlorothrix hollandica	GCF_000332315.1	d__Bacteria;p__Cyanobacteria;c__Cyanobacteriia;o__PCC-9006;f__Prochlorotrichaceae;g__;s__	taxonomic classification defined by topology and ANI
Sample_105_S5	bin_170	Sample_105_S5_bin_170		31.85	3.508	0.593	1420	3175487	d__Bacteria;p__Planctomycetota;c__Planctomycetes;o__Planctomycetales;f__Planctomycetaceae;g__SXXK01;s__	N/A	d__Bacteria;p__Planctomycetota;c__Planctomycetes;o__Planctomycetales;f__Planctomycetaceae;g__SXXK01;s__	taxonomic classification fully defined by topology
Sample_105_S5	bin_171	Sample_105_S5_bin_171		48.27	5.329	0.582	2027	2103181	d__Bacteria;p__Proteobacteria;c__Gammaproteobacteria;o__Pseudomonadales;f__Pseudohongiellaceae;g__CAILUG01;s__CAILUG01 sp903887045	GCA_903887045.1	d__Bacteria;p__Proteobacteria;c__Gammaproteobacteria;o__Pseudomonadales;f__Pseudohongiellaceae;g__CAILUG01;s__	taxonomic classification defined by topology and ANI
Sample_105_S5	bin_18	Sample_105_S5_bin_18		92.24	3.448	0.637	15309	6088718	d__Bacteria;p__Planctomycetota;c__Planctomycetes;o__Planctomycetales;f__UBA10511;g__UBA10511;s__UBA10511 sp903861195	GCA_903861195.1	d__Bacteria;p__Planctomycetota;c__Planctomycetes;o__Planctomycetales;f__UBA10511;g__UBA10511;s__	taxonomic classification defined by topology and ANI
Sample_105_S5	bin_19	Sample_105_S5_bin_19		63.73	4.478	0.63	9480	849755	d__Bacteria;p__Chloroflexota;c__Ellin6529;o__CSP1-4;f__UBA10416;g__UBA10416;s__UBA10416 sp003670475	GCA_003670475.1	d__Bacteria;p__Chloroflexota;c__Ellin6529;o__CSP1-4;f__UBA10416;g__UBA10416;s__	taxonomic classification defined by topology and ANI
Sample_105_S5	bin_2	Sample_105_S5_bin_2		92.21	1.652	0.539	13205	1726029	d__Bacteria;p__Proteobacteria;c__Gammaproteobacteria;o__Burkholderiales;f__Burkholderiaceae;g__UBA954;s__UBA954 sp002293155	GCA_002293155.1	d__Bacteria;p__Proteobacteria;c__Gammaproteobacteria;o__Burkholderiales;f__Burkholderiaceae;g__UBA954;s__	taxonomic classification defined by topology and ANI
Sample_105_S5	bin_20	Sample_105_S5_bin_20		33.93	3.448	0.364	1524	656507	d__Bacteria;p__Bacteroidota;c__Bacteroidia;o__Flavobacteriales;f__Crocinitomicaceae;g__UBA952;s__	GCA_903939755.1	d__Bacteria;p__Bacteroidota;c__Bacteroidia;o__Flavobacteriales;f__Crocinitomicaceae;g__UBA952;s__	taxonomic classification defined by topology and ANI
Sample_105_S5	bin_21	Sample_105_S5_bin_21		37.71	0.877	0.689	3558	1661117	d__Bacteria;p__Planctomycetota;c__Planctomycetes;o__Pirellulales;f__UBA1268;g__QWPN01;s__	GCA_003669255.1	d__Bacteria;p__Planctomycetota;c__Planctomycetes;o__Pirellulales;f__UBA1268;g__QWPN01;s__	taxonomic classification defined by topology and ANI
Sample_105_S5	bin_22	Sample_105_S5_bin_22		86.51	1.702	0.601	28372	2214690	d__Bacteria;p__Proteobacteria;c__Gammaproteobacteria;o__Steroidobacterales;f__Steroidobacteraceae;g__UBA964;s__UBA964 sp903910215	GCA_903910215.1	d__Bacteria;p__Proteobacteria;c__Gammaproteobacteria;o__Steroidobacterales;f__Steroidobacteraceae;g__UBA964;s__	taxonomic classification defined by topology and ANI
Sample_105_S5	bin_23	Sample_105_S5_bin_23	X	98.18	2.158	0.524	8175	2008289	d__Bacteria;p__Cyanobacteria;c__Cyanobacteriia;o__PCC-6307;f__Cyanobiaceae;g__Synechococcus_D;s__Synechococcus_D lacustris	GCF_003011125.1	d__Bacteria;p__Cyanobacteria;c__Cyanobacteriia;o__PCC-6307;f__Cyanobiaceae;g__Synechococcus_D;s__	taxonomic classification defined by topology and ANI
Sample_105_S5	bin_25	Sample_105_S5_bin_25		57.32	1.724	0.462	4415	1017659	d__Bacteria;p__Actinobacteriota;c__Actinomycetia;o__Nanopelagicales;f__Nanopelagicaceae;g__Planktophila;s__	GCA_903939005.1	d__Bacteria;p__Actinobacteriota;c__Actinomycetia;o__Nanopelagicales;f__Nanopelagicaceae;g__Planktophila;s__	taxonomic classification defined by topology and ANI
Sample_105_S5	bin_27	Sample_105_S5_bin_27		36.2	6.896	0.617	1710	3552306	d__Bacteria;p__Verrucomicrobiota;c__Verrucomicrobiae;o__Chthoniobacterales;f__Chthoniobacteraceae;g__CAIURC01;s__	N/A	d__Bacteria;p__Verrucomicrobiota;c__Verrucomicrobiae;o__Chthoniobacterales;f__Chthoniobacteraceae;g__;s__	taxonomic novelty determined using RED
Sample_105_S5	bin_28	Sample_105_S5_bin_28		56.03	0	0.642	5557	2426023	d__Bacteria;p__Proteobacteria;c__Alphaproteobacteria;o__Caulobacterales;f__Hyphomonadaceae;g__UBA7672;s__UBA7672 sp903842595	GCA_903842595.1	d__Bacteria;p__Proteobacteria;c__Alphaproteobacteria;o__Caulobacterales;f__Hyphomonadaceae;g__UBA7672;s__	taxonomic classification defined by topology and ANI
Sample_105_S5	bin_29	Sample_105_S5_bin_29	X	59.63	1.724	0.523	4534	1419041	d__Bacteria;p__Actinobacteriota;c__Acidimicrobiia;o__Acidimicrobiales;f__Ilumatobacteraceae;g__F1-20-MAGs119;s__	N/A	d__Bacteria;p__Actinobacteriota;c__Acidimicrobiia;o__Acidimicrobiales;f__Ilumatobacteraceae;g__F1-20-MAGs119;s__	taxonomic classification defined by topology and ANI
Sample_105_S5	bin_3	Sample_105_S5_bin_3		47.36	0	0.722	7450	1603144	d__Bacteria;p__Planctomycetota;c__Phycisphaerae;o__Phycisphaerales;f__SM1A02;g__UBA966;s__	N/A	d__Bacteria;p__Planctomycetota;c__Phycisphaerae;o__Phycisphaerales;f__SM1A02;g__;s__	taxonomic novelty determined using RED
Sample_105_S5	bin_30	Sample_105_S5_bin_30		78.08	1.149	0.662	11316	4877249	d__Bacteria;p__Planctomycetota;c__Planctomycetes;o__Planctomycetales;f__UBA10511;g__;s__	N/A	d__Bacteria;p__Planctomycetota;c__Planctomycetes;o__Planctomycetales;f__UBA10511;g__;s__	taxonomic novelty determined using RED
Sample_105_S5	bin_31	Sample_105_S5_bin_31		40.9	7.445	0.549	3156	954746	d__Bacteria;p__Verrucomicrobiota;c__Verrucomicrobiae;o__Chthoniobacterales;f__Chthoniobacteraceae;g__;s__	N/A	d__Bacteria;p__Verrucomicrobiota;c__Verrucomicrobiae;o__Chthoniobacterales;f__Chthoniobacteraceae;g__;s__	taxonomic novelty determined using RED
Sample_105_S5	bin_32	Sample_105_S5_bin_32		59	5.044	0.328	2368	866705	d__Bacteria;p__Proteobacteria;c__Alphaproteobacteria;o__Rickettsiales;f__UBA1997;g__SYAR01;s__	GCA_903858915.1	d__Bacteria;p__Proteobacteria;c__Alphaproteobacteria;o__Rickettsiales;f__UBA1997;g__SYAR01;s__	taxonomic classification defined by topology and ANI
Sample_105_S5	bin_33	Sample_105_S5_bin_33		81.76	1.848	0.552	3097	3040253	d__Bacteria;p__Bacteroidota;c__Bacteroidia;o__Chitinophagales;f__Saprospiraceae;g__M3007;s__	N/A	d__Bacteria;p__Bacteroidota;c__Bacteroidia;o__Chitinophagales;f__Saprospiraceae;g__M3007;s__	taxonomic classification fully defined by topology
Sample_105_S5	bin_34	Sample_105_S5_bin_34		38.78	2.925	0.572	1623	1250502	d__Bacteria;p__Verrucomicrobiota;c__Verrucomicrobiae;o__Opitutales;f__Opitutaceae;g__Lacunisphaera;s__	N/A	d__Bacteria;p__Verrucomicrobiota;c__Verrucomicrobiae;o__Opitutales;f__Opitutaceae;g__Lacunisphaera;s__	taxonomic classification defined by topology and ANI
Sample_105_S5	bin_36	Sample_105_S5_bin_36		43.62	0	0.666	8327	2220183	d__Bacteria;p__Gemmatimonadota;c__Gemmatimonadetes;o__Gemmatimonadales;f__Gemmatimonadaceae;g__;s__	N/A	d__Bacteria;p__Gemmatimonadota;c__Gemmatimonadetes;o__Gemmatimonadales;f__Gemmatimonadaceae;g__;s__	taxonomic novelty determined using RED
Sample_105_S5	bin_38	Sample_105_S5_bin_38		86.5	5.405	0.432	16107	1433887	d__Bacteria;p__Chlamydiota;c__Chlamydiia;o__2-12-FULL-49-11;f__RGXB01;g__RGXB01;s__	GCA_010029555.1	d__Bacteria;p__Chlamydiota;c__Chlamydiia;o__2-12-FULL-49-11;f__RGXB01;g__RGXB01;s__	taxonomic classification defined by topology and ANI
Sample_105_S5	bin_39	Sample_105_S5_bin_39		31.2	6.645	0.423	1560	5586166	d__Bacteria;p__UBP17;c__;o__;f__;g__;s__	N/A	d__Bacteria;p__;c__;o__;f__;g__;s__	taxonomic novelty determined using RED
Sample_105_S5	bin_4	Sample_105_S5_bin_4		82.57	1.847	0.458	6086	2162562	d__Bacteria;p__Bacteroidota;c__Bacteroidia;o__Chitinophagales;f__Chitinophagaceae;g__Sediminibacterium;s__	N/A	d__Bacteria;p__Bacteroidota;c__Bacteroidia;o__Chitinophagales;f__Chitinophagaceae;g__Sediminibacterium;s__	taxonomic classification fully defined by topology
Sample_105_S5	bin_40	Sample_105_S5_bin_40		85.83	2.868	0.682	6015	3784664	d__Bacteria;p__Proteobacteria;c__Gammaproteobacteria;o__Burkholderiales;f__CAIKXV01;g__CAIKXV01;s__CAIKXV01 sp903873475	GCA_903873475.1	d__Bacteria;p__Proteobacteria;c__Gammaproteobacteria;o__Burkholderiales;f__CAIKXV01;g__CAIKXV01;s__	taxonomic classification defined by topology and ANI
Sample_105_S5	bin_41	Sample_105_S5_bin_41		37.41	0	0.411	7721	798286	d__Bacteria;p__Actinobacteriota;c__Actinomycetia;o__Nanopelagicales;f__Nanopelagicaceae;g__Nanopelagicus;s__	GCA_009705675.1	d__Bacteria;p__Actinobacteriota;c__Actinomycetia;o__Nanopelagicales;f__Nanopelagicaceae;g__Nanopelagicus;s__	taxonomic classification defined by topology and ANI
Sample_105_S5	bin_42	Sample_105_S5_bin_42		33.19	6.815	0.459	1441	548707	d__Bacteria;p__Actinobacteriota;c__Actinomycetia;o__Nanopelagicales;f__Nanopelagicaceae;g__Planktophila;s__	GCF_002288185.1	d__Bacteria;p__Actinobacteriota;c__Actinomycetia;o__Nanopelagicales;f__Nanopelagicaceae;g__Planktophila;s__	taxonomic classification defined by topology and ANI
Sample_105_S5	bin_43	Sample_105_S5_bin_43		96.62	1.255	0.594	15775	6066451	d__Bacteria;p__Planctomycetota;c__Planctomycetes;o__Planctomycetales;f__Planctomycetaceae;g__SXXK01;s__SXXK01 sp005791255	GCA_005791255.1	d__Bacteria;p__Planctomycetota;c__Planctomycetes;o__Planctomycetales;f__Planctomycetaceae;g__SXXK01;s__	taxonomic classification defined by topology and ANI
Sample_105_S5	bin_44	Sample_105_S5_bin_44		83.54	3.919	0.557	6681	1514234	d__Bacteria;p__Bacteroidota;c__Bacteroidia;o__Flavobacteriales;f__Schleiferiaceae;g__TMED14;s__TMED14 sp002292855	GCA_002292855.1	d__Bacteria;p__Bacteroidota;c__Bacteroidia;o__Flavobacteriales;f__Schleiferiaceae;g__TMED14;s__	taxonomic classification defined by topology and ANI
Sample_105_S5	bin_45	Sample_105_S5_bin_45		57.17	0	0.502	1754	858407	d__Bacteria;p__Actinobacteriota;c__Acidimicrobiia;o__Acidimicrobiales;f__Ilumatobacteraceae;g__BACL27;s__	N/A	d__Bacteria;p__Actinobacteriota;c__Acidimicrobiia;o__Acidimicrobiales;f__Ilumatobacteraceae;g__BACL27;s__	ANI
Sample_105_S5	bin_46	Sample_105_S5_bin_46		78.86	4.326	0.464	11246	1069056	d__Bacteria;p__Acidobacteriota;c__Holophagae;o__Holophagales;f__Holophagaceae;g__UBA12189;s__UBA12189 sp014189895	GCA_014189895.1	d__Bacteria;p__Acidobacteriota;c__Holophagae;o__Holophagales;f__Holophagaceae;g__UBA12189;s__	taxonomic classification defined by topology and ANI
Sample_105_S5	bin_47	Sample_105_S5_bin_47		69.78	1.098	0.436	10059	954711	d__Bacteria;p__Dependentiae;c__Babeliae;o__Babeliales;f__GCA-2401785;g__;s__	N/A	d__Bacteria;p__Dependentiae;c__Babeliae;o__Babeliales;f__;g__;s__	taxonomic novelty determined using RED
Sample_105_S5	bin_49	Sample_105_S5_bin_49		45.68	6.896	0.45	3622	520595	d__Bacteria;p__Actinobacteriota;c__Actinomycetia;o__Nanopelagicales;f__Nanopelagicaceae;g__UBA3012;s__	N/A	d__Bacteria;p__Actinobacteriota;c__Actinomycetia;o__Nanopelagicales;f__Nanopelagicaceae;g__UBA3012;s__	taxonomic classification defined by topology and ANI
Sample_105_S5	bin_5	Sample_105_S5_bin_5		96.4	2.941	0.547	12903	5163676	d__Bacteria;p__Planctomycetota;c__Planctomycetes;o__Pirellulales;f__Pirellulaceae;g__Pirellula_B;s__Pirellula_B sp903837255	GCA_903837255.1	d__Bacteria;p__Planctomycetota;c__Planctomycetes;o__Pirellulales;f__Pirellulaceae;g__Pirellula_B;s__	taxonomic classification defined by topology and ANI
Sample_105_S5	bin_50	Sample_105_S5_bin_50		49.66	8.197	0.579	1635	1154836	d__Bacteria;p__Actinobacteriota;c__Acidimicrobiia;o__Acidimicrobiales;f__Ilumatobacteraceae;g__UBA2093;s__	N/A	d__Bacteria;p__Actinobacteriota;c__Acidimicrobiia;o__Acidimicrobiales;f__Ilumatobacteraceae;g__UBA2093;s__	ANI
Sample_105_S5	bin_51	Sample_105_S5_bin_51		80.27	3.558	0.614	3790	2988937	d__Bacteria;p__Proteobacteria;c__Alphaproteobacteria;o__Acetobacterales;f__Acetobacteraceae;g__Roseomonas_B;s__Roseomonas_B sp903844785	GCA_903844785.1	d__Bacteria;p__Proteobacteria;c__Alphaproteobacteria;o__Acetobacterales;f__Acetobacteraceae;g__Roseomonas_B;s__	taxonomic classification defined by topology and ANI
Sample_105_S5	bin_52	Sample_105_S5_bin_52		41.85	1.363	0.573	2102	5148034	d__Bacteria;p__Chloroflexota;c__Anaerolineae;o__Caldilineales;f__Caldilineaceae;g__CFX5;s__	N/A	d__Bacteria;p__Chloroflexota;c__Anaerolineae;o__Caldilineales;f__Caldilineaceae;g__;s__	taxonomic novelty determined using RED
Sample_105_S5	bin_53	Sample_105_S5_bin_53		64.55	1.915	0.568	2964	2961899	d__Bacteria;p__Planctomycetota;c__Planctomycetes;o__Pirellulales;f__Pirellulaceae;g__BJ22;s__	N/A	d__Bacteria;p__Planctomycetota;c__Planctomycetes;o__Pirellulales;f__Pirellulaceae;g__;s__	taxonomic novelty determined using RED
Sample_105_S5	bin_54	Sample_105_S5_bin_54		56.99	1.176	0.618	3062	4212087	d__Bacteria;p__Planctomycetota;c__Planctomycetes;o__Pirellulales;f__Pirellulaceae;g__UBA6163;s__	GCA_002422955.1	d__Bacteria;p__Planctomycetota;c__Planctomycetes;o__Pirellulales;f__Pirellulaceae;g__UBA6163;s__	taxonomic classification defined by topology and ANI
Sample_105_S5	bin_55	Sample_105_S5_bin_55		41.37	8.62	0.367	5534	780632	d__Bacteria;p__Proteobacteria;c__Gammaproteobacteria;o__Burkholderiales;f__Methylophilaceae;g__Methylopumilus;s__Methylopumilus planktonicus	GCF_000981505.1	d__Bacteria;p__Proteobacteria;c__Gammaproteobacteria;o__Burkholderiales;f__Methylophilaceae;g__Methylopumilus;s__	taxonomic classification defined by topology and ANI
Sample_105_S5	bin_56	Sample_105_S5_bin_56		90.13	5.128	0.515	9941	1575489	d__Bacteria;p__Actinobacteriota;c__Acidimicrobiia;o__Acidimicrobiales;f__Ilumatobacteraceae;g__BACL27;s__	GCA_002737635.1	d__Bacteria;p__Actinobacteriota;c__Acidimicrobiia;o__Acidimicrobiales;f__Ilumatobacteraceae;g__BACL27;s__	taxonomic classification defined by topology and ANI
Sample_105_S5	bin_57	Sample_105_S5_bin_57		43.42	4.166	0.43	4709	2029974	d__Bacteria;p__Cyanobacteria;c__Cyanobacteriia;o__Pseudanabaenales;f__Pseudanabaenaceae;g__Pseudanabaena;s__	GCF_006937785.1	d__Bacteria;p__Cyanobacteria;c__Cyanobacteriia;o__Pseudanabaenales;f__Pseudanabaenaceae;g__Pseudanabaena;s__	taxonomic classification defined by topology and ANI
Sample_105_S5	bin_58	Sample_105_S5_bin_58		37.53	3.448	0.532	4530	2190628	d__Bacteria;p__Proteobacteria;c__Gammaproteobacteria;o__Burkholderiales;f__Burkholderiaceae;g__Limnohabitans_A;s__	GCF_003063375.1	d__Bacteria;p__Proteobacteria;c__Gammaproteobacteria;o__Burkholderiales;f__Burkholderiaceae;g__Limnohabitans_A;s__	taxonomic classification defined by topology and ANI
Sample_105_S5	bin_6	Sample_105_S5_bin_6		62.24	2.391	0.691	2744	3099775	d__Bacteria;p__Proteobacteria;c__Alphaproteobacteria;o__CACIAM-22H2;f__CACIAM-22H2;g__CAIOSQ01;s__CAIOSQ01 sp903860935	GCA_903860935.1	d__Bacteria;p__Proteobacteria;c__Alphaproteobacteria;o__CACIAM-22H2;f__CACIAM-22H2;g__;s__	taxonomic classification defined by topology and ANI
Sample_105_S5	bin_60	Sample_105_S5_bin_60		37.38	6.896	0.696	2102	4523874	d__Bacteria;p__Verrucomicrobiota;c__Verrucomicrobiae;o__Opitutales;f__Opitutaceae;g__CAITWF01;s__	GCA_903948415.1	d__Bacteria;p__Verrucomicrobiota;c__Verrucomicrobiae;o__Opitutales;f__Opitutaceae;g__CAITWF01;s__	taxonomic classification defined by topology and ANI
Sample_105_S5	bin_61	Sample_105_S5_bin_61		57.14	6.125	0.528	3132	1513270	d__Bacteria;p__Actinobacteriota;c__Acidimicrobiia;o__Acidimicrobiales;f__Ilumatobacteraceae;g__Casp-actino8;s__	N/A	d__Bacteria;p__Actinobacteriota;c__Acidimicrobiia;o__Acidimicrobiales;f__Ilumatobacteraceae;g__Casp-actino8;s__	taxonomic classification defined by topology and ANI
Sample_105_S5	bin_62	Sample_105_S5_bin_62		30.09	8.62	0.521	4227	849178	d__Bacteria;p__Actinobacteriota;c__Acidimicrobiia;o__Acidimicrobiales;f__Ilumatobacteraceae;g__UBA3006;s__	GCA_903895515.1	d__Bacteria;p__Actinobacteriota;c__Acidimicrobiia;o__Acidimicrobiales;f__Ilumatobacteraceae;g__UBA3006;s__	taxonomic classification defined by topology and ANI
Sample_105_S5	bin_63	Sample_105_S5_bin_63		69.18	1.136	0.712	4513	2582719	d__Bacteria;p__Planctomycetota;c__Phycisphaerae;o__Phycisphaerales;f__SM1A02;g__;s__	N/A	d__Bacteria;p__Planctomycetota;c__Phycisphaerae;o__Phycisphaerales;f__SM1A02;g__;s__	taxonomic classification fully defined by topology
Sample_105_S5	bin_64	Sample_105_S5_bin_64		79.2	3.289	0.623	6732	7313089	d__Bacteria;p__Acidobacteriota;c__Acidobacteriae;o__Bryobacterales;f__Bryobacteraceae;g__Ga0077553;s__	GCA_009697495.1	d__Bacteria;p__Acidobacteriota;c__Acidobacteriae;o__Bryobacterales;f__Bryobacteraceae;g__Ga0077553;s__	taxonomic classification defined by topology and ANI
Sample_105_S5	bin_67	Sample_105_S5_bin_67		67.98	3.265	0.606	3730	2799480	d__Bacteria;p__Verrucomicrobiota;c__Verrucomicrobiae;o__Pedosphaerales;f__UBA9464;g__SXXZ01;s__	N/A	d__Bacteria;p__Verrucomicrobiota;c__Verrucomicrobiae;o__Pedosphaerales;f__UBA9464;g__SXXZ01;s__	taxonomic classification defined by topology and ANI
Sample_105_S5	bin_69	Sample_105_S5_bin_69	X	60.5	1.724	0.67	2631	3098364	d__Bacteria;p__Proteobacteria;c__Alphaproteobacteria;o__Acetobacterales;f__Acetobacteraceae;g__UBA6159;s__	GCA_002422345.1	d__Bacteria;p__Proteobacteria;c__Alphaproteobacteria;o__Acetobacterales;f__Acetobacteraceae;g__;s__	taxonomic classification defined by topology and ANI
Sample_105_S5	bin_7	Sample_105_S5_bin_7		30.66	6.896	0.651	2092	961158	d__Bacteria;p__Verrucomicrobiota;c__Verrucomicrobiae;o__Opitutales;f__UBA953;g__UBA953;s__	GCA_004293385.1	d__Bacteria;p__Verrucomicrobiota;c__Verrucomicrobiae;o__Opitutales;f__UBA953;g__UBA953;s__	taxonomic classification defined by topology and ANI
Sample_105_S5	bin_71	Sample_105_S5_bin_71		34.56	3.508	0.68	5061	2421427	d__Bacteria;p__Verrucomicrobiota;c__Verrucomicrobiae;o__Opitutales;f__Opitutaceae;g__ER46;s__ER46 sp903900845	GCA_903900845.1	d__Bacteria;p__Verrucomicrobiota;c__Verrucomicrobiae;o__Opitutales;f__Opitutaceae;g__ER46;s__	taxonomic classification defined by topology and ANI
Sample_105_S5	bin_72	Sample_105_S5_bin_72	X	51.9	4.342	0.368	4402	1295219	d__Bacteria;p__Bacteroidota;c__Bacteroidia;o__Flavobacteriales;f__Crocinitomicaceae;g__UBA952;s__	GCA_903939755.1	d__Bacteria;p__Bacteroidota;c__Bacteroidia;o__Flavobacteriales;f__Crocinitomicaceae;g__UBA952;s__	taxonomic classification defined by topology and ANI
Sample_105_S5	bin_73	Sample_105_S5_bin_73		76.28	4.095	0.671	2931	2180949	d__Bacteria;p__Planctomycetota;c__Phycisphaerae;o__Phycisphaerales;f__SM1A02;g__SYAC01;s__SYAC01 sp903867275	GCA_903867275.1	d__Bacteria;p__Planctomycetota;c__Phycisphaerae;o__Phycisphaerales;f__SM1A02;g__SYAC01;s__	taxonomic classification defined by topology and ANI
Sample_105_S5	bin_75	Sample_105_S5_bin_75		31.68	0.479	0.428	3758	1241282	d__Bacteria;p__Cyanobacteria;c__Cyanobacteriia;o__Pseudanabaenales;f__Pseudanabaenaceae;g__Pseudanabaena;s__	N/A	d__Bacteria;p__Cyanobacteria;c__Cyanobacteriia;o__Pseudanabaenales;f__Pseudanabaenaceae;g__Pseudanabaena;s__	ANI
Sample_105_S5	bin_76	Sample_105_S5_bin_76	X	92.82	2.888	0.514	11176	1873852	d__Bacteria;p__Bacteroidota;c__Bacteroidia;o__UBA7662;f__UBA7662;g__SYHX01;s__SYHX01 sp009927485	GCA_009927485.1	d__Bacteria;p__Bacteroidota;c__Bacteroidia;o__UBA7662;f__UBA7662;g__SYHX01;s__	taxonomic classification defined by topology and ANI
Sample_105_S5	bin_77	Sample_105_S5_bin_77		31.75	2.631	0.684	7163	1895749	d__Bacteria;p__Planctomycetota;c__Phycisphaerae;o__Phycisphaerales;f__SM1A02;g__QWPT01;s__	GCA_903918555.1	d__Bacteria;p__Planctomycetota;c__Phycisphaerae;o__Phycisphaerales;f__SM1A02;g__QWPT01;s__	taxonomic classification defined by topology and ANI
Sample_105_S5	bin_78	Sample_105_S5_bin_78	X	76.82	0.714	0.626	6926	2786307	d__Bacteria;p__Verrucomicrobiota;c__Verrucomicrobiae;o__Opitutales;f__Opitutaceae;g__Tous-C4FEB;s__Tous-C4FEB sp002304445	GCA_002304445.1	d__Bacteria;p__Verrucomicrobiota;c__Verrucomicrobiae;o__Opitutales;f__Opitutaceae;g__Tous-C4FEB;s__	taxonomic classification defined by topology and ANI
Sample_105_S5	bin_79	Sample_105_S5_bin_79		95.35	4.81	0.397	7081	2145153	d__Bacteria;p__Bacteroidota;c__Bacteroidia;o__Flavobacteriales;f__Crocinitomicaceae;g__UBA952;s__UBA952 sp903935095	GCA_903935095.1	d__Bacteria;p__Bacteroidota;c__Bacteroidia;o__Flavobacteriales;f__Crocinitomicaceae;g__UBA952;s__	taxonomic classification defined by topology and ANI
Sample_105_S5	bin_8	Sample_105_S5_bin_8		43.27	8.433	0.286	1910	636794	d__Bacteria;p__Proteobacteria;c__Alphaproteobacteria;o__Pelagibacterales;f__Pelagibacteraceae;g__Fonsibacter;s__	GCA_000419465.1	d__Bacteria;p__Proteobacteria;c__Alphaproteobacteria;o__Pelagibacterales;f__Pelagibacteraceae;g__Fonsibacter;s__	taxonomic classification defined by topology and ANI
Sample_105_S5	bin_80	Sample_105_S5_bin_80		91.28	2.86	0.53	6053	2658979	d__Bacteria;p__Proteobacteria;c__Gammaproteobacteria;o__Burkholderiales;f__Burkholderiaceae;g__UBA3064;s__UBA3064 sp005787245	GCA_900299025.1	d__Bacteria;p__Proteobacteria;c__Gammaproteobacteria;o__Burkholderiales;f__Burkholderiaceae;g__UBA3064;s__	taxonomic classification defined by topology and ANI
Sample_105_S5	bin_81	Sample_105_S5_bin_81		60.59	1.787	0.582	2154	962280	d__Bacteria;p__Actinobacteriota;c__Acidimicrobiia;o__Acidimicrobiales;f__Ilumatobacteraceae;g__F1-60-MAGs027;s__	GCA_005800965.1	d__Bacteria;p__Actinobacteriota;c__Acidimicrobiia;o__Acidimicrobiales;f__Ilumatobacteraceae;g__F1-60-MAGs027;s__	taxonomic classification defined by topology and ANI
Sample_105_S5	bin_82	Sample_105_S5_bin_82		71.74	8.522	0.677	4259	2168380	d__Bacteria;p__Planctomycetota;c__Phycisphaerae;o__Phycisphaerales;f__SM1A02;g__SYIB01;s__SYIB01 sp903927725	GCA_903927725.1	d__Bacteria;p__Planctomycetota;c__Phycisphaerae;o__Phycisphaerales;f__SM1A02;g__SYIB01;s__	taxonomic classification defined by topology and ANI
Sample_105_S5	bin_83	Sample_105_S5_bin_83		81.52	0.714	0.506	11066	1952345	d__Bacteria;p__Bacteroidota;c__Bacteroidia;o__UBA7662;f__UBA7662;g__F1-60-MAGs140;s__F1-60-MAGs140 sp005799065	GCA_005799065.1	d__Bacteria;p__Bacteroidota;c__Bacteroidia;o__UBA7662;f__UBA7662;g__F1-60-MAGs140;s__	taxonomic classification defined by topology and ANI
Sample_105_S5	bin_84	Sample_105_S5_bin_84		86.31	1.219	0.704	7266	3633562	d__Bacteria;p__Proteobacteria;c__Gammaproteobacteria;o__Burkholderiales;f__Burkholderiaceae;g__CAIZPE01;s__CAIZPE01 sp903934795	GCA_903934795.1	d__Bacteria;p__Proteobacteria;c__Gammaproteobacteria;o__Burkholderiales;f__Burkholderiaceae;g__CAIZPE01;s__	taxonomic classification defined by topology and ANI
Sample_105_S5	bin_86	Sample_105_S5_bin_86		32.79	7.497	0.39	2030	612071	d__Bacteria;p__Actinobacteriota;c__Actinomycetia;o__Nanopelagicales;f__Nanopelagicaceae;g__Nanopelagicus;s__	GCF_002288305.1	d__Bacteria;p__Actinobacteriota;c__Actinomycetia;o__Nanopelagicales;f__Nanopelagicaceae;g__Nanopelagicus;s__	taxonomic classification defined by topology and ANI
Sample_105_S5	bin_87	Sample_105_S5_bin_87	X	90.21	1.217	0.444	6018	2188271	d__Bacteria;p__Cyanobacteria;c__Vampirovibrionia;o__Vampirovibrionales;f__;g__;s__	N/A	d__Bacteria;p__Cyanobacteria;c__Vampirovibrionia;o__;f__;g__;s__	taxonomic novelty determined using RED
Sample_105_S5	bin_88	Sample_105_S5_bin_88		74.22	0	0.401	3756	1629491	d__Bacteria;p__Bdellovibrionota;c__UBA2428;o__UBA2428;f__UBA2428;g__;s__	N/A	d__Bacteria;p__Bdellovibrionota;c__UBA2428;o__UBA2428;f__UBA2428;g__;s__	taxonomic novelty determined using RED
Sample_105_S5	bin_89	Sample_105_S5_bin_89		33.26	8.573	0.651	4024	1481838	d__Bacteria;p__Cyanobacteria;c__Cyanobacteriia;o__PCC-6307;f__Cyanobiaceae;g__Cyanobium;s__	GCA_014191755.1	d__Bacteria;p__Cyanobacteria;c__Cyanobacteriia;o__PCC-6307;f__Cyanobiaceae;g__Cyanobium;s__	taxonomic classification defined by topology and ANI
Sample_105_S5	bin_9	Sample_105_S5_bin_9		66.52	2.272	0.692	11175	2530344	d__Bacteria;p__Planctomycetota;c__Phycisphaerae;o__Phycisphaerales;f__SM1A02;g__QWPT01;s__QWPT01 sp903856525	GCA_903856525.1	d__Bacteria;p__Planctomycetota;c__Phycisphaerae;o__Phycisphaerales;f__SM1A02;g__QWPT01;s__	taxonomic classification defined by topology and ANI
Sample_105_S5	bin_91	Sample_105_S5_bin_91		77.11	3.076	0.447	4452	1338209	d__Bacteria;p__Proteobacteria;c__Gammaproteobacteria;o__Burkholderiales;f__Burkholderiaceae;g__Polynucleobacter;s__Polynucleobacter cosmopolitanus	GCF_002224225.1	d__Bacteria;p__Proteobacteria;c__Gammaproteobacteria;o__Burkholderiales;f__Burkholderiaceae;g__Polynucleobacter;s__	taxonomic classification defined by topology and ANI
Sample_105_S5	bin_92	Sample_105_S5_bin_92		46.06	1.313	0.427	2492	1284258	d__Bacteria;p__Bacteroidota;c__Bacteroidia;o__Chitinophagales;f__Chitinophagaceae;g__Sediminibacterium;s__	GCA_903899675.1	d__Bacteria;p__Bacteroidota;c__Bacteroidia;o__Chitinophagales;f__Chitinophagaceae;g__Sediminibacterium;s__	taxonomic classification defined by topology and ANI
Sample_105_S5	bin_93	Sample_105_S5_bin_93		43.26	9.247	0.346	3394	943882	d__Bacteria;p__Proteobacteria;c__Gammaproteobacteria;o__Burkholderiales;f__Methylophilaceae;g__Methylopumilus;s__Methylopumilus universalis	GCF_006365315.1	d__Bacteria;p__Proteobacteria;c__Gammaproteobacteria;o__Burkholderiales;f__Methylophilaceae;g__Methylopumilus;s__	taxonomic classification defined by topology and ANI
Sample_105_S5	bin_94	Sample_105_S5_bin_94		31.57	5.263	0.673	3247	547678	d__Bacteria;p__Verrucomicrobiota;c__Verrucomicrobiae;o__Opitutales;f__UBA953;g__;s__	N/A	d__Bacteria;p__Verrucomicrobiota;c__Verrucomicrobiae;o__Opitutales;f__UBA953;g__;s__	taxonomic classification fully defined by topology
Sample_105_S5	bin_95	Sample_105_S5_bin_95		47.23	2.027	0.486	2413	873251	d__Bacteria;p__Actinobacteriota;c__Actinomycetia;o__Nanopelagicales;f__UBA5976;g__UBA5976;s__	GCA_009702945.1	d__Bacteria;p__Actinobacteriota;c__Actinomycetia;o__Nanopelagicales;f__UBA5976;g__UBA5976;s__	taxonomic classification defined by topology and ANI
Sample_105_S5	bin_96	Sample_105_S5_bin_96		93.5	4.853	0.618	5228	3524070	d__Bacteria;p__Chloroflexota;c__UBA2235;o__UBA12225;f__UBA12225;g__UBA12225;s__UBA12225 sp002347925	GCA_002347925.1	d__Bacteria;p__Chloroflexota;c__UBA2235;o__UBA12225;f__UBA12225;g__UBA12225;s__	taxonomic classification defined by topology and ANI
Sample_105_S5	bin_97	Sample_105_S5_bin_97		33.77	1.724	0.591	1501	1948671	d__Bacteria;p__Proteobacteria;c__Gammaproteobacteria;o__Burkholderiales;f__Burkholderiaceae;g__CAINMN01;s__	N/A	d__Bacteria;p__Proteobacteria;c__Gammaproteobacteria;o__Burkholderiales;f__Burkholderiaceae;g__CAINMN01;s__	ANI
Sample_105_S5	bin_98	Sample_105_S5_bin_98		96.6	1.748	0.688	47310	1993002	d__Bacteria;p__Gemmatimonadota;c__Gemmatimonadetes;o__Gemmatimonadales;f__Gemmatimonadaceae;g__PNKF01;s__	GCA_903906325.1	d__Bacteria;p__Gemmatimonadota;c__Gemmatimonadetes;o__Gemmatimonadales;f__Gemmatimonadaceae;g__PNKF01;s__	taxonomic classification defined by topology and ANI
Sample_105_S5	bin_99	Sample_105_S5_bin_99	X	72.01	1.712	0.603	6999	2392138	d__Bacteria;p__Verrucomicrobiota;c__Verrucomicrobiae;o__Opitutales;f__Opitutaceae;g__Tous-C4FEB;s__	GCA_009919985.1	d__Bacteria;p__Verrucomicrobiota;c__Verrucomicrobiae;o__Opitutales;f__Opitutaceae;g__Tous-C4FEB;s__	taxonomic classification defined by topology and ANI
Sample_105_S79	bin_10	Sample_105_S79_bin_10	X	83.2	0.987	0.402	5494	1503436	d__Bacteria;p__Bacteroidota;c__Bacteroidia;o__Sphingobacteriales;f__Sphingobacteriaceae;g__;s__	N/A	d__Bacteria;p__Bacteroidota;c__Bacteroidia;o__Sphingobacteriales;f__Sphingobacteriaceae;g__;s__	taxonomic classification fully defined by topology
Sample_105_S79	bin_101	Sample_105_S79_bin_101		36.2	6.034	0.412	3550	649127	d__Bacteria;p__Actinobacteriota;c__Actinomycetia;o__Nanopelagicales;f__Nanopelagicaceae;g__Nanopelagicus;s__	GCF_002287885.2	d__Bacteria;p__Actinobacteriota;c__Actinomycetia;o__Nanopelagicales;f__Nanopelagicaceae;g__Nanopelagicus;s__	taxonomic classification defined by topology and ANI
Sample_105_S79	bin_102	Sample_105_S79_bin_102		88.85	2.291	0.537	5191	1657568	d__Bacteria;p__Bacteroidota;c__Bacteroidia;o__UBA7662;f__UBA7662;g__SYHX01;s__SYHX01 sp903856555	GCA_903856555.1	d__Bacteria;p__Bacteroidota;c__Bacteroidia;o__UBA7662;f__UBA7662;g__SYHX01;s__	taxonomic classification defined by topology and ANI
Sample_105_S79	bin_104	Sample_105_S79_bin_104	X	99.19	1.344	0.559	16285	1894326	d__Bacteria;p__Bacteroidota;c__Bacteroidia;o__Flavobacteriales;f__Schleiferiaceae;g__;s__	N/A	d__Bacteria;p__Bacteroidota;c__Bacteroidia;o__Flavobacteriales;f__Schleiferiaceae;g__;s__	taxonomic classification fully defined by topology
Sample_105_S79	bin_105	Sample_105_S79_bin_105		32.44	8.309	0.513	1436	978148	d__Bacteria;p__Actinobacteriota;c__Acidimicrobiia;o__Acidimicrobiales;f__Ilumatobacteraceae;g__;s__	N/A	d__Bacteria;p__Actinobacteriota;c__Acidimicrobiia;o__Acidimicrobiales;f__Ilumatobacteraceae;g__;s__	taxonomic classification fully defined by topology
Sample_105_S79	bin_106	Sample_105_S79_bin_106		82.09	7.153	0.655	3827	2149150	d__Bacteria;p__Verrucomicrobiota;c__Verrucomicrobiae;o__Opitutales;f__UBA953;g__UBA953;s__	GCA_004293385.1	d__Bacteria;p__Verrucomicrobiota;c__Verrucomicrobiae;o__Opitutales;f__UBA953;g__UBA953;s__	taxonomic classification defined by topology and ANI
Sample_105_S79	bin_107	Sample_105_S79_bin_107		35.34	1.724	0.514	4249	1087278	d__Bacteria;p__Actinobacteriota;c__Acidimicrobiia;o__Acidimicrobiales;f__Ilumatobacteraceae;g__UBA3006;s__	GCA_903895515.1	d__Bacteria;p__Actinobacteriota;c__Acidimicrobiia;o__Acidimicrobiales;f__Ilumatobacteraceae;g__UBA3006;s__	taxonomic classification defined by topology and ANI
Sample_105_S79	bin_108	Sample_105_S79_bin_108	X	96.25	1.553	0.547	14449	3000920	d__Bacteria;p__Proteobacteria;c__Alphaproteobacteria;o__Caulobacterales;f__Hyphomonadaceae;g__;s__	N/A	d__Bacteria;p__Proteobacteria;c__Alphaproteobacteria;o__Caulobacterales;f__Hyphomonadaceae;g__;s__	taxonomic classification fully defined by topology
Sample_105_S79	bin_109	Sample_105_S79_bin_109	X	95.66	0.969	0.462	10484	4457224	d__Bacteria;p__Cyanobacteria;c__Cyanobacteriia;o__Cyanobacteriales;f__JAAUUE01;g__JAAUUE01;s__	GCA_012031635.1	d__Bacteria;p__Cyanobacteria;c__Cyanobacteriia;o__Cyanobacteriales;f__;g__;s__	taxonomic classification defined by topology and ANI
Sample_105_S79	bin_110	Sample_105_S79_bin_110		87.45	7.433	0.556	5675	2654433	d__Bacteria;p__Proteobacteria;c__Gammaproteobacteria;o__Burkholderiales;f__Burkholderiaceae;g__Hylemonella;s__	N/A	d__Bacteria;p__Proteobacteria;c__Gammaproteobacteria;o__Burkholderiales;f__Burkholderiaceae;g__;s__	taxonomic novelty determined using RED
Sample_105_S79	bin_112	Sample_105_S79_bin_112		34.78	6.588	0.56	1456	2879174	d__Bacteria;p__Planctomycetota;c__Planctomycetes;o__Planctomycetales;f__Planctomycetaceae;g__SXXK01;s__SXXK01 sp903924405	GCA_903924405.1	d__Bacteria;p__Planctomycetota;c__Planctomycetes;o__Planctomycetales;f__Planctomycetaceae;g__SXXK01;s__	taxonomic classification defined by topology and ANI
Sample_105_S79	bin_113	Sample_105_S79_bin_113		48.97	4.377	0.469	1573	1361847	d__Bacteria;p__Bacteroidota;c__Bacteroidia;o__Cytophagales;f__Cyclobacteriaceae;g__Algoriphagus;s__Algoriphagus sp903952135	GCA_903952135.1	d__Bacteria;p__Bacteroidota;c__Bacteroidia;o__Cytophagales;f__Cyclobacteriaceae;g__Algoriphagus;s__	taxonomic classification defined by topology and ANI
Sample_105_S79	bin_115	Sample_105_S79_bin_115		33.89	0.896	0.64	1782	1673296	d__Bacteria;p__Planctomycetota;c__UBA1135;o__UBA1135;f__GCA-002686595;g__SXXH01;s__SXXH01 sp903829565	GCA_903829565.1	d__Bacteria;p__Planctomycetota;c__UBA1135;o__UBA1135;f__GCA-002686595;g__SXXH01;s__	taxonomic classification defined by topology and ANI
Sample_105_S79	bin_116	Sample_105_S79_bin_116		30.66	3.176	0.382	1291	515384	d__Bacteria;p__Actinobacteriota;c__Actinomycetia;o__Nanopelagicales;f__AcAMD-5;g__ATZT02;s__	GCA_014190035.1	d__Bacteria;p__Actinobacteriota;c__Actinomycetia;o__Nanopelagicales;f__AcAMD-5;g__ATZT02;s__	taxonomic classification defined by topology and ANI
Sample_105_S79	bin_117	Sample_105_S79_bin_117		43.7	3.475	0.601	1514	1594402	d__Bacteria;p__Proteobacteria;c__Gammaproteobacteria;o__Burkholderiales;f__SG8-41;g__Ga0077527;s__	GCA_903933915.1	d__Bacteria;p__Proteobacteria;c__Gammaproteobacteria;o__Burkholderiales;f__SG8-41;g__Ga0077527;s__	taxonomic classification defined by topology and ANI
Sample_105_S79	bin_118	Sample_105_S79_bin_118		43.28	0	0.403	1605	470269	d__Bacteria;p__Firmicutes;c__Bacilli;o__RFN20;f__CAG-826;g__UBA970;s__	GCA_002292805.1	d__Bacteria;p__Firmicutes;c__Bacilli;o__RFN20;f__CAG-826;g__UBA970;s__	taxonomic classification defined by topology and ANI
Sample_105_S79	bin_119	Sample_105_S79_bin_119		36.3	0.156	0.548	1451	622370	d__Bacteria;p__Bacteroidota;c__Kapabacteria;o__Kapabacteriales;f__Kapabacteriaceae;g__UBA10438;s__UBA10438 sp903939735	GCA_903939735.1	d__Bacteria;p__Bacteroidota;c__Kapabacteria;o__Kapabacteriales;f__Kapabacteriaceae;g__UBA10438;s__	taxonomic classification defined by topology and ANI
Sample_105_S79	bin_12	Sample_105_S79_bin_12	X	53.1	0	0.513	4209	1407343	d__Bacteria;p__Actinobacteriota;c__Acidimicrobiia;o__Acidimicrobiales;f__Ilumatobacteraceae;g__UBA2093;s__	GCA_005788815.1	d__Bacteria;p__Actinobacteriota;c__Acidimicrobiia;o__Acidimicrobiales;f__Ilumatobacteraceae;g__UBA2093;s__	taxonomic classification defined by topology and ANI
Sample_105_S79	bin_13	Sample_105_S79_bin_13		63.82	4.484	0.641	4878	2359999	d__Bacteria;p__Proteobacteria;c__Gammaproteobacteria;o__Steroidobacterales;f__Steroidobacteraceae;g__UBA964;s__UBA964 sp903885195	GCA_903885195.1	d__Bacteria;p__Proteobacteria;c__Gammaproteobacteria;o__Steroidobacterales;f__Steroidobacteraceae;g__UBA964;s__	taxonomic classification defined by topology and ANI
Sample_105_S79	bin_14	Sample_105_S79_bin_14		53.21	0	0.443	2926	589703	d__Bacteria;p__Actinobacteriota;c__Actinomycetia;o__Nanopelagicales;f__Nanopelagicaceae;g__MAG-120802;s__MAG-120802 sp003569145	GCA_003569145.1	d__Bacteria;p__Actinobacteriota;c__Actinomycetia;o__Nanopelagicales;f__Nanopelagicaceae;g__MAG-120802;s__	taxonomic classification defined by topology and ANI
Sample_105_S79	bin_15	Sample_105_S79_bin_15		34.08	1.896	0.553	2495	878234	d__Bacteria;p__Proteobacteria;c__Gammaproteobacteria;o__Burkholderiales;f__Burkholderiaceae;g__SYFN01;s__	GCA_005800405.1	d__Bacteria;p__Proteobacteria;c__Gammaproteobacteria;o__Burkholderiales;f__Burkholderiaceae;g__SYFN01;s__	taxonomic classification defined by topology and ANI
Sample_105_S79	bin_16	Sample_105_S79_bin_16	X	88.2	4.435	0.571	5319	2784143	d__Bacteria;p__Chloroflexota;c__Chloroflexia;o__Chloroflexales;f__Roseiflexaceae;g__UBA965;s__UBA965 sp903868295	GCA_903868295.1	d__Bacteria;p__Chloroflexota;c__Chloroflexia;o__Chloroflexales;f__Roseiflexaceae;g__UBA965;s__	taxonomic classification defined by topology and ANI
Sample_105_S79	bin_17	Sample_105_S79_bin_17		31.89	3.448	0.479	2868	788283	d__Bacteria;p__Actinobacteriota;c__Actinomycetia;o__Nanopelagicales;f__Nanopelagicaceae;g__Planktophila;s__	GCA_009702965.1	d__Bacteria;p__Actinobacteriota;c__Actinomycetia;o__Nanopelagicales;f__Nanopelagicaceae;g__Planktophila;s__	taxonomic classification defined by topology and ANI
Sample_105_S79	bin_18	Sample_105_S79_bin_18		69.38	2.709	0.354	3904	1490258	d__Bacteria;p__Bacteroidota;c__Bacteroidia;o__Chitinophagales;f__Chitinophagaceae;g__Sediminibacterium;s__	GCA_903825095.1	d__Bacteria;p__Bacteroidota;c__Bacteroidia;o__Chitinophagales;f__Chitinophagaceae;g__Sediminibacterium;s__	taxonomic classification defined by topology and ANI
Sample_105_S79	bin_19	Sample_105_S79_bin_19	X	95.4	0.292	0.723	25842	4406586	d__Bacteria;p__Proteobacteria;c__Gammaproteobacteria;o__Burkholderiales;f__Burkholderiaceae;g__Rubrivivax;s__Rubrivivax sp903828235	GCA_903828235.1	d__Bacteria;p__Proteobacteria;c__Gammaproteobacteria;o__Burkholderiales;f__Burkholderiaceae;g__Rubrivivax;s__	taxonomic classification defined by topology and ANI
Sample_105_S79	bin_2	Sample_105_S79_bin_2		39.29	2.586	0.648	2712	3087678	d__Bacteria;p__Verrucomicrobiota;c__Verrucomicrobiae;o__Pedosphaerales;f__UBA9464;g__UBA6176;s__	GCA_903842505.1	d__Bacteria;p__Verrucomicrobiota;c__Verrucomicrobiae;o__Pedosphaerales;f__UBA9464;g__UBA6176;s__	taxonomic classification defined by topology and ANI
Sample_105_S79	bin_20	Sample_105_S79_bin_20	X	54.38	1.754	0.483	3679	783498	d__Bacteria;p__Actinobacteriota;c__Actinomycetia;o__Nanopelagicales;f__Nanopelagicaceae;g__Planktophila;s__Planktophila sp903839585	GCA_903839585.1	d__Bacteria;p__Actinobacteriota;c__Actinomycetia;o__Nanopelagicales;f__Nanopelagicaceae;g__Planktophila;s__	taxonomic classification defined by topology and ANI
Sample_105_S79	bin_21	Sample_105_S79_bin_21		48.47	6.191	0.412	2623	959145	d__Bacteria;p__Actinobacteriota;c__Actinomycetia;o__Nanopelagicales;f__Nanopelagicaceae;g__Nanopelagicus;s__	N/A	d__Bacteria;p__Actinobacteriota;c__Actinomycetia;o__Nanopelagicales;f__Nanopelagicaceae;g__Nanopelagicus;s__	taxonomic classification defined by topology and ANI
Sample_105_S79	bin_22	Sample_105_S79_bin_22	X	93.2	3.021	0.677	14310	4308173	d__Bacteria;p__Proteobacteria;c__Gammaproteobacteria;o__Burkholderiales;f__CAIKXV01;g__CAIKXV01;s__	GCA_903873475.1	d__Bacteria;p__Proteobacteria;c__Gammaproteobacteria;o__Burkholderiales;f__CAIKXV01;g__CAIKXV01;s__	taxonomic classification defined by topology and ANI
Sample_105_S79	bin_23	Sample_105_S79_bin_23	X	56.35	0.957	0.652	4058	1769037	d__Bacteria;p__Proteobacteria;c__Gammaproteobacteria;o__Burkholderiales;f__Burkholderiaceae;g__Polaromonas;s__	N/A	d__Bacteria;p__Proteobacteria;c__Gammaproteobacteria;o__Burkholderiales;f__Burkholderiaceae;g__;s__	taxonomic novelty determined using RED
Sample_105_S79	bin_24	Sample_105_S79_bin_24		66.27	2.247	0.577	5221	4573777	d__Bacteria;p__Planctomycetota;c__Planctomycetes;o__Planctomycetales;f__Planctomycetaceae;g__SXXK01;s__SXXK01 sp903924405	GCA_903924405.1	d__Bacteria;p__Planctomycetota;c__Planctomycetes;o__Planctomycetales;f__Planctomycetaceae;g__SXXK01;s__	taxonomic classification defined by topology and ANI
Sample_105_S79	bin_25	Sample_105_S79_bin_25		42.44	9.639	0.521	1700	864676	d__Bacteria;p__Actinobacteriota;c__Acidimicrobiia;o__Acidimicrobiales;f__Ilumatobacteraceae;g__UBA3006;s__	GCA_903895515.1	d__Bacteria;p__Actinobacteriota;c__Acidimicrobiia;o__Acidimicrobiales;f__Ilumatobacteraceae;g__UBA3006;s__	taxonomic classification defined by topology and ANI
Sample_105_S79	bin_26	Sample_105_S79_bin_26		69.5	3.725	0.434	4131	1795123	d__Bacteria;p__Proteobacteria;c__Gammaproteobacteria;o__Burkholderiales;f__Burkholderiaceae;g__SYFN01;s__	GCA_903904635.1	d__Bacteria;p__Proteobacteria;c__Gammaproteobacteria;o__Burkholderiales;f__Burkholderiaceae;g__SYFN01;s__	taxonomic classification defined by topology and ANI
Sample_105_S79	bin_27	Sample_105_S79_bin_27	X	63.76	3.157	0.476	7509	922785	d__Bacteria;p__Actinobacteriota;c__Actinomycetia;o__Nanopelagicales;f__Nanopelagicaceae;g__Planktophila;s__	N/A	d__Bacteria;p__Actinobacteriota;c__Actinomycetia;o__Nanopelagicales;f__Nanopelagicaceae;g__Planktophila;s__	ANI
Sample_105_S79	bin_29	Sample_105_S79_bin_29		30.17	0	0.45	2951	1081067	d__Bacteria;p__Actinobacteriota;c__Actinomycetia;o__Nanopelagicales;f__Nanopelagicaceae;g__Planktophila;s__	N/A	d__Bacteria;p__Actinobacteriota;c__Actinomycetia;o__Nanopelagicales;f__Nanopelagicaceae;g__Planktophila;s__	ANI
Sample_105_S79	bin_3	Sample_105_S79_bin_3		73.36	1.364	0.685	4767	1581034	d__Bacteria;p__Actinobacteriota;c__Thermoleophilia;o__Ga0077560;f__Ga0077560;g__SYFI01;s__SYFI01 sp903866425	GCA_903866425.1	d__Bacteria;p__Actinobacteriota;c__Thermoleophilia;o__Ga0077560;f__Ga0077560;g__SYFI01;s__	taxonomic classification defined by topology and ANI
Sample_105_S79	bin_30	Sample_105_S79_bin_30		48	2.991	0.57	1787	1079275	d__Bacteria;p__Actinobacteriota;c__Acidimicrobiia;o__Acidimicrobiales;f__Ilumatobacteraceae;g__UBA2093;s__UBA2093 sp002331255	GCA_002331255.1	d__Bacteria;p__Actinobacteriota;c__Acidimicrobiia;o__Acidimicrobiales;f__Ilumatobacteraceae;g__UBA2093;s__	taxonomic classification defined by topology and ANI
Sample_105_S79	bin_31	Sample_105_S79_bin_31		71.79	4.017	0.503	3175	1228947	d__Bacteria;p__Actinobacteriota;c__Acidimicrobiia;o__Acidimicrobiales;f__Ilumatobacteraceae;g__BACL27;s__	N/A	d__Bacteria;p__Actinobacteriota;c__Acidimicrobiia;o__Acidimicrobiales;f__Ilumatobacteraceae;g__BACL27;s__	ANI
Sample_105_S79	bin_32	Sample_105_S79_bin_32		58.85	4.273	0.538	6786	947932	d__Bacteria;p__Actinobacteriota;c__Acidimicrobiia;o__Acidimicrobiales;f__Ilumatobacteraceae;g__UBA3006;s__UBA3006 sp903850275	GCA_903850275.1	d__Bacteria;p__Actinobacteriota;c__Acidimicrobiia;o__Acidimicrobiales;f__Ilumatobacteraceae;g__UBA3006;s__	taxonomic classification defined by topology and ANI
Sample_105_S79	bin_34	Sample_105_S79_bin_34		94.03	2.15	0.636	8005	2309429	d__Bacteria;p__Bacteroidota;c__Bacteroidia;o__Flavobacteriales;f__UA16;g__;s__	N/A	d__Bacteria;p__Bacteroidota;c__Bacteroidia;o__Flavobacteriales;f__UA16;g__;s__	taxonomic novelty determined using RED
Sample_105_S79	bin_35	Sample_105_S79_bin_35		42.6	1.136	0.691	4509	2086240	d__Bacteria;p__Planctomycetota;c__Phycisphaerae;o__Phycisphaerales;f__SM1A02;g__QWPT01;s__QWPT01 sp903856525	GCA_903856525.1	d__Bacteria;p__Planctomycetota;c__Phycisphaerae;o__Phycisphaerales;f__SM1A02;g__QWPT01;s__	taxonomic classification defined by topology and ANI
Sample_105_S79	bin_36	Sample_105_S79_bin_36		41.3	3.448	0.665	2537	2060016	d__Bacteria;p__Proteobacteria;c__Gammaproteobacteria;o__Pseudomonadales;f__UBA5518;g__UBA5518;s__UBA5518 sp903921135	GCA_903921135.1	d__Bacteria;p__Proteobacteria;c__Gammaproteobacteria;o__Pseudomonadales;f__UBA5518;g__UBA5518;s__	taxonomic classification defined by topology and ANI
Sample_105_S79	bin_37	Sample_105_S79_bin_37	X	73.91	2.314	0.631	11093	924753	d__Bacteria;p__Chloroflexota;c__Ellin6529;o__CSP1-4;f__UBA10416;g__UBA10416;s__UBA10416 sp003670475	GCA_003670475.1	d__Bacteria;p__Chloroflexota;c__Ellin6529;o__CSP1-4;f__UBA10416;g__UBA10416;s__	taxonomic classification defined by topology and ANI
Sample_105_S79	bin_38	Sample_105_S79_bin_38		36.36	0	0.479	4042	590504	d__Bacteria;p__Actinobacteriota;c__Actinomycetia;o__Nanopelagicales;f__Nanopelagicaceae;g__Planktophila;s__Planktophila lacus	GCF_002287925.1	d__Bacteria;p__Actinobacteriota;c__Actinomycetia;o__Nanopelagicales;f__Nanopelagicaceae;g__Planktophila;s__	taxonomic classification defined by topology and ANI
Sample_105_S79	bin_39	Sample_105_S79_bin_39	X	61.2	1.724	0.46	6497	919903	d__Bacteria;p__Actinobacteriota;c__Actinomycetia;o__Nanopelagicales;f__Nanopelagicaceae;g__Planktophila;s__	GCA_001438925.1	d__Bacteria;p__Actinobacteriota;c__Actinomycetia;o__Nanopelagicales;f__Nanopelagicaceae;g__Planktophila;s__	taxonomic classification defined by topology and ANI
Sample_105_S79	bin_4	Sample_105_S79_bin_4		79.8	1.851	0.638	10413	3254211	d__Bacteria;p__Proteobacteria;c__Gammaproteobacteria;o__Burkholderiales;f__Burkholderiaceae;g__SYIM01;s__SYIM01 sp903866395	GCA_903866395.1	d__Bacteria;p__Proteobacteria;c__Gammaproteobacteria;o__Burkholderiales;f__Burkholderiaceae;g__SYIM01;s__	taxonomic classification defined by topology and ANI
Sample_105_S79	bin_40	Sample_105_S79_bin_40		47.45	6.034	0.482	5243	921078	d__Bacteria;p__Actinobacteriota;c__Actinomycetia;o__Nanopelagicales;f__Nanopelagicaceae;g__Planktophila;s__Planktophila dulcis	GCF_002288225.1	d__Bacteria;p__Actinobacteriota;c__Actinomycetia;o__Nanopelagicales;f__Nanopelagicaceae;g__Planktophila;s__	taxonomic classification defined by topology and ANI
Sample_105_S79	bin_41	Sample_105_S79_bin_41		76.9	2.596	0.673	9256	2038541	d__Bacteria;p__Proteobacteria;c__Gammaproteobacteria;o__Steroidobacterales;f__Steroidobacteraceae;g__UBA964;s__UBA964 sp002292945	GCA_002292945.1	d__Bacteria;p__Proteobacteria;c__Gammaproteobacteria;o__Steroidobacterales;f__Steroidobacteraceae;g__UBA964;s__	taxonomic classification defined by topology and ANI
Sample_105_S79	bin_42	Sample_105_S79_bin_42		78.74	5.582	0.39	5191	1545302	d__Bacteria;p__Bacteroidota;c__Bacteroidia;o__Chitinophagales;f__Chitinophagaceae;g__Sediminibacterium;s__Sediminibacterium sp903958045	GCA_903958045.1	d__Bacteria;p__Bacteroidota;c__Bacteroidia;o__Chitinophagales;f__Chitinophagaceae;g__Sediminibacterium;s__	taxonomic classification defined by topology and ANI
Sample_105_S79	bin_44	Sample_105_S79_bin_44		49.19	2.152	0.559	2879	1133676	d__Bacteria;p__Proteobacteria;c__Gammaproteobacteria;o__Burkholderiales;f__Burkholderiaceae;g__SYFN01;s__	GCA_005800405.1	d__Bacteria;p__Proteobacteria;c__Gammaproteobacteria;o__Burkholderiales;f__Burkholderiaceae;g__SYFN01;s__	taxonomic classification defined by topology and ANI
Sample_105_S79	bin_46	Sample_105_S79_bin_46	X	72.41	1.01	0.475	4757	1992957	d__Bacteria;p__Armatimonadota;c__Fimbriimonadia;o__Fimbriimonadales;f__Fimbriimonadaceae;g__Fimbriimonas;s__	N/A	d__Bacteria;p__Armatimonadota;c__Fimbriimonadia;o__Fimbriimonadales;f__Fimbriimonadaceae;g__Fimbriimonas;s__	taxonomic classification fully defined by topology
Sample_105_S79	bin_48	Sample_105_S79_bin_48	X	96.77	1.111	0.42	12609	6622646	d__Bacteria;p__Cyanobacteria;c__Cyanobacteriia;o__Cyanobacteriales;f__Nostocaceae;g__Fortiea;s__	N/A	d__Bacteria;p__Cyanobacteria;c__Cyanobacteriia;o__Cyanobacteriales;f__Nostocaceae;g__;s__	taxonomic novelty determined using RED
Sample_105_S79	bin_49	Sample_105_S79_bin_49	X	82.52	4.054	0.651	10606	4043584	d__Bacteria;p__Verrucomicrobiota;c__Verrucomicrobiae;o__Pedosphaerales;f__UBA9464;g__UBA6176;s__UBA6176 sp903842505	GCA_903842505.1	d__Bacteria;p__Verrucomicrobiota;c__Verrucomicrobiae;o__Pedosphaerales;f__UBA9464;g__UBA6176;s__	taxonomic classification defined by topology and ANI
Sample_105_S79	bin_5	Sample_105_S79_bin_5		94.75	6.51	0.652	5635	4455326	d__Bacteria;p__Proteobacteria;c__Alphaproteobacteria;o__Elsterales;f__Elsteraceae;g__;s__	N/A	d__Bacteria;p__Proteobacteria;c__Alphaproteobacteria;o__Elsterales;f__Elsteraceae;g__;s__	taxonomic novelty determined using RED
Sample_105_S79	bin_50	Sample_105_S79_bin_50		77.69	2.3	0.531	5888	1004959	d__Bacteria;p__Actinobacteriota;c__Actinomycetia;o__Actinomycetales;f__Microbacteriaceae;g__Aquiluna;s__	GCA_002479805.1	d__Bacteria;p__Actinobacteriota;c__Actinomycetia;o__Actinomycetales;f__Microbacteriaceae;g__Aquiluna;s__	taxonomic classification defined by topology and ANI
Sample_105_S79	bin_51	Sample_105_S79_bin_51		33.33	0	0.7	2669	2011381	d__Bacteria;p__Verrucomicrobiota;c__Verrucomicrobiae;o__Opitutales;f__Opitutaceae;g__ER46;s__ER46 sp903861185	GCA_903861185.1	d__Bacteria;p__Verrucomicrobiota;c__Verrucomicrobiae;o__Opitutales;f__Opitutaceae;g__ER46;s__	taxonomic classification defined by topology and ANI
Sample_105_S79	bin_52	Sample_105_S79_bin_52		32.75	8.62	0.691	2977	2560339	d__Bacteria;p__Verrucomicrobiota;c__Verrucomicrobiae;o__Opitutales;f__Opitutaceae;g__ER46;s__ER46 sp903900845	GCA_903900845.1	d__Bacteria;p__Verrucomicrobiota;c__Verrucomicrobiae;o__Opitutales;f__Opitutaceae;g__ER46;s__	taxonomic classification defined by topology and ANI
Sample_105_S79	bin_53	Sample_105_S79_bin_53		34.37	5.263	0.724	1560	2207647	d__Bacteria;p__Planctomycetota;c__UBA1135;o__UBA2386;f__UBA2386;g__UBA2386;s__	GCA_002343845.1	d__Bacteria;p__Planctomycetota;c__UBA1135;o__UBA2386;f__UBA2386;g__UBA2386;s__	taxonomic classification defined by topology and ANI
Sample_105_S79	bin_54	Sample_105_S79_bin_54	X	60.4	2.07	0.592	5169	987166	d__Bacteria;p__Verrucomicrobiota;c__Verrucomicrobiae;o__Verrucomicrobiales;f__Akkermansiaceae;g__UBA1315;s__	GCA_903909905.1	d__Bacteria;p__Verrucomicrobiota;c__Verrucomicrobiae;o__Verrucomicrobiales;f__Akkermansiaceae;g__UBA1315;s__	taxonomic classification defined by topology and ANI
Sample_105_S79	bin_56	Sample_105_S79_bin_56	X	66.76	2.982	0.462	6610	1103182	d__Bacteria;p__Actinobacteriota;c__Actinomycetia;o__Nanopelagicales;f__Nanopelagicaceae;g__Planktophila;s__	GCA_903939005.1	d__Bacteria;p__Actinobacteriota;c__Actinomycetia;o__Nanopelagicales;f__Nanopelagicaceae;g__Planktophila;s__	taxonomic classification defined by topology and ANI
Sample_105_S79	bin_57	Sample_105_S79_bin_57		38.27	0	0.527	4045	1067155	d__Bacteria;p__Actinobacteriota;c__Acidimicrobiia;o__Acidimicrobiales;f__Ilumatobacteraceae;g__Casp-actino8;s__	N/A	d__Bacteria;p__Actinobacteriota;c__Acidimicrobiia;o__Acidimicrobiales;f__Ilumatobacteraceae;g__Casp-actino8;s__	taxonomic classification defined by topology and ANI
Sample_105_S79	bin_58	Sample_105_S79_bin_58	X	86.24	3.383	0.378	3939	3584770	d__Bacteria;p__Bacteroidota;c__Bacteroidia;o__Chitinophagales;f__Saprospiraceae;g__BJGN01;s__	GCA_014190515.1	d__Bacteria;p__Bacteroidota;c__Bacteroidia;o__Chitinophagales;f__Saprospiraceae;g__;s__	taxonomic classification defined by topology and ANI
Sample_105_S79	bin_6	Sample_105_S79_bin_6	X	58.18	0	0.676	4363	1335433	d__Bacteria;p__Actinobacteriota;c__Thermoleophilia;o__Gaiellales;f__F1-60-MAGs149;g__F1-60-MAGs149;s__	GCA_903847495.1	d__Bacteria;p__Actinobacteriota;c__Thermoleophilia;o__Gaiellales;f__F1-60-MAGs149;g__F1-60-MAGs149;s__	taxonomic classification defined by topology and ANI
[truncated: 1,212 more rows]
