# Supplementary material for: Shotgun metagenomes from productive lakes in an urban region of Sweden
Source: Sci Data. 2023 Nov 17;10:810. doi: 10.1038/s41597-023-02722-x (PMC10656542; doi:10.1038/s41597-023-02722-x)
Supplement: Supplementary file 4 — Table S4 [file 41597_2023_2722_MOESM4_ESM.xlsx]

## Sheet: Table S4
						Extraction	A	A	A	A	A	A	A	A	B	A	B	B	B	A	B	A	B
						Lake	Limaren_2002	Valentuna_2002	Norrviken_2002	Ekoln_2002	Erken_2002	Langsjon_20210830	Trehoringen_20210830	Malaren_D_20210721	Malaren_D_20210721	Malaren_B_20210721	Malaren_D_20210805	Malaren_B_20210805	Malaren_B_20210811	Malaren_D_20210824	Malaren_D_20210824	Malaren_B_20210824	Malaren_B_20210824
Species representative genome (SRG)	Phylum	Class	Order	Family	Genus	Species	Sample_101_S75_clean	Sample_102_S76_clean	Sample_103_S77_clean	Sample_104_S78_clean	Sample_105_S79_clean	Sample_106_S6_clean	Sample_107_S80_clean	Sample_113_S84_clean	Sample_103_S3_clean	Sample_108_S8_clean	Sample_104_S4_clean	Sample_107_S7_clean	Sample_102_S2_clean	Sample_111_S82_clean	Sample_105_S5_clean	Sample_110_S81_clean	Sample_109_S9_clean
Sample_107_S7_bin_149	p__Acidobacteriota	c__Acidobacteriae	o__Bryobacterales	f__Bryobacteraceae	g__Ga0077553	s__	0.029042	0.030055	0.062597	0.332957	2.26298	1.35387	0.447862	0.695231	0.819998	0.543862	3.65779	5.08761	7.15367	4.52812	3.80411	5.06962	3.45146
Sample_106_S6_bin_80	p__Acidobacteriota	c__Blastocatellia	o__Pyrinomonadales	f__Pyrinomonadaceae	g__OLB17	s__	0	0	0	0	0	12.5598	0	0	0	0	0	0	0	0	0	0	0
Sample_103_S77_bin_18	p__Acidobacteriota	c__Blastocatellia	o__RBC074	f__RBC074	g__CAIOZW01	s__	0.027795	23.9372	7.84508	0.007309	0.007795	0.061992	0.018735	0.019981	0	0	0	0	0	0.185108	0.109221	0.185196	0.104858
Sample_105_S5_bin_117	p__Acidobacteriota	c__Blastocatellia	o__RBC074	f__RBC074	g__CAIOZW01	s__	1.72925	0.229841	3.31009	0.224862	0	0	0.011142	0.084737	0.060541	0.106212	0.521556	0.21544	0.403246	1.94464	3.67919	1.65581	2.47203
Sample_104_S4_bin_137	p__Acidobacteriota	c__Holophagae	o__Holophagales	f__Holophagaceae	g__UBA12189	s__UBA12189 sp014189895	0.059397	0.492203	0.052343	0.737542	0.672205	0.08895	0.027689	168.035	174.519	160.969	65.2781	81.2377	60.1708	31.6601	34.9713	40.0601	35.7837	*
Sample_102_S76_bin_102	p__Actinobacteriota	c__Acidimicrobiia	o__Acidimicrobiales	f__	g__	s__	0.052125	5.3015	0.056272	0.00638	0.027159	0.394432	0.103156	0.047741	0.016388	0.015665	0.018567	0.018613	0.023589	0.056105	0.019742	0.0386405	0.019359
Sample_102_S76_bin_11	p__Actinobacteriota	c__Acidimicrobiia	o__Acidimicrobiales	f__	g__	s__	0.102413	4.87103	0.111829	0.008132	0.033694	0.565558	0.113833	0.062068	0.015938	0.016307	0.014579	0.019615	0.026573	0.06219	0.025508	0.050567	0.023735
Sample_102_S76_bin_61	p__Actinobacteriota	c__Acidimicrobiia	o__Acidimicrobiales	f__Ilumatobacteraceae	g__	s__	3.30296	10.2086	1.43176	0.025818	0.059489	0.665964	2.88634	0.099324	0.042145	0.044176	0.068461	0.049312	0.062759	1.15461	0.193585	0.797521	0.190408
Sample_103_S77_bin_100	p__Actinobacteriota	c__Acidimicrobiia	o__Acidimicrobiales	f__Ilumatobacteraceae	g__	s__	0.585699	1.68875	8.38544	0.017274	0.034933	0.654556	0.562428	0.05586	0.024727	0.021991	0.0302355	0.025804	0.038736	0.211361	0.049762	0.154207	0.054535
Sample_101_S75_bin_152	p__Actinobacteriota	c__Acidimicrobiia	o__Acidimicrobiales	f__Ilumatobacteraceae	g__	s__	17.6015	1.02055	3.81164	0.02595	0.031891	0.649805	8.95282	0.083833	0.018701	0.0225425	0.075155	0.052486	0.12236	6.40864	0.829693	4.64452	0.815221
Sample_104_S4_bin_9	p__Actinobacteriota	c__Acidimicrobiia	o__Acidimicrobiales	f__Ilumatobacteraceae	g__BACL27	s__	0.014596	0.149153	0.042235	0.317045	0.238038	0.187448	0.005881	2.51797	4.19861	5.76595	9.15019	5.65475	8.69177	10.8933	19.0489	4.48309	26.815
Sample_110_S81_bin_148	p__Actinobacteriota	c__Acidimicrobiia	o__Acidimicrobiales	f__Ilumatobacteraceae	g__BACL27	s__	0.039857	0.222745	0.223896	2.70071	17.73	4.60846	0.053025	36.8172	69.5174	84.1275	91.6944	76.096	69.5783	19.9121	37.3556	10.0975	55.7243
Sample_109_S9_bin_68	p__Actinobacteriota	c__Acidimicrobiia	o__Acidimicrobiales	f__Ilumatobacteraceae	g__BACL27	s__	0.008856	0.033322	0.011721	0.086966	0.227101	0.117857	0.017909	1.22958	2.02149	2.58363	3.19488	2.19301	3.28259	3.64688	6.27526	1.367	8.97406
Sample_105_S79_bin_64	p__Actinobacteriota	c__Acidimicrobiia	o__Acidimicrobiales	f__Ilumatobacteraceae	g__CAIYHK01	s__CAIYHK01 sp903925985	0.073937	2.00905	0.502621	0.224899	6.45585	2.5935	0.259765	1.69734	1.56501	1.7483	1.40197	2.04982	1.17068	0.681452	0.489679	0.287814	0.548793
Sample_102_S76_bin_127	p__Actinobacteriota	c__Acidimicrobiia	o__Acidimicrobiales	f__Ilumatobacteraceae	g__Casp-actino8	s__	0.025859	4.70046	0.112885	0.005438	0.060427	0.068411	0.020113	0.025465	0.062034	0.06178	0.08296	0.072097	0.068338	0.027467	0.044236	0.018506	0.056923
Sample_105_S5_bin_29	p__Actinobacteriota	c__Acidimicrobiia	o__Acidimicrobiales	f__Ilumatobacteraceae	g__F1-20-MAGs119	s__	0.342573	0.660498	0.637917	0.674228	4.46378	1.49074	1.113	1.69971	6.21755	7.34931	8.25354	6.43127	5.37233	2.09566	5.93182	1.48013	7.3047
Sample_108_S8_bin_3	p__Actinobacteriota	c__Acidimicrobiia	o__Acidimicrobiales	f__Ilumatobacteraceae	g__F1-60-MAGs027	s__	0.011625	0.173196	0	0.05116	4.03418	2.47136	0.01708	2.03362	3.38445	4.44559	2.89228	2.74508	2.6047	1.41246	2.5176	0.700742	3.47888
Sample_105_S79_bin_12	p__Actinobacteriota	c__Acidimicrobiia	o__Acidimicrobiales	f__Ilumatobacteraceae	g__UBA2093	s__	0.959871	2.01247	1.08869	0.576456	15.6535	0.476662	3.36998	2.01317	7.39989	7.27976	14.4481	14.6399	16.6525	7.28642	12.5708	5.12746	16.1646
Sample_104_S4_bin_125	p__Actinobacteriota	c__Acidimicrobiia	o__Acidimicrobiales	f__Ilumatobacteraceae	g__UBA2093	s__UBA2093 sp002331255	0.039306	0.01929	0.185308	0.207577	3.56374	0.600738	0.171288	0.162042	0.308284	0.376467	3.42226	3.02052	3.5566	1.20917	1.59552	0.769987	1.74372
Sample_101_S75_bin_110	p__Actinobacteriota	c__Acidimicrobiia	o__Acidimicrobiales	f__Ilumatobacteraceae	g__UBA2093	s__UBA2093 sp903904615	4.24469	0.125773	0.762517	0.245715	2.04586	0.268377	1.93238	0.099285	0.262367	0.270768	0.436206	0.504475	0.519398	0.277898	0.430074	0.177293	0.582716
Sample_101_S75_bin_125	p__Actinobacteriota	c__Acidimicrobiia	o__Acidimicrobiales	f__Ilumatobacteraceae	g__UBA3006	s__	5.28626	12.1068	3.53439	1.87651	9.38226	8.64408	2.8676	5.27004	7.3164	9.08431	7.67017	6.29612	5.78017	2.48426	4.51946	2.28416	6.57446
Sample_103_S3_bin_82	p__Actinobacteriota	c__Acidimicrobiia	o__Acidimicrobiales	f__Ilumatobacteraceae	g__UBA3006	s__	0.274001	4.41371	2.0167	3.35372	45.42	44.7995	5.16431	23.9206	30.7684	36.0255	31.1442	25.4287	22.0794	8.56848	15.755	8.34368	22.1979
Sample_106_S6_bin_117	p__Actinobacteriota	c__Acidimicrobiia	o__Acidimicrobiales	f__Ilumatobacteraceae	g__UBA3006	s__	0.034111	0.472924	0.138313	0.296804	2.61987	19.7299	1.13612	2.7138	5.4532	5.80333	5.49737	4.74184	4.7374	2.26694	4.84726	1.50616	6.79788
Sample_113_S84_bin_16	p__Actinobacteriota	c__Acidimicrobiia	o__Acidimicrobiales	f__Ilumatobacteraceae	g__UBA3006	s__UBA3006 sp903850275	0.630922	25.2584	3.8513	2.94813	19.8331	26.875	2.5777	8.58994	16.9307	20.5623	20.9572	17.681	15.213	5.79913	10.7005	3.61246	15.385
Sample_107_S80_bin_128	p__Actinobacteriota	c__Acidimicrobiia	o__Acidimicrobiales	f__Ilumatobacteraceae	g__UBA668	s__	0.195845	0.107713	0.094277	0.021489	0.039622	0.566294	9.01017	0.077481	0.034759	0.034234	0.043389	0.038955	0.042664	0.174953	0.041524	0.126013	0.045342
Sample_107_S80_bin_112	p__Actinobacteriota	c__Acidimicrobiia	o__Acidimicrobiales	f__Microtrichaceae	g__CAJANQ01	s__	0	0	0	0	0	0	3.35029	0	0	0	0	0	0	0	0	0	0
Sample_101_S75_bin_76	p__Actinobacteriota	c__Acidimicrobiia	o__Acidimicrobiales	f__Microtrichaceae	g__IMCC26207	s__	2.9861	2.69225	0.1611	0	0.066698	0.805241	2.68717	0.139815	0	0	0	0	0	0.133568	0	0.094456	0
Sample_102_S76_bin_142	p__Actinobacteriota	c__Acidimicrobiia	o__Acidimicrobiales	f__UBA8139	g__F1-20-MAGs160	s__	0.014441	3.60254	0.462854	0	0	0	0.063012	0.018733	0	0	0	0.011444	0	0.028044	0.046939	0.015333	0.050493
Sample_106_S6_bin_39	p__Actinobacteriota	c__Acidimicrobiia	o__Acidimicrobiales	f__UBA8139	g__F1-20-MAGs160	s__F1-20-MAGs160 sp903827085	0.84801	0.881948	0.509135	0.35236	4.50969	18.2473	0.824311	1.7372	1.96477	2.38218	1.92186	1.99385	1.45132	0.698453	1.40857	0.347629	1.593
Sample_101_S75_bin_63	p__Actinobacteriota	c__Actinomycetia	o__Actinomycetales	f__Microbacteriaceae	g__Aquiluna	s__	2.65958	1.67568	1.53371	0.239399	0.104774	0	0.050794	0.025999	0.041533	0.054668	0.031419	0.008841	0.015044	0.039399	0.017449	0.04849	0.038579
Sample_105_S5_bin_120	p__Actinobacteriota	c__Actinomycetia	o__Actinomycetales	f__Microbacteriaceae	g__Aquiluna	s__	0.069574	0.182035	0.072099	1.17888	5.49093	0.122195	0.339131	0.08653	0.176884	0.19982	0.402409	0.213781	0.946837	6.18894	3.13416	9.28681	4.85515
Sample_102_S76_bin_128	p__Actinobacteriota	c__Actinomycetia	o__Actinomycetales	f__Microbacteriaceae	g__Pontimonas	s__Pontimonas sp000754445	0	3.1007	0.114253	0	0	0.714658	0	0	0	0	0	0	0	0	0	0	0
Sample_101_S75_bin_44	p__Actinobacteriota	c__Actinomycetia	o__Actinomycetales	f__Microbacteriaceae	g__RFQD01	s__RFQD01 sp009704705	2.68452	0.571021	0.264356	0.009245	0.013713	0.364472	0.870323	0	0	0	0	0	0	0	0	0	0
Sample_102_S76_bin_95	p__Actinobacteriota	c__Actinomycetia	o__Actinomycetales	f__Microbacteriaceae	g__Rhodoluna	s__Rhodoluna sp009702455	0.467569	3.59993	2.76299	0.204205	0.239661	0.286057	0.188961	0.437689	0.879714	1.12053	1.07693	1.08946	1.15544	0.442022	0.499191	0.353858	1.07859
Sample_107_S80_bin_65	p__Actinobacteriota	c__Actinomycetia	o__Actinomycetales	f__Microbacteriaceae	g__Rhodoluna	s__Rhodoluna sp009704605	0.292533	2.80614	1.06125	0.416458	9.24177	0.240095	4.06785	0.066144	0.06543	0.0926365	0.049693	0.047872	0.042803	0.013214	0	0.00935	0.0181165
Sample_102_S76_bin_191	p__Actinobacteriota	c__Actinomycetia	o__Mycobacteriales	f__Mycobacteriaceae	g__Mycobacterium	s__	0.967577	10.1542	9.84705	0.036924	0.052579	0.455155	0.264275	0.656617	0.032419	0.026071	0.026364	0.027319	0.02564	0.192826	0.0193835	0.124078	0.024515
Sample_113_S84_bin_106	p__Actinobacteriota	c__Actinomycetia	o__Mycobacteriales	f__Mycobacteriaceae	g__Mycobacterium	s__Mycobacterium sp903911165	2.16877	4.07881	3.46326	0.127381	1.58947	4.61435	3.61353	5.49076	0.152565	0.135889	0.136706	0.100876	0.158328	2.01163	0.085277	1.73772	0.079942
Sample_108_S8_bin_33	p__Actinobacteriota	c__Actinomycetia	o__Nanopelagicales	f__AcAMD-5	g__ATZT02	s__	2.93112	16.1034	6.1771	3.16811	24.2364	5.63391	33.5501	18.1739	15.0546	17.3901	18.2324	18.8401	16.9063	10.6449	7.47666	11.6695	16.2673
Sample_104_S78_bin_48	p__Actinobacteriota	c__Actinomycetia	o__Nanopelagicales	f__Nanopelagicaceae	g__AAA044-D11	s__	2.10268	1.2117	3.54705	3.08143	3.66345	0.079594	1.70948	0.871228	2.15859	2.48246	1.52032	1.79652	1.79968	1.65858	1.2898	1.79113	1.60057
Sample_101_S75_bin_56	p__Actinobacteriota	c__Actinomycetia	o__Nanopelagicales	f__Nanopelagicaceae	g__AAA044-D11	s__	11.2133	2.98449	5.19515	0.944812	1.4793	0.073081	1.79541	0.926771	1.74587	2.08418	1.18549	1.51557	1.3589	1.35513	1.08588	1.45101	1.28834
Sample_108_S8_bin_110	p__Actinobacteriota	c__Actinomycetia	o__Nanopelagicales	f__Nanopelagicaceae	g__AAA044-D11	s__	0.852511	0.551898	1.52311	0.4984	1.85053	0.163711	5.55237	2.51691	5.9427	6.89352	3.32439	4.14433	3.48853	2.04658	1.8528	2.25818	2.15862
Sample_109_S9_bin_144	p__Actinobacteriota	c__Actinomycetia	o__Nanopelagicales	f__Nanopelagicaceae	g__IMCC26077	s__	0.045314	0.184835	0.3673	1.0572	0.485418	0.151378	0.095844	0.131466	0.199109	0.255951	1.02267	0.74795	2.07329	1.47732	2.22723	1.24137	3.26943
Sample_102_S76_bin_66	p__Actinobacteriota	c__Actinomycetia	o__Nanopelagicales	f__Nanopelagicaceae	g__MAG-120802	s__	0.910005	4.57512	3.52887	58.0089	60.3752	0.301566	0.853222	63.2798	109.232	128.037	206.127	187.336	224.96	226.654	179.306	264.433	199.962	*
Sample_101_S75_bin_120	p__Actinobacteriota	c__Actinomycetia	o__Nanopelagicales	f__Nanopelagicaceae	g__Nanopelagicus	s__	14.1609	22.2318	29.4951	11.6743	26.7257	0.480899	18.2313	15.2995	28.7427	29.4817	20.8434	22.6014	25.209	17.5243	20.7458	21.9959	24.9296
Sample_101_S75_bin_128	p__Actinobacteriota	c__Actinomycetia	o__Nanopelagicales	f__Nanopelagicaceae	g__Nanopelagicus	s__Nanopelagicus sp009700155	34.9508	10.4403	17.738	2.26451	6.53376	0.144782	4.32457	4.69648	9.03485	9.64904	7.76371	8.76359	9.55636	6.56899	7.25233	7.85699	9.21154
Sample_104_S78_bin_42	p__Actinobacteriota	c__Actinomycetia	o__Nanopelagicales	f__Nanopelagicaceae	g__Planktophila	s__	2.53581	1.47592	20.3591	8.18041	1.91181	0.151103	1.62031	1.16476	2.14922	2.6265	1.85748	1.97654	1.97052	2.52701	1.91988	2.6935	2.54042
Sample_105_S79_bin_27	p__Actinobacteriota	c__Actinomycetia	o__Nanopelagicales	f__Nanopelagicaceae	g__Planktophila	s__	7.29378	5.86698	13.2798	2.7847	42.8891	0.074572	33.7469	4.40929	6.73757	7.00451	5.16938	6.97711	8.85835	4.52741	3.13167	4.79607	3.51479
Sample_107_S80_bin_197	p__Actinobacteriota	c__Actinomycetia	o__Nanopelagicales	f__Nanopelagicaceae	g__Planktophila	s__	2.14733	1.15097	4.64292	0.842856	2.25046	0.041047	14.4851	1.45125	2.82754	2.99235	1.67573	2.23677	1.97564	1.39072	1.05305	1.40552	1.30902
Sample_103_S3_bin_107	p__Actinobacteriota	c__Actinomycetia	o__Nanopelagicales	f__Nanopelagicaceae	g__Planktophila	s__	1.9459	0.853236	3.77682	1.5065	4.85004	0.033394	1.53902	4.46154	7.38864	7.80633	5.34649	6.23907	5.27583	2.39916	1.89132	2.41979	2.22106
Sample_103_S77_bin_1	p__Actinobacteriota	c__Actinomycetia	o__Nanopelagicales	f__Nanopelagicaceae	g__Planktophila	s__	22.7667	9.22015	32.7706	5.4445	4.72912	0.045946	7.44354	1.53965	2.66195	3.36443	2.59539	2.58784	3.38148	4.83552	3.44969	4.8742	4.23931
Sample_105_S79_bin_56	p__Actinobacteriota	c__Actinomycetia	o__Nanopelagicales	f__Nanopelagicaceae	g__Planktophila	s__	1.7895	1.31554	4.9155	2.16597	15.4482	0.156769	3.27497	4.65403	9.27097	10.3126	7.03668	8.28699	8.21147	9.72456	7.3684	10.4961	10.3638
Sample_101_S75_bin_97	p__Actinobacteriota	c__Actinomycetia	o__Nanopelagicales	f__Nanopelagicaceae	g__Planktophila	s__	19.4867	1.86205	6.93775	1.03267	8.41285	0.060617	2.68648	1.8982	3.24146	3.62986	2.80258	3.31097	3.20277	2.07449	1.41026	2.16084	1.83249
Sample_105_S79_bin_39	p__Actinobacteriota	c__Actinomycetia	o__Nanopelagicales	f__Nanopelagicaceae	g__Planktophila	s__	186.782	47.3193	162.538	21.3018	76.1951	0.298614	11.7924	6.13717	11.3801	13.6478	10.5117	10.2464	11.8749	15.1762	11.0078	15.9386	13.8402
Sample_105_S79_bin_20	p__Actinobacteriota	c__Actinomycetia	o__Nanopelagicales	f__Nanopelagicaceae	g__Planktophila	s__Planktophila sp903839585	0.856737	0.501829	1.35029	0.460469	7.09547	0	1.73205	0.364247	0.618074	0.807873	0.523547	0.580768	0.63664	0.587913	0.460145	0.583662	0.476866
Sample_107_S80_bin_165	p__Actinobacteriota	c__Actinomycetia	o__Nanopelagicales	f__Nanopelagicaceae	g__Planktophila	s__Planktophila sp903922325	1.07102	1.04735	4.40754	1.3904	2.21063	0	8.71189	1.3512	3.05993	3.31574	2.20816	2.77088	2.65475	2.22302	1.75686	2.33033	2.57172
Sample_107_S80_bin_81	p__Actinobacteriota	c__Actinomycetia	o__Nanopelagicales	f__Nanopelagicaceae	g__Planktophila	s__Planktophila vernalis	7.57283	8.07613	90.1661	22.7969	118.207	1.28753	49.0294	59.3744	110.459	120.685	95.9816	109.487	104.712	82.1033	63.9967	81.8414	77.7852
Sample_102_S76_bin_206	p__Actinobacteriota	c__Actinomycetia	o__Nanopelagicales	f__Nanopelagicaceae	g__SYAN01	s__SYAN01 sp009704555	0.041901	8.92238	0.532114	0.018812	0.043311	0	0.038076	0.027031	0.019531	0.026577	0.023793	0.03207	0.033656	0.041571	0.019156	0.030255	0.021887
Sample_104_S4_bin_112	p__Actinobacteriota	c__Actinomycetia	o__Nanopelagicales	f__Nanopelagicaceae	g__UBA3012	s__	0.402761	0.607344	0.952716	0.497528	2.75081	0.22269	1.95412	3.84896	10.3631	12.3661	17.9426	15.9264	14.7699	3.24102	5.6198	2.31407	8.25948
Sample_102_S76_bin_36	p__Actinobacteriota	c__Actinomycetia	o__Nanopelagicales	f__S36-B12	g__	s__	0.042742	5.77379	0.120284	0.006436	0.012955	0.180471	0.041367	0.023067	0.00398	0.004475	0.006523	0.003503	0.00517	0.029022	0.004651	0.022288	0.007848
Sample_101_S75_bin_101	p__Actinobacteriota	c__Actinomycetia	o__Nanopelagicales	f__S36-B12	g__Mxb001	s__	13.2221	11.8161	4.97546	0.328349	0.022189	0.290572	0.070553	0.647248	0.065478	0.079023	0.042377	0.0397	0.041564	0.678083	0.154955	0.534371	0.131529
Sample_101_S75_bin_179	p__Actinobacteriota	c__Actinomycetia	o__Nanopelagicales	f__S36-B12	g__Mxb001	s__	47.6417	20.966	4.96542	0.057457	0.0429	0.254533	0.087156	0.14348	0	0.013265	0	0	0	0.149265	0.043117	0.121305	0.03609
Sample_101_S75_bin_33	p__Actinobacteriota	c__Actinomycetia	o__Nanopelagicales	f__S36-B12	g__UBA10649	s__UBA10649 sp903934925	4.81892	2.96319	1.637	0.01919	0.035551	0.487922	0.115745	0.064346	0.012744	0.01556	0.010762	0.015465	0.017988	0.079736	0.021035	0.062858	0.019277
Sample_106_S6_bin_12	p__Actinobacteriota	c__Actinomycetia	o__Nanopelagicales	f__UBA5976	g__UBA5976	s__	0.746047	0.0703165	0.823622	0.801743	2.92415	18.8731	0.782363	1.7554	3.64575	4.15262	3.27761	3.70829	2.97664	0.643379	1.25738	0.411563	1.91142
Sample_104_S4_bin_8	p__Actinobacteriota	c__Actinomycetia	o__Nanopelagicales	f__UBA5976	g__UBA5976	s__	0.66053	0.042779	0.623733	0.919026	2.09721	4.66484	0.464965	2.84484	6.15061	7.25916	6.44332	5.86548	4.89597	1.01659	1.9131	0.677169	2.90953
Sample_102_S76_bin_197	p__Actinobacteriota	c__Thermoleophilia	o__Ga0077560	f__Ga0077560	g__SYFI01	s__	3.16075	6.71099	1.97158	0.749479	1.76394	4.13333	0.081648	1.5317	0.129561	0.139453	0.113909	0.111039	0.168786	1.62409	0.197509	1.15292	0.179809
Sample_106_S6_bin_19	p__Actinobacteriota	c__Thermoleophilia	o__Ga0077560	f__Ga0077560	g__SYFI01	s__SYFI01 sp903866425	0.071158	0.11948	0.061597	0.042972	7.1958	14.8179	3.38853	1.99713	0.194139	0.165739	0.12577	0.184974	0.121793	0.23848	0.04038	0.162659	0.039217
Sample_105_S79_bin_6	p__Actinobacteriota	c__Thermoleophilia	o__Gaiellales	f__F1-60-MAGs149	g__F1-60-MAGs149	s__	0.468584	0.373994	0.206075	0.193652	8.16555	9.40087	2.31614	1.04011	0.141409	0.140881	0.219998	0.320337	0.163793	0.702761	0.125007	0.56036	0.107132
Sample_102_S76_bin_5	p__Actinobacteriota	c__Thermoleophilia	o__Solirubrobacterales	f__70-9	g__67-14	s__67-14 sp903939845	0.273643	4.13508	4.62828	0	0	0.127835	0.015287	0.141126	0.01	0.007818	0.01529	0.006717	0.009605	0.085868	0.006772	0.067427	0.007406
Sample_107_S80_bin_171	p__Actinobacteriota	c__Thermoleophilia	o__Solirubrobacterales	f__70-9	g__CAIUSP01	s__	0.017582	0.083701	0.036436	0.025545	0.156562	0.398571	6.05677	0.252199	0.013472	0.013212	0.013567	0.019969	0.018361	0.134342	0.008188	0.088312	0.009211
Sample_102_S76_bin_108	p__Actinobacteriota	c__Thermoleophilia	o__Solirubrobacterales	f__70-9	g__CAIUSP01	s__CAIUSP01 sp903901855	0.165912	3.48759	0.927934	0	0.882704	1.16901	0.01292	0.018374	0	0	0	0	0	0.007799	0	0	0
Sample_102_S76_bin_60	p__Actinobacteriota	c__Thermoleophilia	o__Solirubrobacterales	f__Solirubrobacteraceae	g__F1-60-MAGs163	s__	0.159171	4.13574	0.582126	0	0	0.390572	0.045195	0.073385	0	0	0	0	0	0.165254	0	0.0934795	0
	Actinobacteriota						442.139	340.772	494.283	169.803	591.85	220.934	274.805	473.82	686.926	748.121	697.563	684.473	692.476	527.032	499.11	553.592	616.07
Sample_107_S7_bin_187	p__Armatimonadota	c__Armatimonadia	o__Armatimonadales	f__Armatimonadaceae	g__CAIRTT01	s__CAIRTT01 sp903915615	0	0.026451	0.346089	1.10064	1.39272	0	2.49486	1.5863	1.76702	1.47199	4.10623	4.86548	3.29246	2.81045	1.33741	2.54586	1.66507
Sample_105_S79_bin_46	p__Armatimonadota	c__Fimbriimonadia	o__Fimbriimonadales	f__Fimbriimonadaceae	g__Fimbriimonas	s__	2.31364	0.2909	5.65341	0.168786	8.17062	0	2.13719	0.441808	0.531261	0.620103	2.65239	3.09428	1.78982	2.43239	3.42543	2.25245	2.88934
Sample_101_S75_bin_19	p__Armatimonadota	c__Fimbriimonadia	o__Fimbriimonadales	f__Fimbriimonadaceae	g__UBA2391	s__	7.60208	0.19486	0.031518	0.004153	0.020198	0.843981	0.011799	0.002571	0	0.003409	0.002934	0.00153	0.005382	0.005924	0.002876	0.005419	0.003114
Sample_106_S6_bin_112	p__Armatimonadota	c__Fimbriimonadia	o__Fimbriimonadales	f__Fimbriimonadaceae	g__UphvI-Ar2	s__UphvI-Ar2 sp002162095	0.438919	0.028169	0.024315	0.364102	0.241619	14.7564	0.02065	0.010021	0.006092	0.007373	0.01152	0.009091	0.008177	0.010916	0.008817	0.010996	0.00934
	Armatimonadota						10.3546	0.54038	6.05533	1.63768	9.82515	15.6003	4.66449	2.0407	2.30438	2.10287	6.77307	7.97038	5.09584	5.25968	4.77454	4.81472	4.56686
Sample_102_S2_bin_136	p__Bacteroidota	c__Bacteroidia	o__AKYH767	f__B-17BO	g__	s__	2.42922	0.452992	1.89916	0.294735	0.072276	0.1165	0.306736	0.763985	3.38988	2.74332	0.602464	0.43379	5.03094	0.257088	0.315717	0.274896	0.343123
Sample_108_S8_bin_103	p__Bacteroidota	c__Bacteroidia	o__AKYH767	f__B-17BO	g__UBA2475	s__	0.260402	0	0.144953	0	0	0	0.028725	1.50111	2.34675	3.17023	1.70893	1.85473	1.87004	0.220729	0.253871	0.260647	0.23974
Sample_101_S75_bin_72	p__Bacteroidota	c__Bacteroidia	o__AKYH767	f__B-17BO	g__UBA2475	s__	5.87271	0.310479	0.366408	0.073549	0.356905	0.340894	3.84171	0.043734	0.10464	0.114651	0.2865	0.257031	0.644632	1.71756	2.28528	1.86543	2.77139
Sample_102_S2_bin_55	p__Bacteroidota	c__Bacteroidia	o__AKYH767	f__B-17BO	g__UBA2475	s__UBA2475 sp009927275	0.053405	0.015357	0.025549	0.008514	0.005593	0.071565	0.019569	0.007346	0.033456	0.01944	0.315566	1.13243	7.16113	0.941416	1.01661	0.815074	0.882648
Sample_106_S6_bin_64	p__Bacteroidota	c__Bacteroidia	o__AKYH767	f__B-17BO	g__UBA4416	s__	0.974162	0.047639	0.271821	0.05111	0.037604	16.2906	0.083106	0.034834	0.113242	0.091817	0.074376	0.123673	0.34125	0.238805	0.311921	0.232338	0.361892
Sample_106_S6_bin_32	p__Bacteroidota	c__Bacteroidia	o__AKYH767	f__Palsa-965	g__GCA-2737665	s__	0.041607	0.014662	0.019587	0.005854	0.008639	20.6336	0.013748	0.007565	0.014385	0.014268	0.012974	0.015798	0.014974	0.012267	0.013333	0.013357	0.014657
Sample_101_S75_bin_22	p__Bacteroidota	c__Bacteroidia	o__AKYH767	f__UBA4408	g__	s__	10.8834	0.31867	0.195547	0.017405	0.021287	0.091135	0.059199	0.007692	0.02019	0.020598	0.022139	0.019715	0.030034	0.022801	0.024515	0.02227	0.030722
Sample_101_S75_bin_81	p__Bacteroidota	c__Bacteroidia	o__AKYH767	f__UBA4408	g__CAIKXD01	s__	4.89144	0.051016	0.299139	0.026753	0.068085	0.077219	3.1825	0.010487	0.044408	0.024589	0.278407	0.208294	0.908041	1.41437	1.38777	1.43015	1.65673
Sample_101_S75_bin_15	p__Bacteroidota	c__Bacteroidia	o__AKYH767	f__UBA4408	g__CAIMMJ01	s__	3.88164	1.38785	0.22583	0.005227	0.007264	0.040514	0.009581	0.005573	0.008381	0.006572	0.006808	0.008395	0.009442	0.00797	0.004623	0.007585	0.00981
Sample_111_S82_bin_94	p__Bacteroidota	c__Bacteroidia	o__AKYH767	f__UBA4408	g__CAIMMJ01	s__	0.550436	0.021578	0.19708	0.012633	0.009089	0.071024	0.31408	0.0031	0.014322	0.02996	0.162461	0.066615	0.352457	7.02501	4.67873	6.6894	5.33795
Sample_103_S3_bin_6	p__Bacteroidota	c__Bacteroidia	o__AKYH767-A	f__2013-40CM-41-45	g__CAINVI01	s__CAINVI01 sp903854075	0.003892	0.023085	0.014835	1.16361	0.020512	0.019995	0	4.06388	5.1375	3.72242	1.52272	1.94254	1.42426	0.488413	0.358515	0.456153	0.410498
Sample_111_S82_bin_13	p__Bacteroidota	c__Bacteroidia	o__AKYH767-A	f__OLB10	g__CAINEC01	s__	0	1.31433	0	0.255734	0	0	0.118717	1.38505	0.845541	0.942546	1.94425	2.16667	1.61239	2.59286	1.40006	2.3178	1.84868
Sample_106_S6_bin_127	p__Bacteroidota	c__Bacteroidia	o__Chitinophagales	f__	g__	s__	0.0778555	0	0	0	0	9.43884	0	0	0	0	0	0	0	0	0	0	0
Sample_101_S75_bin_65	p__Bacteroidota	c__Bacteroidia	o__Chitinophagales	f__Chitinophagaceae	g__CAIVPM01	s__	2.45829	0	0	0	0	0	0	0	0	0	0	0	0	0	0	0	0
Sample_103_S77_bin_48	p__Bacteroidota	c__Bacteroidia	o__Chitinophagales	f__Chitinophagaceae	g__JJ008	s__	0.082603	0.171609	6.05537	0	0	0	0	0	0	0	0.03069	0	0.054328	0.559558	0.549475	0.385366	0.568636
Sample_108_S8_bin_80	p__Bacteroidota	c__Bacteroidia	o__Chitinophagales	f__Chitinophagaceae	g__JJ008	s__JJ008 sp002378975	0.020116	0.030567	0.519701	0.676087	0.637896	0.115326	0.006124	5.15042	11.4447	9.62489	2.48849	2.3821	1.83433	0.295721	0.280519	0.280742	0.363293
Sample_102_S76_bin_81	p__Bacteroidota	c__Bacteroidia	o__Chitinophagales	f__Chitinophagaceae	g__JJ008	s__JJ008 sp003489485	0.284803	8.24283	0.832611	0.03019	0.016622	0.119547	0.022506	0.023382	0.028178	0.035356	0.06094	0.039187	0.087764	0.935287	0.984708	0.641519	1.06522
Sample_105_S79_bin_67	p__Bacteroidota	c__Bacteroidia	o__Chitinophagales	f__Chitinophagaceae	g__JJ008	s__JJ008 sp005791465	0.28342	1.75692	3.21678	6.25278	8.18825	0.167479	1.47132	3.11749	9.47628	9.4533	33.415	34.8614	27.0239	12.9727	23.0592	11.5772	23.3627	*
Sample_101_S75_bin_39	p__Bacteroidota	c__Bacteroidia	o__Chitinophagales	f__Chitinophagaceae	g__Lacibacter	s__	3.74259	0.031951	0.814809	0.965655	0	0.095244	0.037597	0	0	0	0	0	0	0.00778	0	0.007443	0.008475
Sample_101_S75_bin_60	p__Bacteroidota	c__Bacteroidia	o__Chitinophagales	f__Chitinophagaceae	g__OLB11	s__	2.77772	0.134874	0.325729	0	0	0	0.131412	0	0	0	0	0	0	0	0	0	0
Sample_107_S80_bin_191	p__Bacteroidota	c__Bacteroidia	o__Chitinophagales	f__Chitinophagaceae	g__OLB11	s__	0.049497	0.015174	0.028849	0.012034	0.007758	0.065665	5.46987	0	0.014903	0.01314	0.015492	0.01546	0.015669	0.011557	0.010191	0.012991	0.015259
Sample_107_S80_bin_159	p__Bacteroidota	c__Bacteroidia	o__Chitinophagales	f__Chitinophagaceae	g__OLB11	s__OLB11 sp903881265	0.019849	0	0	0.252337	0.055927	0.028137	4.27661	0.21331	0.547866	0.369738	0.477516	0.691962	0.739985	1.63329	1.54548	1.7995	1.91432
Sample_102_S76_bin_87	p__Bacteroidota	c__Bacteroidia	o__Chitinophagales	f__Chitinophagaceae	g__Sediminibacterium	s__	1.4228	4.58655	1.77499	1.72026	2.78667	0.525423	1.3982	3.14123	6.9185	5.85561	5.94559	6.56377	6.40494	2.64545	4.17746	3.0973	4.57159
Sample_108_S8_bin_53	p__Bacteroidota	c__Bacteroidia	o__Chitinophagales	f__Chitinophagaceae	g__Sediminibacterium	s__	6.19791	0.182058	3.03722	1.23333	1.59146	1.08872	0.553975	5.86278	21.5343	18.469	6.77788	7.33679	3.9539	0.501039	0.655192	0.528634	0.754078
Sample_102_S2_bin_42	p__Bacteroidota	c__Bacteroidia	o__Chitinophagales	f__Chitinophagaceae	g__Sediminibacterium	s__	0.655044	0.194064	0.699208	2.12246	5.35687	3.81088	3.83447	11.0982	21.6127	18.4958	23.0517	24.4879	19.8009	7.37057	11.051	7.81006	11.2651
Sample_106_S6_bin_88	p__Bacteroidota	c__Bacteroidia	o__Chitinophagales	f__Chitinophagaceae	g__Sediminibacterium	s__	0.242909	0.007513	0.051664	0.049128	0	42.3003	0.012483	0.01321	0.035827	0.042608	0.027048	0.029546	0.023806	0.012439	0.017556	0.013101	0.020599
Sample_104_S4_bin_88	p__Bacteroidota	c__Bacteroidia	o__Chitinophagales	f__Chitinophagaceae	g__Sediminibacterium	s__	0.997361	0.543758	1.93453	4.35569	11.3845	1.15658	2.43456	12.1379	25.1944	21.829	24.1842	26.488	27.0865	10.1774	17.0633	12.0996	18.1789
Sample_104_S78_bin_22	p__Bacteroidota	c__Bacteroidia	o__Chitinophagales	f__Chitinophagaceae	g__Sediminibacterium	s__	54.6524	0.385306	1.54359	2.07423	0.038822	0	0.04043	0	0	0	0	0	0	0.045766	0.0193835	0.039873	0.015653
Sample_109_S9_bin_14	p__Bacteroidota	c__Bacteroidia	o__Chitinophagales	f__Chitinophagaceae	g__Sediminibacterium	s__	0.81893	3.24433	5.65397	0.51328	0	0	3.39989	0.132873	0.139805	0.101179	0.414689	0.271566	0.501322	4.58829	3.71158	4.06863	4.25745
Sample_111_S82_bin_100	p__Bacteroidota	c__Bacteroidia	o__Chitinophagales	f__Chitinophagaceae	g__Sediminibacterium	s__	3.26055	8.90604	18.9647	0.093535	0.021185	0.128199	0.07128	0.014982	0.020403	0.029791	0.150861	0.070689	0.241096	3.91779	2.92858	3.44409	3.24267
Sample_104_S78_bin_6	p__Bacteroidota	c__Bacteroidia	o__Chitinophagales	f__Chitinophagaceae	g__Sediminibacterium	s__Sediminibacterium sp903958045	12.1678	0.331719	7.68465	4.46235	9.21543	0.500726	1.07297	3.78769	9.92985	8.64098	3.61234	3.92124	1.95899	0.294906	0.412965	0.282156	0.440453
Sample_107_S80_bin_8	p__Bacteroidota	c__Bacteroidia	o__Chitinophagales	f__Chitinophagaceae	g__SXYR01	s__	0.025126	0.018492	0.017229	0	0	0.661289	3.9215	0	0	0	0	0	0	0	0	0	0
Sample_104_S4_bin_95	p__Bacteroidota	c__Bacteroidia	o__Chitinophagales	f__Chitinophagaceae	g__SXYR01	s__	0.142282	0.040178	0.076861	0.841499	6.14433	0.091195	1.44988	0.633997	1.53179	1.27315	3.95372	2.79819	2.94464	1.33463	1.00577	1.22262	1.12239
Sample_101_S75_bin_122	p__Bacteroidota	c__Bacteroidia	o__Chitinophagales	f__Chitinophagaceae	g__UBA1930	s__	6.33369	0.17792	0.383535	0.450587	0.0311095	0.267807	0.044542	0.089119	0.562179	0.704339	0.58123	0.452463	0.409233	0.248584	0.526218	0.183021	0.528248
Sample_101_S75_bin_21	p__Bacteroidota	c__Bacteroidia	o__Chitinophagales	f__LD1	g__	s__	12.9539	0.065967	0.243852	0.019691	0.066991	0.988423	0.025327	0.287077	0.741706	1.05009	1.15568	0.863412	0.506261	0.296381	0.246338	0.258222	0.296737
Sample_101_S75_bin_47	p__Bacteroidota	c__Bacteroidia	o__Chitinophagales	f__LD1	g__	s__	5.74769	0.077857	1.74686	0.018349	0.028348	0.073476	0.027876	0.012544	0.023436	0.019423	0.023933	0.020358	0.032003	0.022934	0.027328	0.02197	0.027362
Sample_101_S75_bin_42	p__Bacteroidota	c__Bacteroidia	o__Chitinophagales	f__LD1	g__	s__	4.57775	0.024414	0.028732	0.012561	0.011449	0.281195	0.017077	0.007939	0.01912	0.019377	0.015888	0.020961	0.025105	0.015252	0.016997	0.013828	0.019128
Sample_102_S76_bin_112	p__Bacteroidota	c__Bacteroidia	o__Chitinophagales	f__Saprospiraceae	g__	s__	0.021982	14.022	0.623718	0.007929	0.011244	0.05181	0.011576	0.012739	0	0	0.001143	0.001636	0	0.013396	0.011021	0.01042	0.007752
Sample_103_S77_bin_22	p__Bacteroidota	c__Bacteroidia	o__Chitinophagales	f__Saprospiraceae	g__	s__	0.059182	1.54389	19.1578	0.093909	0.01166	0.149865	0.043788	0.330469	0.490839	0.312821	0.653424	1.04832	0.893541	1.26597	0.939708	1.38914	1.00641
Sample_105_S79_bin_58	p__Bacteroidota	c__Bacteroidia	o__Chitinophagales	f__Saprospiraceae	g__BJGN01	s__	2.29374	0.444316	2.58583	0.484484	7.65447	0.226664	11.8555	0.505636	0.842277	0.604448	0.551894	0.518613	0.892259	1.12847	0.984518	1.29846	1.14475
Sample_103_S77_bin_45	p__Bacteroidota	c__Bacteroidia	o__Chitinophagales	f__Saprospiraceae	g__BJGN01	s__	1.53996	0.971943	8.21233	0.517233	0.669892	0	4.09807	0.612732	0.638137	0.51603	0.626386	0.513013	0.949085	1.88071	1.42454	2.10612	1.64088
Sample_105_S5_bin_129	p__Bacteroidota	c__Bacteroidia	o__Chitinophagales	f__Saprospiraceae	g__M3007	s__	5.69544	0.442226	5.17762	3.98791	0.011306	0.086775	10.473	0.946745	0.929214	1.54396	3.5794	3.58253	3.71474	3.36827	4.28852	4.1719	5.19875
Sample_101_S75_bin_18	p__Bacteroidota	c__Bacteroidia	o__Chitinophagales	f__Saprospiraceae	g__M3007	s__	47.9109	3.84118	20.4047	0.026356	0.033457	0.180097	0.050514	0.011238	0.004514	0.015939	0.166646	0.07421	0.120189	2.27038	2.60889	2.34176	1.84517
Sample_101_S75_bin_155	p__Bacteroidota	c__Bacteroidia	o__Cytophagales	f__Catalimonadaceae	g__	s__	2.94552	0.085338	0	0	0	0	0	0	0	0	0	0	0	0	0	0	0
Sample_106_S6_bin_66	p__Bacteroidota	c__Bacteroidia	o__Cytophagales	f__Cyclobacteriaceae	g__Chryseotalea	s__	0.132356	0.013678	0.02789	0.013948	0.008494	15.7733	0.014812	0.008102	0.018729	0.017624	0.016074	0.016807	0.019926	0.009414	0.012052	0.009319	0.017689
Sample_104_S78_bin_45	p__Bacteroidota	c__Bacteroidia	o__Cytophagales	f__Cyclobacteriaceae	g__ELB16-189	s__	0.171416	1.01835	0.174827	13.5447	1.07405	2.78873	0.240772	0.018588	0	0.168005	0.02925	0	0.041127	0.040255	0.101258	0.085907	0.111655
Sample_107_S7_bin_75	p__Bacteroidota	c__Bacteroidia	o__Cytophagales	f__Spirosomaceae	g__Aquirufa	s__	0.072008	0.037647	0.458524	0.676738	2.97723	0.095992	1.59769	1.37968	3.44578	3.03631	5.02756	6.78415	3.93585	0.486637	0.497711	0.473683	0.504938
Sample_106_S6_bin_89	p__Bacteroidota	c__Bacteroidia	o__Cytophagales	f__Spirosomaceae	g__Leadbetterella	s__	0	0	0	0	0	9.59858	0	0	0	0	0	0	0	0	0	0	0
Sample_107_S7_bin_116	p__Bacteroidota	c__Bacteroidia	o__Flavobacteriales	f__CAIKAF01	g__	s__	0.024799	0.124175	0.009828	0.071677	0.026231	0.523198	0.027398	0.117419	0.263124	0.283036	3.71885	3.78755	0.251228	0.035236	0.054403	0.0277135	0.063654
Sample_101_S75_bin_10	p__Bacteroidota	c__Bacteroidia	o__Flavobacteriales	f__Crocinitomicaceae	g__40-80	s__	31.1165	0.101806	0.337307	0.039724	0.037825	0.065049	0.077273	0.010133	0.042624	0.034306	0.05479	0.058751	0.120764	0.0601285	0.06139	0.058015	0.058288
Sample_104_S4_bin_49	p__Bacteroidota	c__Bacteroidia	o__Flavobacteriales	f__Crocinitomicaceae	g__M0103	s__	0.21197	0.053244	0.049518	0.037937	0.059929	0.043482	0.690667	0.137649	0.420174	0.419884	5.86529	3.43231	0.741973	0.242549	0.260421	0.253806	0.271938
Sample_101_S75_bin_78	p__Bacteroidota	c__Bacteroidia	o__Flavobacteriales	f__Crocinitomicaceae	g__M0103	s__M0103 sp903887095	6.10388	0.028805	0.414104	0.078738	1.41268	0.063456	0.364188	0.15182	0.257539	0.301856	0.934702	0.797246	1.14545	0.325306	0.32001	0.330292	0.335778
Sample_104_S4_bin_94	p__Bacteroidota	c__Bacteroidia	o__Flavobacteriales	f__Crocinitomicaceae	g__UBA952	s__	0.185014	0.04673	0.070934	0.154058	0.41433	0.436061	2.64924	1.1318	5.12761	4.33141	18.8053	19.4388	26.4401	17.5588	24.9939	18.8876	27.0031	*
Sample_107_S80_bin_100	p__Bacteroidota	c__Bacteroidia	o__Flavobacteriales	f__Crocinitomicaceae	g__UBA952	s__	2.35538	0.091419	1.13603	2.34836	0.742088	0.031489	4.84936	0.256191	0.53955	0.401543	0.804456	1.28405	1.45513	1.62913	1.39462	1.7285	1.40302
Sample_105_S5_bin_72	p__Bacteroidota	c__Bacteroidia	o__Flavobacteriales	f__Crocinitomicaceae	g__UBA952	s__	0.097547	0.012819	0.028073	0.019383	0	0.136897	0.137097	0.208688	1.34217	1.01801	2.2472	1.64041	2.27816	3.55166	9.72351	4.1286	6.01925
Sample_113_S84_bin_36	p__Bacteroidota	c__Bacteroidia	o__Flavobacteriales	f__Crocinitomicaceae	g__UBA952	s__	4.00656	0.361283	0.104338	0.600282	5.8517	0	0	4.43148	13.8269	14.0688	1.11984	0.723671	0.525217	0.989039	1.165	1.17644	1.2024
Sample_101_S75_bin_48	p__Bacteroidota	c__Bacteroidia	o__Flavobacteriales	f__Crocinitomicaceae	g__UBA952	s__	11.8764	0.16747	0.207864	0.210446	1.31843	0.014508	0.021269	1.22118	4.21187	4.16583	0.66071	0.44932	0.503692	0.587445	0.67335	0.686541	0.715521
Sample_104_S4_bin_11	p__Bacteroidota	c__Bacteroidia	o__Flavobacteriales	f__Crocinitomicaceae	g__UBA952	s__	10.7089	0.583027	1.12403	0.16531	0.420465	0.010871	0.474201	0.367941	1.60194	1.55461	4.32252	2.66212	2.22681	0.366566	0.418182	0.421444	0.508163
Sample_108_S8_bin_29	p__Bacteroidota	c__Bacteroidia	o__Flavobacteriales	f__Crocinitomicaceae	g__UBA952	s__UBA952 sp002293185	1.83935	0.122904	0.611922	0.646937	1.49116	0.062929	0.194881	3.61613	4.94667	5.91261	0.968892	1.65114	0.649089	0.530466	0.408578	0.493882	0.408409
Sample_102_S2_bin_101	p__Bacteroidota	c__Bacteroidia	o__Flavobacteriales	f__Crocinitomicaceae	g__UBA952	s__UBA952 sp903823565	0.143201	0.014415	0.023321	0.019235	0.09664	0.026364	0.020001	0.016195	0.05721	0.049536	1.37196	1.04741	6.42431	1.09437	3.20525	1.18167	1.66318
Sample_110_S81_bin_122	p__Bacteroidota	c__Bacteroidia	o__Flavobacteriales	f__Crocinitomicaceae	g__UBA952	s__UBA952 sp903935095	0.328962	0.441455	0.189338	0.0502385	0.338251	0.061473	4.16766	0.449671	1.18038	1.23491	2.63337	3.5468	3.96639	5.77389	5.29354	5.57998	5.50855
Sample_101_S75_bin_53	p__Bacteroidota	c__Bacteroidia	o__Flavobacteriales	f__Flavobacteriaceae	g__Flavobacterium	s__	26.2542	0.110955	1.36344	0.537354	0.206181	0.908141	0.253686	0.048801	0.103728	0.10686	0.090318	0.070249	0.162073	1.4877	1.62472	1.6126	1.82207
Sample_101_S75_bin_98	p__Bacteroidota	c__Bacteroidia	o__Flavobacteriales	f__Flavobacteriaceae	g__Flavobacterium	s__	69.2622	0.226892	3.33631	0.533482	0.27422	1.00557	0.12407	0.043613	0.125603	0.125044	0.118651	0.086476	0.134708	0.187818	0.214089	0.175537	0.239448
Sample_104_S78_bin_97	p__Bacteroidota	c__Bacteroidia	o__Flavobacteriales	f__Flavobacteriaceae	g__Flavobacterium	s__	0.820883	0.09334	0.303636	3.38371	0.073847	1.17657	0.107556	0.021872	0.070808	0.071071	0.067378	0.049483	0.123475	0.207811	0.219067	0.184469	0.267549
Sample_105_S5_bin_141	p__Bacteroidota	c__Bacteroidia	o__Flavobacteriales	f__Flavobacteriaceae	g__Flavobacterium	s__	1.10706	0.087495	3.22707	1.34392	0.38548	0.757593	0.594285	0.02968	0.068388	0.102592	0.135155	0.105571	0.330466	8.38522	9.45256	9.19579	10.4956	*
Sample_101_S75_bin_34	p__Bacteroidota	c__Bacteroidia	o__Flavobacteriales	f__Flavobacteriaceae	g__Flavobacterium	s__	8.5588	0.04991	0.232289	0.134175	0.058319	0.274369	0.041849	0.013266	0.040357	0.032802	0.025571	0.024895	0.053042	0.145471	0.138818	0.130975	0.178009
Sample_104_S78_bin_19	p__Bacteroidota	c__Bacteroidia	o__Flavobacteriales	f__Flavobacteriaceae	g__Flavobacterium	s__	2.3397	0.114709	0.147227	5.33356	0.09186	2.34223	0.047572	0.020936	0.047499	0.040246	0.046882	0.029351	0.061626	0.075657	0.078824	0.065759	0.095377
Sample_104_S78_bin_56	p__Bacteroidota	c__Bacteroidia	o__Flavobacteriales	f__Flavobacteriaceae	g__Flavobacterium	s__	0.294631	0.023645	0.093661	3.21054	0.020243	0.231403	0.028485	0.007572	0.026775	0.027501	0.026123	0.014535	0.030927	0.043203	0.051368	0.040295	0.053597
Sample_101_S75_bin_153	p__Bacteroidota	c__Bacteroidia	o__Flavobacteriales	f__PHOS-HE28	g__PHOS-HE28	s__	4.00805	2.23784	0.128795	0.010423	0.015167	0.772929	0.230903	0.021645	0.006873	0.011112	0.007797	0.008926	0.011227	0.017753	0.008139	0.015772	0.012176
Sample_101_S75_bin_173	p__Bacteroidota	c__Bacteroidia	o__Flavobacteriales	f__Schleiferiaceae	g__	s__	5.92735	0.109219	1.20186	1.33072	0.250497	0	2.53656	0.103308	0.096625	0.092356	0.071011	0.091847	0.099085	0.117245	0.07915	0.140314	0.076742
Sample_105_S79_bin_104	p__Bacteroidota	c__Bacteroidia	o__Flavobacteriales	f__Schleiferiaceae	g__	s__	1.16315	0.84959	0.168285	0.493105	27.3804	0.10484	0.924433	3.24746	3.02444	3.71524	1.17999	1.39653	1.01751	1.31886	0.944973	1.53703	0.883524
Sample_109_S9_bin_86	p__Bacteroidota	c__Bacteroidia	o__Flavobacteriales	f__Schleiferiaceae	g__TMED14	s__TMED14 sp002292855	0.072084	2.50933	2.50815	3.09264	3.66972	0.219906	3.94588	25.3766	22.3759	23.1743	12.8427	16.1672	9.34966	7.92853	7.08561	10.4697	6.05914	*
Sample_103_S3_bin_39	p__Bacteroidota	c__Bacteroidia	o__Flavobacteriales	f__UA16	g__	s__	0.111674	1.58429	0.060887	1.71322	21.9343	0.116375	1.00476	11.9239	11.2992	9.06042	1.08711	1.4396	3.70491	7.88892	6.09436	9.01416	5.35038
Sample_102_S76_bin_94	p__Bacteroidota	c__Bacteroidia	o__Flavobacteriales	f__UA16	g__CAIZGX01	s__	0.120484	3.01265	0.154094	0.110857	0.031997	0	0.085576	0.095476	0.138187	0.13924	0.873347	0.684092	0.074898	0	0	0	0
Sample_107_S80_bin_72	p__Bacteroidota	c__Bacteroidia	o__Flavobacteriales	f__UA16	g__CAIZGX01	s__	0.228965	0.028163	1.09206	0.132296	3.1233	0.116818	4.89647	1.2014	1.70057	1.76636	0.484944	0.401658	0.131696	0.033603	0.032248	0.033825	0.038941
Sample_102_S2_bin_8	p__Bacteroidota	c__Bacteroidia	o__Flavobacteriales	f__UA16	g__CAIZGX01	s__	0.241724	0.093498	0.460131	0.964542	3.2415	0.07447	2.61087	0.107092	0.389563	0.285028	10.3089	9.58744	10.1863	0.667048	0.81346	0.654639	0.924738
Sample_107_S80_bin_127	p__Bacteroidota	c__Bacteroidia	o__Flavobacteriales	f__UA16	g__CAIZGX01	s__CAIZGX01 sp903932685	0.212528	0.061169	0.324518	0.600591	1.45936	0	5.18476	0.091785	0.237703	0.282829	1.316	1.02209	1.29873	0.889138	0.917775	0.886126	1.00309
Sample_102_S76_bin_193	p__Bacteroidota	c__Bacteroidia	o__Flavobacteriales	f__UA16	g__UBA4660	s__	1.72166	5.07844	0.073411	0.024518	0.012	0.042509	0.025157	0.012202	0.011793	0.017245	0.018368	0.018966	0.029694	0.039269	0.026584	0.034284	0.023568
Sample_102_S76_bin_180	p__Bacteroidota	c__Bacteroidia	o__J057	f__RFSG01	g__	s__	0.044109	7.92319	0.201865	0.005929	0.004167	0.056479	0.008804	0.008052	0.004733	0.00361	0.005046	0.005369	0.004184	0.007433	0.004119	0.006783	0.004112
Sample_102_S76_bin_132	p__Bacteroidota	c__Bacteroidia	o__J057	f__RFSG01	g__	s__	0.009106	4.21066	0.366946	0	0	0.008449	0	0.002055	0	0	0	0	0	0	0	0	0
Sample_104_S4_bin_17	p__Bacteroidota	c__Bacteroidia	o__NS11-12g	f__UBA955	g__	s__	0.026828	0.008756	0.239485	0.030854	2.79057	0.027539	0.113164	0.368105	0.699226	0.725909	4.58635	4.84453	4.35437	0.943818	0.980546	1.01671	1.18625
Sample_101_S75_bin_16	p__Bacteroidota	c__Bacteroidia	o__NS11-12g	f__UBA955	g__	s__	2.92207	0.487044	5.38521	0	0	0	0	0	0	0	0	0	0	0	0	0	0
Sample_107_S80_bin_28	p__Bacteroidota	c__Bacteroidia	o__NS11-12g	f__UBA955	g__	s__	0.013826	0.008952	0.003992	0.021675	0	0.026626	5.24383	0.068412	0.078065	0.066351	0.145656	0.097381	0.159641	0.452578	0.520905	0.488028	0.424552
Sample_107_S80_bin_12	p__Bacteroidota	c__Bacteroidia	o__NS11-12g	f__UBA955	g__RGEC01	s__	0.225641	1.1273	0.045004	0.029565	0.192276	0.04353	10.5163	0.008367	0.029723	0.012415	0.023636	0.028373	0.024904	0.016233	0.011021	0.011891	0.014406
Sample_103_S77_bin_43	p__Bacteroidota	c__Bacteroidia	o__NS11-12g	f__UBA955	g__RGEC01	s__	0.212875	0.019539	12.314	0.02221	1.04976	0.033338	0.042548	1.2074	2.69557	3.23367	0.462901	0.622115	0.162143	0.088115	0.076365	0.113656	0.098943
Sample_109_S9_bin_85	p__Bacteroidota	c__Bacteroidia	o__NS11-12g	f__UBA955	g__UBA955	s__	0.148113	0.239788	0.044765	4.73141	13.1056	0.172525	8.65381	5.89412	11.0187	9.7417	8.2968	9.99381	4.78666	3.71259	2.83196	4.27413	3.43218
Sample_103_S3_bin_18	p__Bacteroidota	c__Bacteroidia	o__NS11-12g	f__UBA955	g__UBA955	s__	0.061868	0.149302	0.014377	1.2888	3.78425	0.045377	2.58711	7.26596	15.3328	12.7047	3.78691	6.32166	1.5811	1.2531	0.954059	1.35061	0.995983
Sample_102_S2_bin_88	p__Bacteroidota	c__Bacteroidia	o__NS11-12g	f__UBA955	g__UBA955	s__UBA955 sp002293105	3.88856	3.7911	1.62178	4.55113	21.07	0.736124	0.083927	10.8345	13.9023	16.7022	25.2133	20.4246	12.0274	13.8566	9.57194	14.787	10.4232
Sample_105_S79_bin_10	p__Bacteroidota	c__Bacteroidia	o__Sphingobacteriales	f__Sphingobacteriaceae	g__	s__	0.047375	0.019078	0.157425	0.512285	7.43283	0.121168	0.098797	0.245725	0.609455	0.700272	0.142092	0.162784	0.106369	0.084195	0.100022	0.106246	0.096792
Sample_104_S78_bin_90	p__Bacteroidota	c__Bacteroidia	o__Sphingobacteriales	f__Sphingobacteriaceae	g__	s__	0.01968	0	0.480603	1.91486	0.808452	0	0.129744	0.55287	1.24807	1.3487	0.291849	0.349849	0.224336	0.210415	0.244546	0.254114	0.229703
Sample_104_S4_bin_4	p__Bacteroidota	c__Bacteroidia	o__UBA7662	f__UBA7662	g__F1-60-MAGs140	s__F1-60-MAGs140 sp005799065	0.040022	0.028165	0.032599	3.63924	0.013065	0.057196	0.02447	0.034754	0.06282	0.070458	18.159	9.51984	7.77063	12.259	13.8676	11.4213	10.1749
Sample_104_S4_bin_100	p__Bacteroidota	c__Bacteroidia	o__UBA7662	f__UBA7662	g__SYHX01	s__	0.031315	0	0.107204	0.0381275	0.282745	0	0	0.91893	0.873557	0.831664	7.12303	5.35266	2.24844	0.582416	0.616038	0.683818	0.554171
Sample_105_S5_bin_76	p__Bacteroidota	c__Bacteroidia	o__UBA7662	f__UBA7662	g__SYHX01	s__SYHX01 sp009927485	0.012546	0.011786	0.017239	0.007953	0.010946	0.013797	0.006954	0.002957	0	0.018012	0.064303	0.088886	0.463099	4.27213	4.29881	4.63811	4.33551
Sample_103_S77_bin_83	p__Bacteroidota	c__Bacteroidia	o__UBA7662	f__UBA7662	g__SYHX01	s__SYHX01 sp903856555	2.27264	1.40215	19.3286	4.0342	20.8349	0.063573	0.227708	47.3391	55.2072	48.2017	31.9394	36.3485	14.7165	8.21939	9.07766	9.79488	8.80682	*
Sample_106_S6_bin_83	p__Bacteroidota	c__Ignavibacteria	o__SJA-28	f__OLB5	g__	s__	0	0	0	0	0	19.145	0	0	0	0	0	0	0	0	0	0	0
Sample_102_S76_bin_52	p__Bacteroidota	c__Kapabacteria	o__Kapabacteriales	f__Kapabacteriaceae	g__Kapabacteria	s__	0.824998	4.39384	0.342996	0	0	0.028147	0.005579	0.004627	0	0	0	0	0	0.004008	0	0.001029	0
Sample_104_S78_bin_59	p__Bacteroidota	c__Kapabacteria	o__Kapabacteriales	f__Kapabacteriaceae	g__UBA10438	s__	0	0	0	1.89416	0	0	0	0	0	0	0	0	0	0	0	0	0
Sample_102_S76_bin_82	p__Bacteroidota	c__Kapabacteria	o__Kapabacteriales	f__Kapabacteriaceae	g__UBA10438	s__	0.018792	10.6188	0.864883	0.0067	0.008128	0.05855	0.0111	0.011068	0	0	0.002249	0	0	0.008503	0.001744	0.010209	0
Sample_101_S75_bin_6	p__Bacteroidota	c__Kapabacteria	o__Kapabacteriales	f__Kapabacteriaceae	g__UBA10438	s__UBA10438 sp903939735	9.39714	3.75	2.2217	0.020905	2.80335	0.863123	0.010002	0.021881	0.015242	0.021953	0.050586	0.035173	0.0638365	0.237259	0.16437	0.203328	0.202381
Sample_102_S76_bin_166	p__Bacteroidota	c__Kapabacteria	o__Kapabacteriales	f__NICIL-2	g__	s__	2.44955	5.53119	8.29427	0.023732	0.006372	0.075742	0.009769	0.006969	0	0	0	0	0	0.050208	0.032367	0.04484	0.033911
Sample_101_S75_bin_157	p__Bacteroidota	c__Kapabacteria	o__Kapabacteriales	f__UBA2268	g__	s__	5.15903	0.38387	2.10756	0	0	0	0	0	0	0	0	0	0.012227	0	0	0	0
Sample_104_S78_bin_57	p__Bacteroidota	c__Kapabacteria	o__Kapabacteriales	f__UBA961	g__UBA961	s__UBA961 sp002293005	8.28646	9.04291	3.02671	2.53035	0.557302	0	0.011662	0.13668	0.215538	0.259544	0.314167	0.242836	0.34645	1.86363	1.32676	2.06371	1.61648
	Bacteroidota						438.234	127.116	192.52	100.12	207.836	159.805	130.185	186.8	303.793	280.612	296.788	298.241	246.191	183.59	211.643	194.476	212.74
Sample_106_S6_bin_15	p__Bdellovibrionota	c__Bacteriovoracia	o__Bacteriovoracales	f__Bacteriovoracaceae	g__	s__	0	0	0	0.004805	0	13.8844	0.005547	0	0	0.004822	0.005266	0.00295	0	0	0.002853	0	0.005003
Sample_106_S6_bin_45	p__Bdellovibrionota	c__Bacteriovoracia	o__Bacteriovoracales	f__Bacteriovoracaceae	g__Bacteriovorax	s__	0	0	0	0	0	16.4235	0	0	0	0	0	0.002137	0	0	0	0	0
Sample_106_S6_bin_8	p__Bdellovibrionota	c__Bacteriovoracia	o__Bacteriovoracales	f__Bacteriovoracaceae	g__Bacteriovorax	s__	0	0	0	0	0	78.9801	0.005325	0	0	0.003756	0	0.006376	0	0	0.005383	0	0.007161	*
Sample_101_S75_bin_83	p__Bdellovibrionota	c__Bacteriovoracia	o__Bacteriovoracales	f__Bacteriovoracaceae	g__UBA4096	s__	3.81576	0.009801	0.022741	0.044253	0	1.63477	0.012334	0	0.011037	0.008036	0.018187	0.019638	0.013618	0	0	0	0
Sample_106_S6_bin_96	p__Bdellovibrionota	c__Bacteriovoracia	o__Bacteriovoracales	f__Bacteriovoracaceae	g__UBA4096	s__	0	0	0	0.014383	0	35.7279	0	0.040733	0.076527	0.094098	0.006836	0.01145	0	0	0	0	0.002488	*
Sample_102_S76_bin_103	p__Bdellovibrionota	c__Bacteriovoracia	o__Bacteriovoracales	f__Bacteriovoracaceae	g__UBA4096	s__	0.017723	6.80515	0.013638	0.027097	0.011609	0.472024	0.017233	0.013522	0.017262	0.01861	0.01814	0.021612	0.023706	0.004861	0.006597	0.006335	0.006008
Sample_106_S6_bin_4	p__Bdellovibrionota	c__Bacteriovoracia	o__Bacteriovoracales	f__Bacteriovoracaceae	g__UBA6144	s__	0	0	0.032386	0.012337	0	58.3727	0.027758	0	0	0	0	0	0	0.002676	0.011996	0.003259	0.014218	*
Sample_106_S6_bin_114	p__Bdellovibrionota	c__Bdellovibrionia	o__Bdellovibrionales	f__Bdellovibrionaceae	g__Bdellovibrio	s__Bdellovibrio bacteriovorus	0	0	0	0	0	10.3417	0	0	0	0	0	0	0	0	0	0	0
Sample_102_S76_bin_178	p__Bdellovibrionota	c__Bdellovibrionia	o__Bdellovibrionales	f__UBA1609	g__	s__	0.003868	4.30154	0.017567	0	0	0.052169	0.003914	0	0	0	0.01273	0	0	0	0	0	0
Sample_104_S4_bin_132	p__Bdellovibrionota	c__Bdellovibrionia_A	o__UBA1018	f__CAIMNF01	g__CAIMNF01	s__	0.006402	0	0	0.003256	0	0.052612	0	0.362204	0.41899	0.397973	5.38001	3.96375	1.3052	0.036886	0.057641	0.0413305	0.045389
Sample_113_S84_bin_69	p__Bdellovibrionota	c__Bdellovibrionia_A	o__UBA1018	f__CAIMNF01	g__CAIMNF01	s__	0	0.01335	0	0.226037	0	0	0.105465	4.85421	3.57552	4.10076	1.21015	0.904391	1.84624	1.1857	1.35809	1.33648	1.1746
Sample_103_S77_bin_69	p__Bdellovibrionota	c__Bdellovibrionia_A	o__UBA1018	f__CAIMNF01	g__CAIMNF01	s__	0.019848	0.14389	27.8381	0.095882	0.017826	0.118039	0.036799	0.253826	0.346011	0.268564	0.130266	0.145246	0.270387	0.128042	0.142336	0.14685	0.129414
Sample_106_S6_bin_27	p__Bdellovibrionota	c__Bdellovibrionia_A	o__UBA1018	f__UBA1018	g__	s__	0	0	0	0	0	11.1546	0	0	0	0	0	0	0	0	0	0	0
Sample_102_S76_bin_170	p__Bdellovibrionota	c__Oligoflexia	o__Oligoflexales	f__RGVZ01	g__	s__	0.003043	4.1882	0	0	0	0	0	0	0	0	0	0	0	0	0	0	0
Sample_102_S76_bin_105	p__Bdellovibrionota	c__Oligoflexia	o__Oligoflexales	f__RGVZ01	g__	s__	0.017579	23.1289	0.054507	0.006439	0	0	0.012823	0.016045	0	0	0	0	0	0.004965	0	0.005353	0
Sample_102_S76_bin_194	p__Bdellovibrionota	c__UBA2394	o__UBA2394	f__UBA2394	g__	s__	0.002681	3.87232	0.042074	0	0	0	0	0	0	0	0	0	0	0.018355	0.022406	0.019769	0.018445
Sample_109_S9_bin_41	p__Bdellovibrionota	c__UBA2428	o__UBA2428	f__UBA2428	g__	s__	0	0.186818	0.198358	0	0	0	1.2526	0	0.0222175	0.02035	3.15282	2.0082	3.3926	1.85806	3.39519	2.36586	3.49463
Sample_106_S6_bin_86	p__Bdellovibrionota_C	c__UBA2361	o__UBA2361	f__UBA2361	g__OMII01	s__	0	0	0	0	2.02018	10.0496	0	0.040602	0.088094	0.060223	0.171034	0.283517	0.105109	0.013448	0.04599	0	0.055572
	Bdellovibrionota						3.8869	42.65	28.2193	0.434489	2.04962	237.264	1.47979	5.58114	4.55566	4.97719	10.1054	7.36927	6.95685	3.25299	5.04848	3.92524	4.95294	*
Sample_102_S2_bin_28	p__Chlamydiota	c__Chlamydiia	o__2-12-FULL-49-11	f__RGXB01	g__RGXB01	s__	0.009891	0.035047	0.087923	0.565107	0.006696	0.016241	0.550985	0.584314	0.572198	0.674037	2.07286	1.89571	7.40316	3.00771	4.11213	4.07738	4.11002
Sample_102_S2_bin_148	p__Chlamydiota	c__Chlamydiia	o__Chlamydiales	f__Rhabdochlamydiaceae	g__	s__	0	0	0	0	0	0	0	0.00993	0.02228	0.0215	1.27199	0.775686	4.99946	0.607699	1.02875	0.854822	1.07232
	Chlamydiota						0.009891	0.035047	0.087923	0.565107	0.006696	0.016241	0.550985	0.594244	0.594478	0.695537	3.34485	2.6714	12.4026	3.61541	5.14087	4.9322	5.18234
Sample_102_S76_bin_44	p__Chloroflexota	c__Anaerolineae	o__Caldilineales	f__Caldilineaceae	g__Caldilinea	s__	0.039895	25.4588	9.79829	0.013379	0.018976	0.084469	0.040881	0.022768	0.004497	0.013618	0.034671	0.013652	0.067817	6.12322	3.88526	5.97803	3.53863
Sample_107_S80_bin_160	p__Chloroflexota	c__Anaerolineae	o__Caldilineales	f__Caldilineaceae	g__CFX5	s__	0.150777	11.6277	1.87183	0.007762	0	0.086464	3.61857	0	0	0	0.086294	0	0.175437	8.94353	2.1795	8.41408	1.7136
Sample_111_S82_bin_48	p__Chloroflexota	c__Anaerolineae	o__Thermoflexales	f__J036	g__	s__	0.011287	0.009845	0.004851	0.003584	0	0	0.021457	0	0	0	0.012189	0	0.020302	4.87371	0.519043	4.07076	0.361738
Sample_102_S76_bin_30	p__Chloroflexota	c__Chloroflexia	o__Chloroflexales	f__Chloroflexaceae	g__Viridilinea	s__	0	3.27689	0.86512	0	0	0	0	0	0	0	0	0	0	0	0	0	0
Sample_102_S2_bin_147	p__Chloroflexota	c__Chloroflexia	o__Chloroflexales	f__Roseiflexaceae	g__UBA965	s__UBA965 sp002292925	1.14069	0.452836	2.63335	0.457876	1.09378	0	4.18816	0.270107	0.955282	0.545854	3.29818	5.19792	6.38695	0.970682	1.15104	1.15842	1.47728
Sample_105_S79_bin_16	p__Chloroflexota	c__Chloroflexia	o__Chloroflexales	f__Roseiflexaceae	g__UBA965	s__UBA965 sp903868295	0.02603	0	0.019993	0.018793	9.38392	0.328248	0.245402	0.636191	1.15333	1.08125	0.774134	0.695254	0.487468	0.011699	0.0128945	0.01307	0.017768
Sample_107_S80_bin_11	p__Chloroflexota	c__Chloroflexia	o__Thermomicrobiales	f__UBA6265	g__CADCWF01	s__CADCWF01 sp903864575	0.033096	0.018982	0.060999	0	0	0.097109	5.00729	0	0	0	0	0	0	0.007252	0	0.008841	0
Sample_105_S79_bin_37	p__Chloroflexota	c__Ellin6529	o__CSP1-4	f__UBA10416	g__UBA10416	s__UBA10416 sp003670475	0.136935	1.41643	0.300344	2.08385	23.5107	15.2049	3.37959	42.6829	48.1729	46.8691	51.5888	63.092	61.0296	38.3827	32.1339	35.8422	43.7399	*
Sample_104_S78_bin_5	p__Chloroflexota	c__Ellin6529	o__CSP1-4	f__UBA10416	g__UBA10416	s__UBA10416 sp903937225	1.70603	32.4488	5.8316	8.77501	4.78566	14.3705	1.02149	24.2161	28.7159	33.0853	37.3505	34.8347	36.983	24.5763	21.7356	21.3947	31.0958	*
Sample_107_S80_bin_166	p__Chloroflexota	c__Ellin6529	o__CSP1-4	f__UBA10416	g__UBA10416	s__UBA10416 sp903944295	0.054795	0.480019	0.394381	1.88811	4.82799	5.30803	13.988	24.296	28.7392	28.7317	33.9915	41.7001	38.8493	19.8123	16.7058	18.2291	23.6718	*
Sample_102_S2_bin_114	p__Chloroflexota	c__UBA2235	o__UBA12225	f__UBA12225	g__UBA12225	s__UBA12225 sp002347925	0.008099	0.006945	0	0	0	0	0.619914	0.368342	0.723479	0.693165	2.60928	3.03585	8.96466	6.76731	8.46642	6.60078	10.129
	Chloroflexota						3.30764	75.1973	21.7808	13.2484	43.6211	35.4797	32.1308	92.4924	108.465	111.02	129.746	148.57	152.965	110.469	86.7895	101.71	115.746	*
Sample_105_S79_bin_109	p__Cyanobacteria	c__Cyanobacteriia	o__Cyanobacteriales	f__JAAUUE01	g__JAAUUE01	s__	0.013982	0.016337	0.011455	0.009645	10.8539	0	0.0165	0	0	0	0	0	0	0.00724	0.003702	0.008093	0
Sample_102_S76_bin_201	p__Cyanobacteria	c__Cyanobacteriia	o__Cyanobacteriales	f__Microcoleaceae	g__Planktothrix	s__Planktothrix agardhii	0.055875	24.3716	5.26632	2.42112	0.0155565	0	0.535664	0.027572	0	0	0.011376	0.010254	0.028079	0.425349	0.020257	0.423726	0.026567
Sample_107_S80_bin_20	p__Cyanobacteria	c__Cyanobacteriia	o__Cyanobacteriales	f__Microcystaceae	g__Microcystis	s__Microcystis wesenbergii	77.2332	39.2184	29.1751	882.502	5.17065	5.91826	12.487	0.385256	0.192987	0.208333	0.87999	1.10955	1.03605	2.82861	1.0372	2.19211	1.82698	*
Sample_102_S2_bin_139	p__Cyanobacteria	c__Cyanobacteriia	o__Cyanobacteriales	f__Microcystaceae	g__Snowella	s__	1.22231	5.53779	2.3871	0.009791	0.731577	0	0.885514	0.801019	1.15801	0.70329	3.51975	6.33911	6.63571	1.18806	0.695899	1.13102	1.18996
Sample_101_S75_bin_102	p__Cyanobacteria	c__Cyanobacteriia	o__Cyanobacteriales	f__Microcystaceae	g__Snowella	s__	10.5349	0.830351	0.247033	0.038966	1.07487	0	7.87648	3.3076	3.90881	2.24825	7.14232	3.92368	2.9208	0.698081	0.382576	1.16663	0.680611
Sample_101_S75_bin_138	p__Cyanobacteria	c__Cyanobacteriia	o__Cyanobacteriales	f__Microcystaceae	g__Snowella	s__	2.64708	4.59784	2.04885	0	0.764831	0	0.747412	0.442068	0.581685	0.314745	0.584289	1.0117	0.867906	0.246581	0.128677	0.237687	0.23376
Sample_101_S75_bin_117	p__Cyanobacteria	c__Cyanobacteriia	o__Cyanobacteriales	f__Nostocaceae	g__Dolichospermum	s__Dolichospermum flosaquae	333.65	3.06361	10.029	3.57444	0.203536	0	5.02087	0.576438	0.595182	0.139109	0.534423	0.482258	0.596068	0.857345	1.26138	0.990091	1.30878	*
Sample_103_S77_bin_102	p__Cyanobacteria	c__Cyanobacteriia	o__Cyanobacteriales	f__Nostocaceae	g__Dolichospermum	s__Dolichospermum planctonicum	21.949	22.7647	238.511	0.890444	0.124504	0	29.6696	0.088777	0.119244	0.068265	0.787201	0.460771	2.01522	4.74912	5.6259	5.14638	6.82339	*
Sample_103_S3_bin_49	p__Cyanobacteria	c__Cyanobacteriia	o__Cyanobacteriales	f__Nostocaceae	g__Dolichospermum	s__Dolichospermum sp000312705	8.87996	8.85223	3.42456	4.48066	0.707966	0	16.7979	2.44713	5.19509	2.72712	1.98288	0.726862	2.32085	2.0717	2.65237	2.59858	3.32206
Sample_104_S78_bin_31	p__Cyanobacteria	c__Cyanobacteriia	o__Cyanobacteriales	f__Nostocaceae	g__Dolichospermum	s__Dolichospermum sp001277295	8.85894	25.5778	3.94804	10.1356	0.628369	0	9.21538	0.139244	0.144099	0.112623	1.11028	0.513889	1.84636	2.9384	5.0046	2.88917	4.7953
Sample_105_S79_bin_48	p__Cyanobacteria	c__Cyanobacteriia	o__Cyanobacteriales	f__Nostocaceae	g__Fortiea	s__	0.11407	0.139414	0.102914	0.029276	60.3779	0	0.070634	0.005076	0.007437	0	0.067968	0.022003	0.643111	0.121024	0.178425	0.167366	0.073316
Sample_105_S79_bin_80	p__Cyanobacteria	c__Cyanobacteriia	o__PCC-6307	f__Cyanobiaceae	g__CAIXOZ01	s__	0.094883	0.576648	0.774704	0.085731	29.5276	0.183932	4.25583	3.59171	2.02919	1.46533	4.09622	6.44344	6.00388	2.3609	0.93935	2.5337	1.23071
Sample_102_S76_bin_38	p__Cyanobacteria	c__Cyanobacteriia	o__PCC-6307	f__Cyanobiaceae	g__Cyanobium	s__	0.210065	17.8316	7.05917	0.102049	2.75402	0.346993	4.92739	2.44448	0.650085	0.655435	0.657234	0.862726	0.910949	2.29157	0.7152	2.18319	0.840912
Sample_102_S76_bin_198	p__Cyanobacteria	c__Cyanobacteriia	o__PCC-6307	f__Cyanobiaceae	g__Cyanobium	s__	0.24301	6.10034	0.880221	0.044598	0.315123	0.036957	39.1189	0.642645	0.138108	0.167305	0.431585	0.517547	0.58351	1.92101	0.430035	2.25684	0.372508
Sample_102_S76_bin_53	p__Cyanobacteria	c__Cyanobacteriia	o__PCC-6307	f__Cyanobiaceae	g__Cyanobium	s__	0.531662	35.2874	15.6232	0.131203	2.27849	0.230312	71.2501	4.22908	1.04103	1.0999	1.34102	1.62263	2.14547	6.39134	1.83506	6.34511	2.08733
Sample_107_S80_bin_169	p__Cyanobacteria	c__Cyanobacteriia	o__PCC-6307	f__Cyanobiaceae	g__Cyanobium	s__	0.096984	3.48013	0.705318	0.048106	0.591421	0.112684	15.5558	0.689864	0.21014	0.217658	0.283166	0.312118	0.245053	0.476704	0.162245	0.494637	0.200365
Sample_107_S80_bin_44	p__Cyanobacteria	c__Cyanobacteriia	o__PCC-6307	f__Cyanobiaceae	g__Cyanobium	s__	3.1332	1.22483	2.71629	0.090917	2.64753	0.282448	34.5769	7.00521	1.62255	1.74205	1.2367	1.52215	1.80169	4.3903	2.12476	4.02071	2.44034
Sample_102_S76_bin_171	p__Cyanobacteria	c__Cyanobacteriia	o__PCC-6307	f__Cyanobiaceae	g__Cyanobium	s__	0.189828	39.321	6.86262	0.057788	0.589659	0.101061	20.3609	0.934998	0.244369	0.26657	0.359993	0.442409	0.443951	0.717717	0.219762	0.807965	0.261143
Sample_107_S80_bin_41	p__Cyanobacteria	c__Cyanobacteriia	o__PCC-6307	f__Cyanobiaceae	g__Cyanobium	s__	0.215831	2.79356	2.72067	0.355111	0.613523	0.142584	75.2314	3.75056	1.24076	1.30809	1.52348	2.57381	1.50818	2.01364	1.48664	1.95402	0.961251
Sample_113_S84_bin_55	p__Cyanobacteria	c__Cyanobacteriia	o__PCC-6307	f__Cyanobiaceae	g__Cyanobium	s__	0.061757	0.66252	0.590325	0.071923	0.454773	3.75972	7.51214	10.8436	6.98857	7.17188	0.7296	0.973011	0.409799	0.523454	0.283042	0.558318	0.241668
Sample_104_S78_bin_65	p__Cyanobacteria	c__Cyanobacteriia	o__PCC-6307	f__Cyanobiaceae	g__Cyanobium	s__	0.555489	0.855326	0.884595	1.9613	2.02792	0.258504	3.41911	2.54568	0.688025	0.641373	0.552399	0.774014	0.658243	1.26063	0.416578	1.35775	0.463938
Sample_108_S8_bin_58	p__Cyanobacteria	c__Cyanobacteriia	o__PCC-6307	f__Cyanobiaceae	g__Cyanobium	s__Cyanobium sp014191755	0.432646	3.84927	6.70237	0.178367	2.01096	0.223043	132.566	23.5657	7.71925	9.15162	5.25441	6.83924	6.68947	15.188	6.94741	15.888	7.50277	*
Sample_107_S7_bin_181	p__Cyanobacteria	c__Cyanobacteriia	o__PCC-6307	f__Cyanobiaceae	g__Cyanobium_A	s__	0.053162	0.434708	0.44674	0.052043	2.26931	1.13332	8.02642	30.7363	8.698	8.26733	4.79762	8.75123	6.30185	5.49385	0.883933	6.43569	1.19674
Sample_103_S77_bin_49	p__Cyanobacteria	c__Cyanobacteriia	o__PCC-6307	f__Cyanobiaceae	g__Cyanobium_A	s__	0.089411	1.61786	9.331	0.066686	2.33592	0.484938	4.65241	4.18499	0.864675	0.961844	0.797938	1.09513	1.37677	2.38007	0.494203	2.62113	0.648463
Sample_105_S5_bin_23	p__Cyanobacteria	c__Cyanobacteriia	o__PCC-6307	f__Cyanobiaceae	g__Synechococcus_D	s__Synechococcus_D lacustris	0.012265	0.040022	0.031116	0.004272	0.044445	0.037879	0.122351	3.08391	2.1017	2.73983	2.2638	1.36646	2.7802	4.69851	4.33072	5.49735	3.76237
Sample_109_S9_bin_165	p__Cyanobacteria	c__Cyanobacteriia	o__PCC-6307	f__Cyanobiaceae	g__UBA5018	s__	1.9666	1.20422	1.33137	0.566549	21.7561	0.061878	28.995	8.32625	4.83886	4.24556	8.34348	10.767	12.9067	26.5454	17.7609	28.0198	15.1624
Sample_102_S76_bin_124	p__Cyanobacteria	c__Cyanobacteriia	o__PCC-6307	f__Cyanobiaceae	g__UBA5018	s__	0.113865	5.50678	1.24387	0.105465	2.49525	0.293798	3.66324	3.42896	0.738721	0.733532	0.627822	0.981257	0.716961	1.73486	0.450816	1.83942	0.510587
Sample_101_S75_bin_20	p__Cyanobacteria	c__Cyanobacteriia	o__PCC-6307	f__Cyanobiaceae	g__UBA5018	s__	7.77566	1.33257	1.56536	0.661475	59.5213	0.127977	45.65	13.6474	8.65275	8.07724	11.2464	17.2306	13.7676	14.1227	9.69725	14.6595	8.4104
Sample_107_S7_bin_194	p__Cyanobacteria	c__Cyanobacteriia	o__PCC-6307	f__Cyanobiaceae	g__Vulcanococcus	s__	0.098993	1.63057	2.41179	0.133083	4.16665	0.233267	3.95055	28.1827	3.94617	5.91773	5.94404	13.1757	5.78738	7.9195	1.97706	9.69001	1.96231
Sample_104_S78_bin_78	p__Cyanobacteria	c__Cyanobacteriia	o__PCC-9006	f__Prochlorotrichaceae	g__Prochlorothrix	s__Prochlorothrix hollandica	0.267614	0.270006	0.238296	3.87858	0.107498	0.144178	0.148393	0.010175	0	0.39824	1.96427	0.724497	7.2694	172.475	189.952	177.724	167.983	*
Sample_102_S76_bin_138	p__Cyanobacteria	c__Cyanobacteriia	o__Phormidesmiales	f__Phormidesmiaceae	g__Nodosilinea	s__	0.103276	38.0531	1.39935	0.01202	0.031547	0	1.15568	0.043695	0	0	0.041235	0.019936	0.079481	1.04074	0.255007	0.986769	0.265663
Sample_111_S82_bin_15	p__Cyanobacteria	c__Cyanobacteriia	o__Phormidesmiales	f__Phormidesmiaceae	g__Nodosilinea	s__	0.021034	6.74559	0.57988	0.007718	0.010936	0.012355	4.2038	0.019798	0	0.006767	0.155452	0.079943	0.290134	4.93455	1.01664	4.24291	1.05861
Sample_109_S9_bin_104	p__Cyanobacteria	c__Cyanobacteriia	o__Phormidesmiales	f__Phormidesmiaceae	g__Nodosilinea	s__	0.025865	0.271825	0.051183	0.009604	0.012266	0.01592	0.318055	0.03098	0.025665	0.026053	0.43919	0.368101	1.47107	9.37389	2.47219	11.344	7.51751
Sample_102_S76_bin_167	p__Cyanobacteria	c__Cyanobacteriia	o__Phormidesmiales	f__Phormidesmiaceae	g__Nodosilinea	s__	0.258362	328.243	7.29262	0.0841725	0.110233	0.015736	0.33741	0.206297	0	0.004748	0.017783	0.013947	0.028566	0.343764	0.094046	0.362387	0.129973
Sample_107_S7_bin_167	p__Cyanobacteria	c__Cyanobacteriia	o__Pseudanabaenales	f__Pseudanabaenaceae	g__Pseudanabaena	s__	0.164786	0.23968	0.168999	36.7909	0.055453	0.053052	0.189609	0.279519	0.267622	0.432698	15.0914	5.24825	16.7369	75.0165	86.3964	70.6842	84.9259	*
Sample_104_S78_bin_29	p__Cyanobacteria	c__Cyanobacteriia	o__Pseudanabaenales	f__Pseudanabaenaceae	g__Pseudanabaena	s__	0.503962	0.12094	0.065938	6.51308	0.025105	0	0.023329	0.015944	0.01607	0.023834	0.430069	0.1502	0.415813	1.90676	2.17365	1.69836	2.12686
Sample_102_S76_bin_144	p__Cyanobacteria	c__Cyanobacteriia	o__Pseudanabaenales	f__Pseudanabaenaceae	g__Pseudanabaena	s__	0.624276	56.7746	5.44179	37.6125	0.118196	0.256654	0.774005	0.308969	0.334599	0.388617	2.22219	1.17755	2.71194	27.4271	42.607	25.7654	31.6688	*
Sample_102_S2_bin_143	p__Cyanobacteria	c__Sericytochromatia	o__S15B-MN24	f__UBA4093	g__	s__	0	0	0	0	0	0	0.043501	0	0.062027	0	0.156621	0.746336	4.88399	0.014333	0	0.015643	0
Sample_102_S76_bin_69	p__Cyanobacteria	c__Vampirovibrionia	o__Caenarcaniphilales	f__LMEP-6097	g__	s__	0.0872275	3.29078	6.34037	0.11288	0	0	0.021454	2.26822	1.82889	2.83651	0.649995	1.09917	1.27278	0.757548	0.965842	0.882009	0.946834
Sample_104_S78_bin_35	p__Cyanobacteria	c__Vampirovibrionia	o__Caenarcaniphilales	f__LMEP-6097	g__LMEP-6097	s__	0.794139	1.61005	0.029844	2.43858	0	0	0.033821	0.230174	0.338227	0.246513	0.262835	0.221439	0.187322	0.463386	0.585802	0.541148	0.631075
Sample_113_S84_bin_49	p__Cyanobacteria	c__Vampirovibrionia	o__Caenarcaniphilales	f__LMEP-6097	g__LMEP-6097	s__	0.347865	1.4037	0.318803	0.67777	0	0	0.148917	7.63686	10.0844	8.61308	1.72722	1.65015	1.33228	0.739534	0.859253	0.901241	0.958175	*
Sample_101_S75_bin_163	p__Cyanobacteria	c__Vampirovibrionia	o__Vampirovibrionales	f__	g__	s__	19.4274	0.066321	0.041275	0.763773	0.033645	0	0.164119	0.035444	0.027129	0.024283	0.029616	0.043485	0.053898	0.031715	0.017707	0.03974	0.01816
Sample_105_S5_bin_87	p__Cyanobacteria	c__Vampirovibrionia	o__Vampirovibrionales	f__	g__	s__	0.029184	6.93657	0.127291	10.7749	0	0	0.010005	0	0	0	0.209106	0.049657	1.06339	5.41022	4.07682	5.81795	4.8346
Sample_107_S80_bin_40	p__Cyanobacteria	c__Vampirovibrionia	o__Vampirovibrionales	f__	g__	s__	0.336845	0.728775	0.077954	0.573325	0.066732	0.025294	16.0422	0.5702	0.360876	0.422056	0.314544	0.632245	0.640533	0.703817	0.389736	0.715181	0.484862
	Cyanobacteria						504.026	703.474	379.206	1009.06	217.625	14.4927	610.772	171.71	77.661	74.7754	90.8189	103.076	122.385	417.2	400.008	425.835	372.087	*
Sample_102_S76_bin_177	p__Dependentiae	c__Babeliae	o__Babeliales	f__Babeliaceae	g__	s__	0.0464	11.4969	0.068907	0.010152	0.014667	0.059175	0.014659	0.01466	0.017063	0.026763	0.010183	0.019642	0.018613	0.0130365	0.007789	0.009403	0.010281
Sample_109_S9_bin_106	p__Dependentiae	c__Babeliae	o__Babeliales	f__GCA-2401785	g__	s__	0.014775	0	0	0	0	0	0.022732	0.122943	0.108554	0.160326	0.017678	0.019243	0.061391	2.40861	3.68273	3.05855	3.53076
	Dependentiae						0.061175	11.4969	0.068907	0.010152	0.014667	0.059175	0.037391	0.137603	0.125617	0.187089	0.027861	0.038885	0.080004	2.42165	3.69052	3.06796	3.54104	*
Sample_113_S84_bin_21	p__Gemmatimonadota	c__Gemmatimonadetes	o__Gemmatimonadales	f__Gemmatimonadaceae	g__	s__	0.016897	0.057283	0.025562	0.065858	0.793629	1.0956	0.034875	5.87664	3.7762	3.62988	1.06046	1.30108	0.625401	0.09067	0.082353	0.107471	0.071245
Sample_110_S81_bin_57	p__Gemmatimonadota	c__Gemmatimonadetes	o__Gemmatimonadales	f__Gemmatimonadaceae	g__	s__	0.030904	0.073093	0.034864	0.096106	0.025423	0.301844	5.04124	0.129072	0.116855	0.095904	1.12398	1.19074	3.50437	6.04329	3.31706	5.37639	3.44608
Sample_103_S77_bin_103	p__Gemmatimonadota	c__Gemmatimonadetes	o__Gemmatimonadales	f__Gemmatimonadaceae	g__	s__	15.2953	5.09394	27.1073	0.025998	0.049977	0.735628	0.155527	0.072411	0.052256	0.063098	0.058445	0.055182	0.069418	0.437585	0.275223	0.427719	0.253147
Sample_101_S75_bin_111	p__Gemmatimonadota	c__Gemmatimonadetes	o__Gemmatimonadales	f__Gemmatimonadaceae	g__Gemmatimonas	s__	7.73975	0.51292	8.57348	0.062797	0.063971	0.269611	1.7388	0.176667	0.133469	0.152946	0.203834	0.190241	0.298408	0.729603	0.414641	0.657831	0.403623
Sample_104_S78_bin_40	p__Gemmatimonadota	c__Gemmatimonadetes	o__Gemmatimonadales	f__Gemmatimonadaceae	g__Gemmatimonas	s__	0.184576	0.311363	0.134815	5.91807	0.145819	0.627002	0.069488	0.055444	0.045423	0.045197	0.052258	0.052009	0.075266	0.078199	0.045706	0.06643	0.045451
Sample_104_S78_bin_3	p__Gemmatimonadota	c__Gemmatimonadetes	o__Gemmatimonadales	f__Gemmatimonadaceae	g__Gemmatimonas	s__	0.355188	0.307744	0.151387	11.738	0.064519	0.982861	0.121224	0.100883	0.08188	0.090499	0.091345	0.08724	0.117888	0.116925	0.077824	0.122972	0.079243
Sample_108_S8_bin_128	p__Gemmatimonadota	c__Gemmatimonadetes	o__Gemmatimonadales	f__Gemmatimonadaceae	g__PNKF01	s__	0.030892	0.187827	0.056516	0.077146	11.6662	1.11484	0.067094	64.6279	41.4527	42.676	8.1796	9.49798	7.08306	1.60071	1.35684	1.89352	1.21144	*
Sample_107_S7_bin_31	p__Gemmatimonadota	c__Gemmatimonadetes	o__Gemmatimonadales	f__Gemmatimonadaceae	g__PNKF01	s__	0.049315	0.084026	0.049629	4.18681	0.067213	1.03766	0.068374	7.22666	3.83758	5.07763	6.98846	6.3364	10.9127	16.2164	13.3193	20.462	11.8003	*
	Gemmatimonadota						23.7028	6.6282	36.1336	22.1708	12.8767	6.16504	7.29661	78.2657	49.4963	51.8311	17.7584	18.7109	22.6865	25.3134	18.889	29.1143	17.3106	*
Sample_106_S6_bin_87	p__Hydrogenedentota	c__Hydrogenedentia	o__Hydrogenedentiales	f__SCBR16-9	g__	s__	0	0	0	0	0	18.4327	0	0	0	0	0	0	0	0	0	0	0
	Hydrogenedentota						0	0	0	0	0	18.4327	0	0	0	0	0	0	0	0	0	0	0
Sample_107_S80_bin_42	p__Margulisbacteria	c__Marinamargulisbacteria	o__GCA-2716485	f__	g__	s__	0	0	0	0	0	0	3.77421	0	0.057955	0	0.354441	1.40752	0.830258	0.027427	0.036594	0	0
	Margulisbacteria						0	0	0	0	0	0	3.77421	0	0.057955	0	0.354441	1.40752	0.830258	0.027427	0.036594	0	0
Sample_102_S2_bin_127	p__Myxococcota	c__Bradymonadia	o__REDH01	f__REDH01	g__CAIWGR01	s__CAIWGR01 sp903873545	0.025473	0.022886	0.126175	0.102978	0.023871	0.199131	7.4229	2.65697	3.7057	1.76184	2.4149	2.85422	10.836	2.26951	1.19106	2.42725	1.30279
Sample_111_S82_bin_98	p__Myxococcota	c__Bradymonadia	o__UBA7976	f__UBA1532	g__CAINDO01	s__	0.016063	0.02277	0.312066	0.131836	0.250609	0.231294	3.21068	2.92692	3.14374	2.11764	2.46267	2.79037	3.4897	5.74364	3.17833	5.48396	3.17636
Sample_102_S76_bin_50	p__Myxococcota	c__Myxococcia	o__Myxococcales	f__Myxococcaceae	g__	s__	0.221744	5.95504	0.248536	1.12529	0.200385	1.18293	0.270007	0.070816	0.067647	0.052487	0.089748	0.105942	0.143523	0.10986	0.071296	0.09726	0.069003
Sample_102_S76_bin_173	p__Myxococcota	c__Polyangia	o__Polyangiales	f__Polyangiaceae	g__Labilithrix	s__	0.077487	3.27947	0	0	0	0	0	0	0	0	0	0	0	0	0	0	0
Sample_106_S6_bin_111	p__Myxococcota	c__Polyangia	o__Polyangiales	f__Sandaracinaceae	g__	s__	0.051102	0	0	0	0	14.348	0	0	0	0	0.0108	0	0	0.009067	0	0.007477	0
Sample_102_S76_bin_29	p__Myxococcota	c__UBA727	o__UBA727	f__GCA-2721815	g__	s__	0.711911	3.99552	0.699267	0.0225155	0	0.15849	0.165517	0.076961	0.074172	0.057932	0.015576	0.035037	0.016889	0.023632	0	0.018541	0
Sample_113_S84_bin_5	p__Myxococcota	c__UBA796	o__UBA796	f__	g__	s__	0.011853	0.197401	0.026892	0.02873	0.039135	0.194902	0.152865	8.33382	6.36951	5.70947	0.259448	0.327481	0.270458	0.167536	0.112145	0.194546	0.102391	*
Sample_102_S2_bin_74	p__Myxococcota	c__UBA796	o__UBA796	f__GCA-2862545	g__	s__	0.007722	0.011786	0	0	0	0.116837	0.039085	0.286342	0.246296	0.196254	2.17531	4.15762	6.89736	2.40955	0.961471	2.71052	1.06618
Sample_107_S7_bin_62	p__Myxococcota	c__UBA796	o__UBA796	f__SXON01	g__	s__	0.016931	0.025779	0.034324	0.014377	0.039107	0.212481	1.5615	0.288735	0.273952	0.31516	4.82063	5.25987	0.197546	1.71179	1.22143	1.45144	1.07421
Sample_107_S7_bin_184	p__Myxococcota	c__UBA796	o__UBA796	f__SXON01	g__CAITDR01	s__	0.009607	0.023668	0.010927	2.02384	0.008078	0.089726	0.173389	4.79386	2.69035	3.86056	3.39714	4.93522	0.970771	1.33269	0.910368	1.08991	0.793613
Sample_107_S7_bin_128	p__Myxococcota	c__UBA796	o__UBA796	f__UBA796	g__	s__	0.014897	0.02764	0.030989	0.017484	0.129209	0.20896	2.47902	0.964047	1.10298	0.693488	1.38602	4.70793	0.451759	0.384351	0.198717	0.22387	0.119851
Sample_111_S82_bin_65	p__Myxococcota	c__UBA796	o__UBA796	f__UBA796	g__	s__	0	0	0	0	0	0	0	0	0	0	0.100121	0.077657	0.126376	2.80225	1.31823	2.47743	1.27839	*
	Myxococcota						1.16479	13.562	1.48918	3.46705	0.690394	16.9428	15.475	20.3985	17.6743	14.7648	17.1324	25.2513	23.4003	16.9639	9.16305	16.1822	8.98279
Sample_106_S6_bin_99	p__Nitrospirota	c__Nitrospiria	o__Nitrospirales	f__Nitrospiraceae	g__Nitrospira_A	s__	0	0	0	0	0	15.8854	0.005449	0.003274	0	0	0	0.00529	0	0.003193	0.004411	0.004031	0.005838	*
	Nitrospirota						0	0	0	0	0	15.8854	0.005449	0.003274	0	0	0	0.00529	0	0.003193	0.004411	0.004031	0.005838
Sample_101_S75_bin_139	p__Patescibacteria	c__Gracilibacteria	o__BD1-5	f__UBA2023	g__CAIVSN01	s__	3.90459	0.559824	0.24877	0	0	0	0.004449	0	0	0	0	0	0	0.001994	0	0.001391	0
Sample_102_S76_bin_99	p__Patescibacteria	c__Microgenomatia	o__UBA1406	f__GWC2-37-13	g__UBA1450	s__	0.004423	5.63624	0.118853	0	0	0	0.004842	0.003008	0	0	0	0	0	0	0	0	0
Sample_106_S6_bin_90	p__Patescibacteria	c__Paceibacteria	o__UBA9983_A	f__UBA5272	g__UBA11704	s__	0.173157	0.166777	0.226662	0.150871	0.201793	151.782	0.29099	0.132606	0.186386	0.178754	0.224576	0.240667	0.237622	0.216927	0.179882	0.239453	0.208866	*
	Patescibacteria						4.08217	6.36284	0.594285	0.150871	0.201793	151.782	0.300281	0.135614	0.186386	0.178754	0.224576	0.240667	0.237622	0.218921	0.179882	0.240844	0.208866
Sample_110_S81_bin_61	p__Planctomycetota	c__Phycisphaerae	o__Phycisphaerales	f__SM1A02	g__	s__	0.065897	3.17604	1.41537	0.302794	0.024603	0.523949	0.064731	0.13508	0.083129	0.104376	0.766055	0.35264	2.1155	4.69291	3.33621	4.72096	3.24165
Sample_102_S76_bin_153	p__Planctomycetota	c__Phycisphaerae	o__Phycisphaerales	f__SM1A02	g__BJHL01	s__	0.03193	4.76241	0.245077	0.044519	0.024358	8.18288	0.054179	0.021073	0.011411	0.009457	0.017768	0.015916	0.029675	0.042691	0.02995	0.038049	0.033385
Sample_104_S78_bin_91	p__Planctomycetota	c__Phycisphaerae	o__Phycisphaerales	f__SM1A02	g__BJHL01	s__	0.213587	0.036977	0	2.35373	0.148763	0.632735	0.084425	0	0	0	0	0	0	0.0062165	0	0.005779	0
Sample_101_S75_bin_183	p__Planctomycetota	c__Phycisphaerae	o__Phycisphaerales	f__SM1A02	g__CAILKP01	s__CAILKP01 sp903834785	9.46323	0.737754	0.169427	3.125	0.96319	0.81797	0.351434	0.029254	0.022262	0.025391	0.05842	0.054662	0.102446	0.286548	0.245005	0.262957	0.206103
Sample_111_S82_bin_109	p__Planctomycetota	c__Phycisphaerae	o__Phycisphaerales	f__SM1A02	g__JABWBB01	s__	0.010593	0.019786	0	0	0	2.51811	0.040921	0.011419	0	0.008869	0.296577	0.114234	0.857761	3.60498	2.25149	2.85397	2.3127
Sample_104_S4_bin_74	p__Planctomycetota	c__Phycisphaerae	o__Phycisphaerales	f__SM1A02	g__QWPT01	s__	0.056894	0.546607	0.468327	0.188316	0.207969	0.294017	0.419074	7.2683	4.08361	4.89326	5.92658	5.54661	12.3071	2.73047	1.89265	2.51134	1.79843
Sample_103_S3_bin_83	p__Planctomycetota	c__Phycisphaerae	o__Phycisphaerales	f__SM1A02	g__QWPT01	s__	0.36316	0.090833	4.04669	1.69505	2.83142	0.179602	0.055126	10.4628	8.63518	7.9563	0.342872	0.435021	0.47292	0.246895	0.186051	0.235445	0.185917
Sample_102_S76_bin_114	p__Planctomycetota	c__Phycisphaerae	o__Phycisphaerales	f__SM1A02	g__QWPT01	s__	0.797248	21.2521	12.5371	0.985151	0.292516	0.359286	9.92997	0.399622	0.262807	0.24864	1.80365	1.18064	2.08918	4.46966	3.59359	4.33271	3.21175
Sample_107_S7_bin_113	p__Planctomycetota	c__Phycisphaerae	o__Phycisphaerales	f__SM1A02	g__QWPT01	s__	0.075864	0.85869	0.736564	0.994524	4.34279	0.45503	4.77178	13.6505	7.06943	7.2238	8.32118	12.4374	10.2522	2.83107	1.52655	2.67139	1.54508	*
Sample_104_S78_bin_7	p__Planctomycetota	c__Phycisphaerae	o__Phycisphaerales	f__SM1A02	g__QWPT01	s__	0.020179	0.047647	0.145192	3.42331	0.099309	0.061109	0.045751	1.35626	0.929733	1.01932	0.282645	0.204868	0.417525	1.09543	0.737148	0.928533	0.756143
Sample_111_S82_bin_166	p__Planctomycetota	c__Phycisphaerae	o__Phycisphaerales	f__SM1A02	g__QWPT01	s__QWPT01 sp903856525	0.0844335	3.07274	11.0532	1.2736	8.26968	0.313612	2.19515	17.6063	8.55694	9.76786	9.33252	10.5021	15.9442	12.6905	7.20139	12.2519	7.07962
Sample_111_S82_bin_88	p__Planctomycetota	c__Phycisphaerae	o__Phycisphaerales	f__SM1A02	g__SYAC01	s__SYAC01 sp903831295	0	0	0	0	0	0	0.024623	0.134352	0.128788	0.151467	0.168102	0.236046	0.57513	4.45981	6.0316	4.81036	5.28696
Sample_102_S76_bin_93	p__Planctomycetota	c__Phycisphaerae	o__Phycisphaerales	f__SM1A02	g__SYAC01	s__SYAC01 sp903867275	0.153217	18.1653	14.9129	0.954184	4.97835	0.472143	0.843413	29.3273	16.0197	18.4548	5.05926	4.92213	10.909	11.3072	12.1024	12.3827	9.85737	*
Sample_108_S8_bin_72	p__Planctomycetota	c__Phycisphaerae	o__Phycisphaerales	f__SM1A02	g__SYIB01	s__SYIB01 sp903927725	0.330254	1.9089	9.73907	4.67868	31.538	1.29124	0.619953	74.8725	38.5579	46.4792	9.65788	10.5461	16.0508	7.17483	7.16782	7.88853	6.07688	*
Sample_102_S76_bin_125	p__Planctomycetota	c__Phycisphaerae	o__Phycisphaerales	f__SM1A02	g__UBA966	s__	0.387375	13.9201	7.78712	4.43098	4.27744	0.515791	1.5936	28.7898	18.5994	19.375	2.86824	3.84663	6.51211	5.52461	5.89042	6.22459	4.74446	*
Sample_103_S77_bin_51	p__Planctomycetota	c__Phycisphaerae	o__Phycisphaerales	f__SM1A02	g__UBA966	s__	0.161901	0.401826	12.5521	0.757262	1.6303	0.421833	0.403639	3.95189	1.90156	2.58232	3.77581	5.40158	5.47698	0.949066	0.95517	1.08192	0.789985
Sample_109_S9_bin_1	p__Planctomycetota	c__Phycisphaerae	o__Phycisphaerales	f__SM1A02	g__UBA966	s__	0.032354	9.43915	1.82429	0.050934	0.064794	0.470444	0.111399	0.349851	0.204626	0.206378	0.22498	0.206362	0.561038	6.96139	7.3879	8.00301	5.85311	*
Sample_104_S4_bin_124	p__Planctomycetota	c__Phycisphaerae	o__Phycisphaerales	f__SM1A02	g__UBA966	s__	0.027689	3.79796	0.665693	0.209039	0.120224	0.476203	0.472707	2.1139	1.04638	1.39284	12.1496	10.0545	8.36994	1.11186	1.13438	1.17925	0.933591
Sample_113_S84_bin_86	p__Planctomycetota	c__Phycisphaerae	o__Phycisphaerales	f__SM1A02	g__UBA966	s__	0.053831	8.35781	3.93465	0.124314	0.072176	0.43876	0.199926	12.2676	5.24005	7.80752	1.93439	3.72444	2.04595	1.40949	1.36968	1.53481	1.11342
Sample_102_S2_bin_97	p__Planctomycetota	c__Phycisphaerae	o__Phycisphaerales	f__SM1A02	g__UBA966	s__	0.171615	0.305919	0.237436	0.058633	0.091531	0.650195	0.540418	2.55911	1.36212	1.61504	2.84607	4.89346	11.9076	4.70566	4.63234	5.66763	4.01801
Sample_104_S78_bin_99	p__Planctomycetota	c__Phycisphaerae	o__Phycisphaerales	f__SM1A02	g__WM-009	s__	0.488522	0.067208	0.070261	7.12683	0.037712	0.918926	0.071134	0.035725	0.025448	0.02725	0.028148	0.02621	0.035786	0.047856	0.034267	0.041372	0.035147
Sample_104_S4_bin_44	p__Planctomycetota	c__Planctomycetes	o__Gemmatales	f__Gemmataceae	g__	s__	0.036388	0	0.154435	0.3276	0.422958	0.25396	2.16247	0.626993	1.11961	1.12473	3.13315	2.84063	3.26861	1.05526	2.08484	0.903629	2.00762
Sample_106_S6_bin_29	p__Planctomycetota	c__Planctomycetes	o__Gemmatales	f__Gemmataceae	g__UBA6894	s__UBA6894 sp903912515	0.005583	0.007514	0.013783	0.01212	1.11749	20.6134	0.509266	0.477932	1.28159	1.0601	0.690144	0.711187	0.351212	0.098988	0.277819	0.089676	0.283947
Sample_105_S5_bin_103	p__Planctomycetota	c__Planctomycetes	o__Gemmatales	f__Gemmataceae	g__UBA969	s__UBA969 sp002303765	0	0	0.086274	0.033519	0.039339	1.14785	0.099167	0.154958	0.387551	0.415107	0.774177	0.757607	1.6409	2.15138	4.98349	1.8916	5.57363
Sample_109_S9_bin_114	p__Planctomycetota	c__Planctomycetes	o__Isosphaerales	f__Isosphaeraceae	g__QWQI01	s__	0.007651	0.011683	0.007788	0.002695	0.004476	0.09115	0.008837	0.048153	0.04221	0.060754	0.469162	0.232092	0.789409	3.32956	3.38231	3.60189	5.79875
Sample_106_S6_bin_69	p__Planctomycetota	c__Planctomycetes	o__Pirellulales	f__Ga0077529	g__Lacipirellula	s__	0.014203	0	0	0	0	14.4305	0	0	0	0	0	0	0	0	0	0	0
Sample_102_S76_bin_37	p__Planctomycetota	c__Planctomycetes	o__Pirellulales	f__Pirellulaceae	g__	s__	0.027651	13.166	1.0863	0.007119	0.015592	0.360891	0.042459	0.024329	0.010014	0.012147	0.013909	0.013684	0.013735	0.25168	0.949209	0.239614	0.216581
Sample_107_S80_bin_58	p__Planctomycetota	c__Planctomycetes	o__Pirellulales	f__Pirellulaceae	g__	s__	0.864828	0.043757	0.025703	0.004742	0.010647	0.136137	11.5987	0.011609	0.008842	0.009352	0.024596	0.018232	0.026513	0.020337	0.026831	0.01351	0.024734
Sample_101_S75_bin_94	p__Planctomycetota	c__Planctomycetes	o__Pirellulales	f__Pirellulaceae	g__BJ22	s__	2.77715	0.724361	0.276634	0	0	0.04221	1.77014	0.071543	0.061244	0.052911	1.05659	0.703901	1.1446	2.00214	2.3073	1.57922	1.99651
Sample_102_S76_bin_126	p__Planctomycetota	c__Planctomycetes	o__Pirellulales	f__Pirellulaceae	g__Pirellula_B	s__	88.1796	52.6245	5.01309	0.048783	0.071205	0.073836	3.34767	0.115922	0.165542	0.145974	2.52471	1.91398	4.4918	2.10841	3.79546	1.27262	4.05711
Sample_101_S75_bin_11	p__Planctomycetota	c__Planctomycetes	o__Pirellulales	f__Pirellulaceae	g__Pirellula_B	s__	3.66011	0.026079	0.018705	0.005785	0.005521	0.0510075	0.032746	0.006308	0.010632	0.00828	0.012646	0.013926	0.011083	0.005776	0.008677	0.006506	0.007907
Sample_107_S80_bin_51	p__Planctomycetota	c__Planctomycetes	o__Pirellulales	f__Pirellulaceae	g__Pirellula_B	s__Pirellula_B sp003671195	0.504947	2.07472	2.58836	0.456037	0.016773	0.193926	21.5458	1.34401	2.42603	1.62285	2.39848	2.43691	1.9665	1.13996	1.60206	0.812855	1.68873
Sample_103_S3_bin_99	p__Planctomycetota	c__Planctomycetes	o__Pirellulales	f__Pirellulaceae	g__Pirellula_B	s__Pirellula_B sp903820735	1.75355	0.011601	0	0.128017	0.558207	6.34836	0.163178	1.93873	5.26898	2.81146	2.3975	3.08609	2.559	0.419517	0.728984	0.264379	0.790025
Sample_111_S82_bin_137	p__Planctomycetota	c__Planctomycetes	o__Pirellulales	f__Pirellulaceae	g__Pirellula_B	s__Pirellula_B sp903837255	0.053227	15.3671	3.67922	0.010142	0.012617	0.07031	0.161229	0.043708	0.048439	0.060507	0.882423	0.29466	0.706422	4.94036	7.90585	3.13442	7.95539
Sample_107_S80_bin_172	p__Planctomycetota	c__Planctomycetes	o__Pirellulales	f__Pirellulaceae	g__UBA6163	s__	2.67675	0.115555	0.715984	0.005342	0.004966	0.207105	6.34658	0.105666	0.118182	0.150107	0.684647	0.340261	0.889651	1.00072	2.54645	0.809517	2.30302
Sample_106_S6_bin_2	p__Planctomycetota	c__Planctomycetes	o__Pirellulales	f__UBA1268	g__F1-20-MAGs016	s__	0.141641	1.90498	1.80705	0.033608	0.870885	21.8698	2.23482	1.78828	3.46159	4.10135	1.57232	1.7408	1.52536	0.466595	1.49982	0.366646	1.48627
Sample_107_S7_bin_164	p__Planctomycetota	c__Planctomycetes	o__Pirellulales	f__UBA1268	g__QWPN01	s__	0.399428	3.71959	0.974432	0.01165	0.025625	0.861711	2.90948	0.255766	0.414112	0.543675	3.36706	6.02743	6.35337	0.920438	2.71584	0.603415	2.70396
Sample_103_S3_bin_13	p__Planctomycetota	c__Planctomycetes	o__Pirellulales	f__UBA1268	g__QWPN01	s__QWPN01 sp003669255	2.33734	3.68353	2.57715	0.016847	0.199044	0.824746	11.2395	3.9338	10.5845	13.2178	5.16413	5.47318	9.04975	1.39315	4.79505	0.935649	4.95902
Sample_101_S75_bin_13	p__Planctomycetota	c__Planctomycetes	o__Pirellulales	f__UBA1268	g__RGVT01	s__	3.82535	4.877	1.54135	0.008359	0	0.502167	21.3241	0.073151	0.12723	0.211375	0.156304	0.144998	0.237999	0.145347	0.438713	0.104259	0.458264
Sample_106_S6_bin_110	p__Planctomycetota	c__Planctomycetes	o__Planctomycetales	f__	g__	s__	0	0	0	0	0	11.592	0	0	0	0	0	0	0	0	0	0	0
Sample_101_S75_bin_75	p__Planctomycetota	c__Planctomycetes	o__Planctomycetales	f__Planctomycetaceae	g__SXXK01	s__	4.99379	0.043274	3.23469	0.94261	0.01317	0.154798	0.022141	0.105574	0.059632	0.073887	1.75398	1.25493	0.606568	1.71503	1.49838	1.53896	0.975153
Sample_107_S7_bin_66	p__Planctomycetota	c__Planctomycetes	o__Planctomycetales	f__Planctomycetaceae	g__SXXK01	s__SXXK01 sp005791255	0.0203855	0.022098	0.02833	0.277345	0.012911	0.135157	0.022305	0.852169	0.611564	0.715402	19.8505	18.3467	28.0705	7.16864	11.4434	7.76121	7.71251
Sample_103_S3_bin_86	p__Planctomycetota	c__Planctomycetes	o__Planctomycetales	f__Planctomycetaceae	g__SXXK01	s__SXXK01 sp903871805	0.416759	0.0210855	0.326755	0.217372	1.69409	0	0.176067	7.62416	5.85072	5.07212	0.268985	0.71093	0	0	0	0	0
Sample_103_S77_bin_84	p__Planctomycetota	c__Planctomycetes	o__Planctomycetales	f__Planctomycetaceae	g__SXXK01	s__SXXK01 sp903924405	1.99483	0.041141	40.6999	0.787114	5.54446	0.070736	0.025317	1.48762	0.995422	0.859659	0.553087	2.30088	0.030791	0.012002	0	0.012627	0
Sample_109_S9_bin_30	p__Planctomycetota	c__Planctomycetes	o__Planctomycetales	f__UBA10511	g__	s__	0.013727	0.035561	0.014502	0.002948	0.004418	0.268276	0.023447	0.512462	0.487709	0.514907	6.28219	5.3693	5.54215	5.42372	13.5235	4.57064	8.51236
Sample_107_S80_bin_186	p__Planctomycetota	c__Planctomycetes	o__Planctomycetales	f__UBA10511	g__UBA10511	s__UBA10511 sp903861195	4.5806	3.78182	0.980474	0.066902	0.071551	0.211312	6.79	0.580752	0.453039	0.513343	3.36008	3.50941	1.89576	3.41063	4.81976	3.06828	3.33895
Sample_102_S76_bin_84	p__Planctomycetota	c__UBA1135	o__UBA1135	f__GCA-002686595	g__F1-120-MAGs118	s__F1-120-MAGs118 sp903892045	0.370032	17.4566	0.56253	0.901397	1.9889	1.79374	1.05722	1.22896	0.796015	0.749103	3.75494	6.10045	9.96447	3.04116	1.91969	2.89407	1.88601
Sample_102_S2_bin_80	p__Planctomycetota	c__UBA1135	o__UBA1135	f__GCA-002686595	g__SXXH01	s__SXXH01 sp005789645	0.012667	0.124652	0.026883	0.010906	0.026445	0.498848	0.458228	3.17101	1.32093	1.96414	5.31724	4.46059	6.34957	1.45112	0.932865	1.23428	0.825243
Sample_104_S4_bin_115	p__Planctomycetota	c__UBA1135	o__UBA1135	f__GCA-002686595	g__SXXH01	s__SXXH01 sp903829565	0.007641	0.322669	0.710254	1.05296	5.4198	0.532969	0.38135	25.652	16.0964	18.7732	4.57511	6.22597	4.14619	0.670157	0.695455	0.66071	0.575851	*
Sample_102_S76_bin_45	p__Planctomycetota	c__UBA1135	o__UBA1135	f__GCA-002686595	g__SYGM01	s__	0.00796	4.01343	0.032113	0	0	0.315591	0.011295	0.013231	0	0	0	0.006965	0	0.008055	0	0.012332	0.005458
Sample_102_S2_bin_10	p__Planctomycetota	c__UBA1135	o__UBA1135	f__GCA-002686595	g__SYGM01	s__SYGM01 sp005799545	0.031648	0.210422	0.0506	0.01269	0.053825	0.540271	0.347041	0.648061	0.326412	0.376053	6.57371	5.25903	13.8918	0.545942	0.315027	0.438902	0.29323
Sample_107_S7_bin_59	p__Planctomycetota	c__UBA1135	o__UBA2386	f__UBA2386	g__SXPK01	s__SXPK01 sp903925435	0.298065	0.997753	1.48117	0.360413	4.64132	1.26264	6.51333	2.1683	2.02312	1.26775	2.26783	3.93998	3.22645	0.913368	0.648478	0.921783	0.567097
Sample_107_S80_bin_21	p__Planctomycetota	c__UBA1135	o__UBA2386	f__UBA2386	g__UBA2386	s__	0.7078	1.44303	2.24705	0.566541	4.93147	1.12774	10.8282	0.102124	0.060838	0.06792	0.914443	0.684611	1.39279	3.75192	2.12355	3.90203	2.13484
Sample_108_S8_bin_105	p__Planctomycetota	c__UBA1135	o__UBA2386	f__UBA2386	g__UBA2386	s__	0.057786	0.12713	0.110995	0.261382	0.159142	1.26265	0.263524	13.069	8.28608	7.53671	0.949791	1.35433	0.533686	0.300351	0.184355	0.291446	0.18303
Sample_111_S82_bin_30	p__Planctomycetota	c__UBA1135	o__UBA2386	f__UBA2386	g__UBA2386	s__	0.065104	0.084747	0.052442	0.176652	0.591365	1.79987	0.170923	0.060548	0.044479	0.052905	0.120167	0.112819	0.313425	7.91074	3.94761	7.51877	4.2125	*
	Planctomycetes						133.834	218.049	153.665	39.5264	88.5433	109.639	135.48	273.639	175.689	193.495	147.725	161.088	218.023	134.122	149.807	131.083	132.613	*
Sample_104_S78_bin_94	p__Proteobacteria	c__Alphaproteobacteria	o__Acetobacterales	f__Acetobacteraceae	g__Roseomonas_B	s__	8.06828	12.4293	4.21939	32.226	6.33076	3.52818	4.04904	0.890114	0.918261	0.948207	0.621319	0.596494	0.468911	0.988123	0.794597	0.696518	0.781627
Sample_103_S3_bin_119	p__Proteobacteria	c__Alphaproteobacteria	o__Acetobacterales	f__Acetobacteraceae	g__Roseomonas_B	s__Roseomonas_B sp903844785	4.63806	7.09896	4.01966	5.0359	10.3347	3.4851	3.75549	13.8228	13.1715	14.7281	12.9662	15.0898	8.51302	5.67382	4.14772	5.57436	4.5773	*
Sample_105_S5_bin_69	p__Proteobacteria	c__Alphaproteobacteria	o__Acetobacterales	f__Acetobacteraceae	g__UBA6159	s__	0.049178	0.056002	0.039759	0.454163	0.895125	1.63533	3.56981	0.682669	0.525785	0.412873	0.93665	1.08545	1.4122	4.69508	3.70237	4.71945	3.42157	*
Sample_104_S78_bin_96	p__Proteobacteria	c__Alphaproteobacteria	o__Azospirillales	f__Azospirillaceae	g__	s__	0.637568	0.140159	0.136247	2.14708	2.81692	0.780092	0.159617	0.021542	0	0	0.239753	0.039798	0.237755	0.063761	0.0406585	0.139509	0.098236
Sample_107_S7_bin_99	p__Proteobacteria	c__Alphaproteobacteria	o__CACIAM-22H2	f__CACIAM-22H2	g__CAIOSQ01	s__	1.2113	3.7547	7.18775	0.5805	0.204319	1.9367	0.346339	2.71102	1.35951	1.72467	4.50838	6.1441	4.95365	2.62082	1.35669	2.87033	1.44179
Sample_101_S75_bin_177	p__Proteobacteria	c__Alphaproteobacteria	o__CACIAM-22H2	f__CACIAM-22H2	g__CAIOSQ01	s__CAIOSQ01 sp903860935	11.5761	3.05491	3.47441	0.947766	6.89968	1.15896	7.78502	2.64034	1.38849	1.54652	2.30601	3.02491	3.29474	4.3642	2.51599	4.34107	2.48707
Sample_107_S80_bin_195	p__Proteobacteria	c__Alphaproteobacteria	o__CACIAM-22H2	f__CACIAM-22H2	g__Tagaea	s__	0.285532	0.244328	0.08412	0.196425	0.109615	1.05391	4.79261	0.088535	0.088779	0.079456	0.08646	0.097555	0.161247	0.297262	0.229901	0.324391	0.22853
Sample_105_S79_bin_92	p__Proteobacteria	c__Alphaproteobacteria	o__CAISOG01	f__	g__	s__	0	0	0	0	3.73983	0	0.206966	0.047097	0	0	0	0.030938	0.007447	0.262415	0.180001	0.316435	0.227169
Sample_104_S78_bin_108	p__Proteobacteria	c__Alphaproteobacteria	o__CAISOG01	f__	g__	s__	0	0	0	2.3559	0.031892	0.697227	0.018618	0	0	0	0.035707	0.008524	0.040057	0.08166	0.025531	0.089188	0.033527
Sample_107_S80_bin_47	p__Proteobacteria	c__Alphaproteobacteria	o__CAISOG01	f__	g__	s__	0.016042	0.010644	0.057393	0.079715	1.48929	0.075288	4.55371	0.454326	0.285571	0.260006	0.235167	0.261378	0.272524	0.818193	0.61075	0.954416	0.673305
Sample_103_S77_bin_33	p__Proteobacteria	c__Alphaproteobacteria	o__Caulobacterales	f__Caulobacteraceae	g__Brevundimonas	s__	0.491591	1.56302	20.9535	0.478609	5.17205	9.07108	0.800516	0.666013	0.262686	0.299156	0.594457	0.625265	0.464813	1.06413	0.482468	0.996228	0.497131
Sample_104_S78_bin_75	p__Proteobacteria	c__Alphaproteobacteria	o__Caulobacterales	f__Caulobacteraceae	g__Brevundimonas	s__	0.498091	0.122353	0.125692	9.41303	0.208188	4.1527	0.208277	0.078041	0.046299	0.048634	0.074773	0.08553	0.066427	0.145361	0.073128	0.106753	0.068831
Sample_106_S6_bin_46	p__Proteobacteria	c__Alphaproteobacteria	o__Caulobacterales	f__Caulobacteraceae	g__Brevundimonas	s__Brevundimonas bullata_A	0.046033	0.022448	0.026597	0.029501	0.124138	48.7229	0.134438	0.028846	0	0.017013	0.044677	0.032033	0.044847	0.061245	0.044394	0.056683	0.043162
Sample_101_S75_bin_114	p__Proteobacteria	c__Alphaproteobacteria	o__Caulobacterales	f__Caulobacteraceae	g__CAISGS01	s__	2.68227	0	0.460786	0	0.124061	0	7.9836	0.432322	0.31304	0.212858	0.516985	0.370665	0.546509	0.646043	0.503612	0.737294	0.65331
Sample_101_S75_bin_176	p__Proteobacteria	c__Alphaproteobacteria	o__Caulobacterales	f__Caulobacteraceae	g__Caulobacter	s__	5.90039	0.393775	0.442036	0.100132	0.800232	2.99118	0.348935	0.132091	0.080394	0.096692	0.106571	0.131381	0.130565	0.34997	0.214946	0.271949	0.213739
Sample_104_S78_bin_14	p__Proteobacteria	c__Alphaproteobacteria	o__Caulobacterales	f__Caulobacteraceae	g__Phenylobacterium	s__	0.32205	0.121067	0.171368	4.96996	0.09125	2.23549	0.17839	0.070439	0.026676	0.037298	0.130136	0.085938	0.13267	0.179143	0.170452	0.151812	0.175636
Sample_101_S75_bin_161	p__Proteobacteria	c__Alphaproteobacteria	o__Caulobacterales	f__Caulobacteraceae	g__Phenylobacterium	s__	3.73637	0.153422	1.93128	1.25819	0.094849	3.39094	0.218594	0.07031	0.029735	0.044169	0.259729	0.157819	0.281156	0.445544	0.401048	0.328129	0.412439
Sample_107_S80_bin_126	p__Proteobacteria	c__Alphaproteobacteria	o__Caulobacterales	f__Caulobacteraceae	g__Phenylobacterium	s__Phenylobacterium sp903912465	0.503092	0.746082	1.71669	0.10611	0.233014	1.3948	7.40201	0.394	0.297152	0.321779	1.38781	1.16394	1.4573	0.874352	1.21788	0.619035	1.19923
Sample_102_S76_bin_46	p__Proteobacteria	c__Alphaproteobacteria	o__Caulobacterales	f__Hyphomonadaceae	g__	s__	0.04873	8.96322	0.093327	0.014536	0.0426	0.380843	0.074674	0.028735	0.022476	0.024378	0.023433	0.02431	0.029965	0.039205	0.021792	0.035265	0.027771
Sample_105_S79_bin_108	p__Proteobacteria	c__Alphaproteobacteria	o__Caulobacterales	f__Hyphomonadaceae	g__	s__	0.016868	0.010831	0.016627	0.00935	11.0151	0.047223	0.017085	0	0	0	0.174333	0.012934	0.308312	0.0436895	0.164141	0.547638	0.18992
Sample_104_S78_bin_100	p__Proteobacteria	c__Alphaproteobacteria	o__Caulobacterales	f__Hyphomonadaceae	g__Aquidulcibacter	s__	0.410363	0.040056	0.506161	2.51079	0.935836	0.38423	0.159603	0.028114	0	0	0.059316	0.084927	0.128779	0.146927	0.097157	0.11594	0.190989
Sample_101_S75_bin_68	p__Proteobacteria	c__Alphaproteobacteria	o__Caulobacterales	f__Hyphomonadaceae	g__Aquidulcibacter	s__	12.1809	0.112098	0.675461	0.535746	0.404319	0.323599	0.789088	0.051604	0.021354	0.026067	0.1628	0.119881	0.106449	0.254865	0.160323	0.216771	0.15559
Sample_103_S77_bin_76	p__Proteobacteria	c__Alphaproteobacteria	o__Caulobacterales	f__Hyphomonadaceae	g__UBA7672	s__UBA7672 sp903831255	0.009465	0.016763	8.25296	0	0	0.101873	0.721509	0.018858	0	0.006214	0.13264	0.058453	0.106885	0.553622	0.316193	0.503234	0.321925
Sample_102_S2_bin_113	p__Proteobacteria	c__Alphaproteobacteria	o__Caulobacterales	f__Hyphomonadaceae	g__UBA7672	s__UBA7672 sp903831485	0.199817	0.469199	0.309424	1.47007	2.01801	2.51534	1.7563	3.6025	1.31702	1.80333	2.70484	2.52746	4.87977	2.76265	1.11844	2.13546	1.10306
Sample_111_S82_bin_43	p__Proteobacteria	c__Alphaproteobacteria	o__Caulobacterales	f__Hyphomonadaceae	g__UBA7672	s__UBA7672 sp903842595	1.72063	10.4426	1.75529	0.356737	1.828	1.2683	2.45368	0.595056	0.271703	0.316436	0.947807	1.0345	1.62407	7.5187	2.95954	5.87795	3.14255	*
Sample_102_S76_bin_15	p__Proteobacteria	c__Alphaproteobacteria	o__Caulobacterales	f__Hyphomonadaceae	g__VFBF01	s__	0	2.84918	0	0	0	0	0	0	0	0	0	0	0	0	0	0	0
Sample_102_S76_bin_47	p__Proteobacteria	c__Alphaproteobacteria	o__Caulobacterales	f__Hyphomonadaceae	g__VFBF01	s__	0.069131	27.9069	0.335579	0.020589	0.063685	0.503383	0.093975	0.037491	0.023545	0.023072	0.030165	0.028199	0.036553	0.036068	0.029557	0.035402	0.025222
Sample_106_S6_bin_30	p__Proteobacteria	c__Alphaproteobacteria	o__Micavibrionales	f__Micavibrionaceae	g__	s__	0	0	0	0	0	77.9259	0	0	0	0	0	0	0	0	0	0	0
Sample_102_S76_bin_190	p__Proteobacteria	c__Alphaproteobacteria	o__Micavibrionales	f__Micavibrionaceae	g__Micavibrio_A	s__	0.016674	5.12334	0.032998	0.006879	0.017533	0.593432	0.029689	0.01225	0.011512	0.012736	0.011216	0.013835	0.012925	0.015292	0.009704	0.015131	0.010046
Sample_106_S6_bin_24	p__Proteobacteria	c__Alphaproteobacteria	o__Micavibrionales	f__UBA2020	g__UBA2020	s__	0.043598	0.025207	0.021398	0.009246	0.027374	22.4676	0.042806	0.016624	0.017505	0.020063	0.022162	0.017437	0.026497	0.023091	0.01934	0.022799	0.021456
Sample_106_S6_bin_43	p__Proteobacteria	c__Alphaproteobacteria	o__Micavibrionales	f__UBA2020	g__UBA2020	s__	0	0	0	0	0	16.9211	0	0	0	0	0	0	0	0	0	0	0
Sample_107_S7_bin_73	p__Proteobacteria	c__Alphaproteobacteria	o__Micropepsales	f__Micropepsaceae	g__Rhizomicrobium	s__Rhizomicrobium sp903837555	0.072731	0.0842575	0.082719	0.097185	1.23676	7.34725	1.14525	1.9114	1.29552	1.51233	3.53075	4.05211	2.62882	0.958602	0.656393	1.04653	0.630638
Sample_102_S76_bin_10	p__Proteobacteria	c__Alphaproteobacteria	o__Micropepsales	f__Micropepsaceae	g__SZUA-430	s__	0.122248	35.0326	0.250684	0.016006	0.027411	0.373857	0.117808	0.040478	0.00682	0.009268	0.044828	0.02916	0.045438	0.077201	0.038245	0.066151	0.048917
Sample_102_S76_bin_27	p__Proteobacteria	c__Alphaproteobacteria	o__Micropepsales	f__Micropepsaceae	g__SZUA-430	s__	0.225965	10.9922	1.7838	0.022933	0.047744	0.549596	1.85804	0.055764	0.039577	0.042664	0.865509	0.357189	0.872473	1.58454	0.990511	1.26106	0.944476
Sample_104_S78_bin_10	p__Proteobacteria	c__Alphaproteobacteria	o__Rhizobiales	f__Aestuariivirgaceae	g__Aestuariivirga	s__	1.31293	1.03242	0.893652	3.41332	0.21989	1.31312	1.17962	0.13126	0.045388	0.046822	0.074117	0.068119	0.084708	0.265478	0.070576	0.223573	0.072394
Sample_101_S75_bin_52	p__Proteobacteria	c__Alphaproteobacteria	o__Rhizobiales	f__Aestuariivirgaceae	g__Aestuariivirga	s__	4.31673	0.420657	0.538019	0.062712	0.119136	0.76383	0.463275	0.082061	0.036999	0.037339	0.04828	0.054914	0.060275	0.157279	0.048584	0.13817	0.051195
Sample_105_S79_bin_81	p__Proteobacteria	c__Alphaproteobacteria	o__Rhizobiales	f__Ancalomicrobiaceae	g__Prosthecomicrobium_A	s__	0.043242	0.060113	0.025801	0.013791	7.83229	0.44408	0.097797	0.017005	0.02297	0.018875	0.147235	0.038256	0.174049	0.100876	0.088226	0.435456	0.106153
Sample_101_S75_bin_62	p__Proteobacteria	c__Alphaproteobacteria	o__Rhizobiales	f__Beijerinckiaceae	g__	s__	19.0482	0.377956	0.591145	0.04572	0.156169	1.29106	0.302494	0.083264	0.07538	0.076916	0.109271	0.087185	0.111956	0.096077	0.080001	0.100328	0.083283
Sample_102_S76_bin_188	p__Proteobacteria	c__Alphaproteobacteria	o__Rhizobiales	f__Beijerinckiaceae	g__	s__	1.68993	5.38099	1.27272	0.036988	0.07354	0.955185	0.233165	0.055564	0.039728	0.040469	0.064734	0.051524	0.066349	0.074423	0.050767	0.067165	0.049704
Sample_101_S75_bin_151	p__Proteobacteria	c__Alphaproteobacteria	o__Rhizobiales	f__Beijerinckiaceae	g__28-YEA-48	s__	2.98044	1.58529	0.619721	0.047737	0.128	0.382097	0.39223	0.061263	0.084059	0.086414	0.097463	0.094091	0.0822025	0.05399	0.0582875	0.0516225	0.05941
Sample_102_S76_bin_83	p__Proteobacteria	c__Alphaproteobacteria	o__Rhizobiales	f__Beijerinckiaceae	g__Alsobacter	s__	0.33084	6.56977	0.351703	0.05035	0.132258	1.40477	1.15377	0.125384	0.071439	0.070259	0.126301	0.085538	0.107716	0.124525	0.088521	0.111325	0.093927
Sample_104_S4_bin_126	p__Proteobacteria	c__Alphaproteobacteria	o__Rhizobiales	f__Beijerinckiaceae	g__CAIUPE01	s__	0.814846	0.05306	1.01615	0.444717	1.30702	0.631064	5.22653	1.58553	2.13613	2.40921	5.59874	4.50089	5.23313	1.26744	1.70903	1.5125	1.99319
Sample_104_S78_bin_104	p__Proteobacteria	c__Alphaproteobacteria	o__Rhizobiales	f__Beijerinckiaceae	g__Rhabdaerophilum	s__	0.464828	0.117929	0.086722	2.47057	0.144761	4.44659	0.185685	0.042269	0.030465	0.03919	0.055079	0.048385	0.052669	0.066605	0.03529	0.06038	0.04375
Sample_106_S6_bin_82	p__Proteobacteria	c__Alphaproteobacteria	o__Rhizobiales	f__Xanthobacteraceae	g__SG-bin9	s__	0.060395	0.081164	0.043101	0.017446	0.050466	19.5669	0.157568	0.044595	0.027739	0.039886	0.046521	0.045363	0.051836	0.057978	0.044105	0.060797	0.0458955
Sample_101_S75_bin_57	p__Proteobacteria	c__Alphaproteobacteria	o__Rhodobacterales	f__Rhodobacteraceae	g__	s__	4.14402	1.79628	0.580874	0.030357	0.085209	1.37922	1.2001	0.031666	0.022424	0.022641	0.065232	0.044029	0.082401	0.290381	0.338185	0.255649	0.253502
Sample_109_S9_bin_3	p__Proteobacteria	c__Alphaproteobacteria	o__Rhodobacterales	f__Rhodobacteraceae	g__CYK-10	s__	0.101296	0.055276	0.163255	0.064814	1.09806	1.02327	2.64703	3.55713	2.88573	3.82682	3.24338	3.61908	2.71739	4.93325	2.88496	7.14578	3.59674
Sample_106_S6_bin_40	p__Proteobacteria	c__Alphaproteobacteria	o__Rhodobacterales	f__Rhodobacteraceae	g__KMS-5	s__	7.25081	0.067718	12.6015	1.24734	1.47503	15.0459	0.11176	1.13272	0.673521	1.19284	1.88547	2.02775	1.2074	0.945114	0.473541	1.07385	0.614398
Sample_101_S75_bin_86	p__Proteobacteria	c__Alphaproteobacteria	o__Rhodobacterales	f__Rhodobacteraceae	g__KMS-5	s__	11.3013	0.0463785	0.617711	0.084346	0.121425	1.11879	0.090638	0.078888	0.045806	0.066362	0.092754	0.092157	0.072079	0.078227	0.0368835	0.093265	0.055285
Sample_107_S80_bin_162	p__Proteobacteria	c__Alphaproteobacteria	o__Rhodobacterales	f__Rhodobacteraceae	g__Rhodobacter_F	s__	0.325436	0.893648	0.887019	0.352053	0.157797	2.56651	5.83782	0.073055	0	0.0204	0.041885	0.034627	0.047242	0.476442	0.072682	0.378505	0.076542
Sample_104_S78_bin_67	p__Proteobacteria	c__Alphaproteobacteria	o__Rhodobacterales	f__Rhodobacteraceae	g__Rhodobacter_F	s__	0.841846	0.177238	0.289627	1.85125	0.114658	5.71591	0.36084	0.076652	0	0	0	0	0	0.072244	0	0.070836	0.053417
Sample_104_S4_bin_85	p__Proteobacteria	c__Alphaproteobacteria	o__Rickettsiales	f__UBA1997	g__SYAR01	s__	0.452346	0	1.03005	0.618828	0.29285	0	0.531786	2.25457	5.62656	6.01303	8.48959	7.84365	13.9381	2.49361	5.70087	3.18391	5.51264
Sample_101_S75_bin_103	p__Proteobacteria	c__Alphaproteobacteria	o__Rickettsiales	f__UBA1997	g__SYAR01	s__	4.20974	0.011084	1.26117	0.249478	0.291862	0.103496	0.068184	0.953071	2.40133	2.36953	1.1219	1.12659	1.39627	0.271235	0.606968	0.367114	0.613633
Sample_107_S80_bin_109	p__Proteobacteria	c__Alphaproteobacteria	o__Rickettsiales	f__UBA1997	g__UBA2645	s__	0.012851	0	1.56425	0	0	0	4.41235	0.009442	0.044317	0.04263	0.047352	0.045046	0.043259	0.0145255	0.034472	0.022266	0.04301
Sample_106_S6_bin_20	p__Proteobacteria	c__Alphaproteobacteria	o__Rickettsiales	f__UBA3002	g__QFOX01	s__	0.034078	0.056067	0.022331	0.012642	0.038918	13.2045	0.058452	0.015736	0.016112	0.013679	0.023214	0.022639	0.020625	0.023125	0.020614	0.027987	0.021794
Sample_110_S81_bin_23	p__Proteobacteria	c__Alphaproteobacteria	o__Sphingomonadales	f__Sphingomonadaceae	g__Chakrabartia	s__	3.34009	0.042712	1.9546	1.0078	6.18486	0.667129	1.48696	1.51967	1.302	1.85994	2.26553	3.82999	4.08843	3.24946	1.39777	3.58865	1.58906
Sample_107_S80_bin_113	p__Proteobacteria	c__Alphaproteobacteria	o__Sphingomonadales	f__Sphingomonadaceae	g__Chakrabartia	s__Chakrabartia sp903839675	0.163454	0.033862	0.139175	0.019283	0.047963	0.518087	4.61758	0.155883	0.114408	0.244014	0.396829	0.869962	0.55943	0.142415	0.069748	0.161417	0.079463
Sample_103_S77_bin_24	p__Proteobacteria	c__Alphaproteobacteria	o__Sphingomonadales	f__Sphingomonadaceae	g__Novosphingobium	s__	0.08894	0.27471	6.13029	0	0	0.583973	3.57449	0	0	0	0.027533	0	0	0.066891	0.025828	0.050385	0.030615
Sample_106_S6_bin_47	p__Proteobacteria	c__Alphaproteobacteria	o__Sphingomonadales	f__Sphingomonadaceae	g__Novosphingobium	s__	0.199199	0.092651	0.122789	0.026015	0.074641	16.97	0.271267	0.050054	0.04401	0.05697	0.059422	0.059153	0.079268	0.085706	0.064133	0.073416	0.069929
Sample_102_S76_bin_163	p__Proteobacteria	c__Alphaproteobacteria	o__Sphingomonadales	f__Sphingomonadaceae	g__Sandarakinorhabdus	s__Sandarakinorhabdus limnophila	0.157252	4.13159	1.34294	0.026162	0.239043	3.34184	1.75907	5.50053	4.84828	5.87278	6.1285	5.09637	6.14091	4.2848	2.4075	4.80751	2.90887
Sample_101_S75_bin_158	p__Proteobacteria	c__Alphaproteobacteria	o__Sphingomonadales	f__Sphingomonadaceae	g__Sphingopyxis	s__	3.99711	0.062642	0.051725	0.017072	0.07194	1.17954	0.152241	0.020038	0.023811	0.023341	0.03094	0.023863	0.037309	0.036103	0.030395	0.032493	0.027623
Sample_106_S6_bin_60	p__Proteobacteria	c__Alphaproteobacteria	o__Sphingomonadales	f__Sphingomonadaceae	g__Sphingopyxis	s__	0.055097	0	0	0	0	14.1218	0.0708475	0	0	0	0	0	0	0	0	0	0
Sample_106_S6_bin_109	p__Proteobacteria	c__Alphaproteobacteria	o__Sphingomonadales	f__Sphingomonadaceae	g__Sphingorhabdus_B	s__	0.407934	0.027012	0.03805	0	0.062734	10.4056	0.186769	0	0	0	0	0	0	0.0058545	0	0.01192	0
Sample_101_S75_bin_1	p__Proteobacteria	c__Alphaproteobacteria	o__Sphingomonadales	f__Sphingomonadaceae	g__Sphingorhabdus_B	s__Sphingorhabdus_B sp903868245	51.7116	0.396681	1.5089	0.620951	0.542001	0.805111	1.12812	0.657179	0.43823	0.359228	0.155859	0.156397	0.145884	0.260748	0.181326	0.284135	0.18507
Sample_106_S6_bin_91	p__Proteobacteria	c__Alphaproteobacteria	o__UBA2400	f__UBA2400	g__UBA2400	s__	0.031885	0.027237	0.018813	0.008878	0.024951	28.1407	0.034909	0.010853	0.020622	0.019826	0.023076	0.022313	0.022857	0.022386	0.021567	0.020557	0.021611
	Proteobacteria_Alphaproteobacteria						175.688	155.852	94.9269	78.2896	78.4517	366.103	93.7648	47.9547	42.8984	49.4434	64.2267	67.3798	69.9165	57.6628	39.9343	59.5838	42.3982
Sample_102_S76_bin_101	p__Proteobacteria	c__Gammaproteobacteria	o__Burkholderiales	f__	g__	s__	0.195488	5.25242	0.179258	0.035374	0.092925	1.19147	0.351027	0.089228	0.080229	0.086785	0.089893	0.096404	0.102185	0.152625	0.103815	0.135234	0.109632
Sample_101_S75_bin_84	p__Proteobacteria	c__Gammaproteobacteria	o__Burkholderiales	f__Burkholderiaceae	g__	s__	11.0505	0.123483	0.20157	0.082652	0.298817	0.579638	0.353998	0.172526	0.209049	0.266337	0.269029	0.275817	0.333293	0.263576	0.226523	0.223008	0.263506
Sample_104_S4_bin_78	p__Proteobacteria	c__Gammaproteobacteria	o__Burkholderiales	f__Burkholderiaceae	g__CAINMN01	s__	0.177637	0.621812	1.78619	1.43491	4.05439	0.814464	3.51522	5.34862	5.55618	6.15601	6.00231	6.61623	7.36339	4.92652	3.8192	5.42792	3.66851
Sample_102_S76_bin_17	p__Proteobacteria	c__Gammaproteobacteria	o__Burkholderiales	f__Burkholderiaceae	g__CAINMN01	s__	0.799244	3.90715	8.54674	1.9405	3.28158	3.04476	10.3492	4.86621	4.60898	5.48003	4.03113	4.26498	4.29103	2.80219	1.99582	2.83122	2.02111
Sample_107_S80_bin_33	p__Proteobacteria	c__Gammaproteobacteria	o__Burkholderiales	f__Burkholderiaceae	g__CAINMN01	s__	0.294765	0.19846	0.412145	0.495558	0.712625	0.748335	8.08511	1.95453	2.07038	2.2348	2.90767	3.85075	5.3466	3.96696	3.07991	4.4269	2.89186
Sample_104_S78_bin_62	p__Proteobacteria	c__Gammaproteobacteria	o__Burkholderiales	f__Burkholderiaceae	g__CAINMN01	s__CAINMN01 sp009923505	0.503498	0.143377	1.27856	2.26266	0.36075	2.07113	0.841739	0.286719	0.328344	0.375282	0.776488	0.805701	1.46553	1.28899	1.10098	1.04104	1.26243
Sample_111_S82_bin_108	p__Proteobacteria	c__Gammaproteobacteria	o__Burkholderiales	f__Burkholderiaceae	g__CAIZPE01	s__CAIZPE01 sp903934795	1.00136	0.425931	2.74373	0.200624	0.277699	3.08605	0.880137	0.427701	0.325241	0.354309	1.9697	2.07163	2.17207	6.47422	4.04575	5.68324	4.18515	*
Sample_101_S75_bin_70	p__Proteobacteria	c__Gammaproteobacteria	o__Burkholderiales	f__Burkholderiaceae	g__Hydrogenophaga	s__	6.47619	0.353388	0.579784	0.183866	0.585288	6.63363	0.943447	0.357086	0.389163	0.477007	0.511603	0.558094	0.917855	0.669275	0.499864	0.486516	0.474413
Sample_106_S6_bin_57	p__Proteobacteria	c__Gammaproteobacteria	o__Burkholderiales	f__Burkholderiaceae	g__Hylemonella	s__	0.89151	0.292687	0.569183	0.119236	0.434757	66.3199	0.662564	0.274058	0.297145	0.318374	0.353068	0.394292	0.396241	0.379371	0.29848	0.364911	0.297621
Sample_106_S6_bin_26	p__Proteobacteria	c__Gammaproteobacteria	o__Burkholderiales	f__Burkholderiaceae	g__Hylemonella	s__	1.35681	0.406702	0.672366	0.186242	0.673158	55.0153	0.958247	0.407137	0.432968	0.504769	0.49558	0.550562	0.606446	0.654843	0.499564	0.626948	0.534917
Sample_106_S6_bin_73	p__Proteobacteria	c__Gammaproteobacteria	o__Burkholderiales	f__Burkholderiaceae	g__Hylemonella	s__	1.32114	0.391248	0.653115	0.146491	0.518471	96.8666	0.821321	0.351911	0.346842	0.383715	0.442927	0.463658	0.509715	0.468605	0.374621	0.441166	0.404875
Sample_102_S76_bin_120	p__Proteobacteria	c__Gammaproteobacteria	o__Burkholderiales	f__Burkholderiaceae	g__Hylemonella	s__	0.544667	6.24211	0.670865	0.0994	0.577476	1.27279	0.516368	0.546552	0.458907	0.458228	0.594059	0.556409	0.596643	0.48146	0.395952	0.540351	0.443363
Sample_104_S78_bin_15	p__Proteobacteria	c__Gammaproteobacteria	o__Burkholderiales	f__Burkholderiaceae	g__Limnohabitans	s__	0.130626	0.315331	6.09041	2.67536	11.5479	7.14669	12.2696	11.9836	12.9169	13.5282	19.7912	20.0298	24.9118	11.4098	8.88567	9.86274	10.2217
Sample_105_S79_bin_74	p__Proteobacteria	c__Gammaproteobacteria	o__Burkholderiales	f__Burkholderiaceae	g__Limnohabitans_A	s__	0.660118	4.49099	22.2192	13.1553	43.57	4.84771	22.204	18.0258	29.599	36.4889	53.2689	46.383	58.1995	29.4476	39.0386	23.8185	44.4128	*
Sample_111_S82_bin_46	p__Proteobacteria	c__Gammaproteobacteria	o__Burkholderiales	f__Burkholderiaceae	g__Limnohabitans_A	s__	1.60679	4.59857	6.70452	10.4096	17.5639	1.06684	7.56496	4.40364	5.90726	7.77425	8.77807	7.87244	11.1571	7.53061	8.66592	7.10832	9.98407
Sample_106_S6_bin_55	p__Proteobacteria	c__Gammaproteobacteria	o__Burkholderiales	f__Burkholderiaceae	g__Methylibium	s__Methylibium sp001425905	0.81471	0.462088	0.801049	0.160622	0.299021	33.8439	0.736835	0.31739	0.268745	0.304034	0.365184	0.320608	0.353543	0.373009	0.264637	0.365492	0.286745
Sample_106_S6_bin_42	p__Proteobacteria	c__Gammaproteobacteria	o__Burkholderiales	f__Burkholderiaceae	g__Polaromonas	s__	1.35356	0.362535	0.590333	0.159672	0.601927	64.0192	0.771702	0.384997	0.393227	0.461102	0.448452	0.461622	0.513002	0.494075	0.396449	0.509849	0.426092
Sample_105_S79_bin_88	p__Proteobacteria	c__Gammaproteobacteria	o__Burkholderiales	f__Burkholderiaceae	g__Polaromonas	s__	0.785771	0.247038	3.61754	1.12634	15.6123	12.415	2.60243	3.5044	3.5326	4.28352	4.06847	3.8782	3.81351	3.02968	1.9921	2.76915	2.18254
Sample_102_S76_bin_189	p__Proteobacteria	c__Gammaproteobacteria	o__Burkholderiales	f__Burkholderiaceae	g__Polaromonas	s__	4.64383	6.58608	1.14025	0.128316	0.514883	1.82922	0.440943	0.229259	0.266921	0.298146	0.304748	0.33549	0.350107	0.309456	0.273735	0.294571	0.307595
Sample_105_S79_bin_23	p__Proteobacteria	c__Gammaproteobacteria	o__Burkholderiales	f__Burkholderiaceae	g__Polaromonas	s__	8.5256	2.78205	6.53411	1.49954	9.20106	3.11466	0.804366	0.520914	0.610943	0.826502	1.01624	0.845654	1.31767	1.4652	1.45972	1.38631	1.73226
Sample_106_S6_bin_3	p__Proteobacteria	c__Gammaproteobacteria	o__Burkholderiales	f__Burkholderiaceae	g__Polynucleobacter	s__	0.189063	2.74285	1.55875	0.837459	1.18449	55.6003	1.91828	1.16992	1.13787	1.47441	0.974067	0.914788	0.601703	1.09023	0.979	1.067	1.41583
Sample_108_S8_bin_112	p__Proteobacteria	c__Gammaproteobacteria	o__Burkholderiales	f__Burkholderiaceae	g__Polynucleobacter	s__Polynucleobacter cosmopolitanus	0.563341	1.35373	0.625678	6.63461	0.171978	13.0989	0.871479	6.9246	6.15855	8.26386	6.83204	10.6202	4.85699	3.33002	3.19491	3.45273	4.8096
Sample_105_S79_bin_95	p__Proteobacteria	c__Gammaproteobacteria	o__Burkholderiales	f__Burkholderiaceae	g__Polynucleobacter	s__Polynucleobacter sp002292975	2.8464	14.8235	12.1545	6.60476	19.3634	38.7679	4.95847	16.8895	15.6722	16.0275	11.715	10.415	12.6204	10.9635	9.02316	9.39583	10.8632
Sample_107_S80_bin_98	p__Proteobacteria	c__Gammaproteobacteria	o__Burkholderiales	f__Burkholderiaceae	g__Polynucleobacter	s__Polynucleobacter sp002359975	51.7524	70.3646	32.9812	10.902	58.9634	37.7096	20.7131	27.0857	33.811	31.3006	22.0796	23.7488	23.8976	8.63233	6.98827	7.65392	8.33368	*
Sample_107_S7_bin_120	p__Proteobacteria	c__Gammaproteobacteria	o__Burkholderiales	f__Burkholderiaceae	g__Polynucleobacter	s__Polynucleobacter sp903871735	0	0.0124375	0.198793	0.238112	0.50916	0.160305	1.02992	2.28114	3.23854	3.48272	4.4496	3.98886	3.80285	1.40775	1.8346	1.25473	2.23509
Sample_106_S6_bin_79	p__Proteobacteria	c__Gammaproteobacteria	o__Burkholderiales	f__Burkholderiaceae	g__Ramlibacter	s__	1.63898	0.416761	0.693185	0.178221	0.604139	89.4093	0.900465	0.334069	0.382279	0.437849	0.449416	0.481907	0.524035	0.590872	0.421903	0.535739	0.443157
Sample_107_S80_bin_16	p__Proteobacteria	c__Gammaproteobacteria	o__Burkholderiales	f__Burkholderiaceae	g__Rhizobacter	s__	0.012257	0.008883	0	0	0	0.051321	4.24755	0	0	0	0.015497	0.009787	0.014344	0.013703	0.009243	0.009023	0.013582
Sample_102_S76_bin_39	p__Proteobacteria	c__Gammaproteobacteria	o__Burkholderiales	f__Burkholderiaceae	g__Rubrivivax	s__	1.2925	7.88818	1.30183	0.224894	0.488607	7.95247	0.992353	0.475853	0.364462	0.435705	0.40844	0.380642	0.42942	0.516539	0.409366	0.512353	0.403558
Sample_101_S75_bin_112	p__Proteobacteria	c__Gammaproteobacteria	o__Burkholderiales	f__Burkholderiaceae	g__Rubrivivax	s__	36.3531	7.36773	14.6337	5.82403	0.295056	4.14283	1.78814	0.435374	0.379915	0.461356	1.27965	0.918099	1.75379	4.34581	4.49913	4.85516	4.56351	*
Sample_104_S78_bin_54	p__Proteobacteria	c__Gammaproteobacteria	o__Burkholderiales	f__Burkholderiaceae	g__Rubrivivax	s__	2.24873	1.0642	3.46986	2.58265	0.291623	7.48116	0.871309	0.343433	0.272399	0.280146	0.349528	0.309106	0.347334	0.391883	0.269473	0.369253	0.299254
Sample_105_S79_bin_19	p__Proteobacteria	c__Gammaproteobacteria	o__Burkholderiales	f__Burkholderiaceae	g__Rubrivivax	s__Rubrivivax sp903828235	1.9342	5.60924	3.0646	0.520252	28.8312	8.63291	0.981105	0.48098	0.361916	0.398591	0.592032	0.550601	1.12878	1.63041	0.929374	1.64633	0.986483
Sample_103_S77_bin_75	p__Proteobacteria	c__Gammaproteobacteria	o__Burkholderiales	f__Burkholderiaceae	g__Rubrivivax	s__Rubrivivax sp903834645	5.01283	2.53744	17.9847	0.283913	0.257544	4.53517	0.74062	0.360999	0.285596	0.319372	0.371958	0.489261	0.442494	1.16343	0.822112	1.07352	0.841798
Sample_104_S4_bin_59	p__Proteobacteria	c__Gammaproteobacteria	o__Burkholderiales	f__Burkholderiaceae	g__SXZD01	s__	0.019245	0.158828	0.072147	0.190155	0.113532	0.17242	0.105117	0.195647	0.185431	0.227182	5.71898	0.153451	0.129874	0.324896	0.303805	0.212043	0.17155
Sample_103_S3_bin_47	p__Proteobacteria	c__Gammaproteobacteria	o__Burkholderiales	f__Burkholderiaceae	g__SYFN01	s__	0.765624	0.307379	0.242354	0.430006	20.1425	5.33169	10.6336	5.04622	6.68583	8.70865	2.67387	2.87399	2.0806	0.481166	0.431457	0.460594	0.457819	*
Sample_102_S2_bin_86	p__Proteobacteria	c__Gammaproteobacteria	o__Burkholderiales	f__Burkholderiaceae	g__SYFN01	s__	8.35274	26.1563	15.0341	2.29499	7.34833	2.09008	0.345283	2.82316	2.73783	3.31129	5.62974	5.34138	5.61395	2.95358	2.28247	3.05289	2.31152
Sample_102_S76_bin_18	p__Proteobacteria	c__Gammaproteobacteria	o__Burkholderiales	f__Burkholderiaceae	g__SYFN01	s__	7.30585	9.72936	6.15252	1.15669	1.99317	3.37608	0.141188	1.63448	1.52114	1.74071	1.33563	1.22932	0.933905	0.44546	0.372234	0.476455	0.412667
Sample_105_S5_bin_111	p__Proteobacteria	c__Gammaproteobacteria	o__Burkholderiales	f__Burkholderiaceae	g__SYFN01	s__SYFN01 sp903846425	0.124546	9.27546	11.8082	2.53028	5.35725	1.48764	7.21408	10.9008	12.9762	14.2424	15.7039	15.6095	18.9757	12.193	10.927	11.8865	11.2808
Sample_108_S8_bin_27	p__Proteobacteria	c__Gammaproteobacteria	o__Burkholderiales	f__Burkholderiaceae	g__SYIM01	s__SYIM01 sp903866395	0.564135	1.74483	0.626928	0.712539	8.75376	0.484755	0.72389	5.71764	6.19058	7.0633	4.7976	5.24735	4.9437	6.13287	3.40338	5.81454	3.74932
Sample_107_S7_bin_148	p__Proteobacteria	c__Gammaproteobacteria	o__Burkholderiales	f__Burkholderiaceae	g__SYIM01	s__SYIM01 sp903907905	0.055785	0.06186	0.356065	0.672829	1.11302	0.347994	0.256369	1.22692	1.3146	1.54932	2.86702	3.17287	2.92593	2.15499	1.4195	1.94257	1.50626
Sample_111_S82_bin_37	p__Proteobacteria	c__Gammaproteobacteria	o__Burkholderiales	f__Burkholderiaceae	g__UBA3064	s__UBA3064 sp005787245	0.027359	0.04147	0.554777	0.946198	0.009088	0.020682	0.02776	0	0	0.044787	0.503545	0.193833	1.84001	15.3018	14.9771	16.1777	15.716	*
Sample_107_S80_bin_114	p__Proteobacteria	c__Gammaproteobacteria	o__Burkholderiales	f__Burkholderiaceae	g__UBA4615	s__	0.390444	1.03357	1.46398	0.045899	0.143915	1.19522	12.1184	0.771825	0.412022	0.457313	0.461935	0.602498	0.362643	0.162153	0.134636	0.13718	0.13493
Sample_105_S79_bin_22	p__Proteobacteria	c__Gammaproteobacteria	o__Burkholderiales	f__CAIKXV01	g__CAIKXV01	s__	1.70357	0.648777	0.536558	0.460363	12.9612	2.62242	1.63391	0.180731	0.124987	0.169974	0.276041	0.299796	0.401673	0.486377	0.353944	0.465151	0.337028
Sample_109_S9_bin_154	p__Proteobacteria	c__Gammaproteobacteria	o__Burkholderiales	f__CAIKXV01	g__CAIKXV01	s__CAIKXV01 sp903873475	3.70515	4.61467	4.0843	0.731508	0.643055	1.16687	0.538675	0.325981	0.208048	0.251189	1.45486	0.978116	2.3672	4.5872	3.36496	4.43237	3.66414	*
Sample_101_S75_bin_104	p__Proteobacteria	c__Gammaproteobacteria	o__Burkholderiales	f__Ga0077523	g__Ga0077526	s__	4.33239	1.27214	0.891443	0.030168	0.056407	1.80777	0.225078	0.076465	0.059445	0.06133	0.080448	0.077768	0.089635	0.22881	0.143145	0.198023	0.143202
Sample_106_S6_bin_35	p__Proteobacteria	c__Gammaproteobacteria	o__Burkholderiales	f__Methylophilaceae	g__Methylophilus	s__	0	0	0	0	0	16.1262	0	0	0	0	0	0	0	0	0	0	0
Sample_106_S6_bin_108	p__Proteobacteria	c__Gammaproteobacteria	o__Burkholderiales	f__Methylophilaceae	g__Methylophilus	s__Methylophilus sp001464125	0	0	0	0	0	73.1857	0	0	0	0	0	0	0	0	0	0	0
Sample_101_S75_bin_154	p__Proteobacteria	c__Gammaproteobacteria	o__Burkholderiales	f__Methylophilaceae	g__Methylopumilus	s__Methylopumilus rimovensis	8.35532	1.62988	1.34454	0.630866	0.851014	1.11729	2.3776	1.28367	2.45981	2.21333	2.41843	2.54018	2.50302	1.26656	2.09961	1.66972	2.40091
Sample_107_S80_bin_137	p__Proteobacteria	c__Gammaproteobacteria	o__Burkholderiales	f__Methylophilaceae	g__Methylopumilus	s__Methylopumilus sp903914945	0.126599	0.227884	0.271685	0.295894	0.261587	0.430433	20.9452	1.10905	2.14144	1.90673	1.82129	1.89465	2.0484	1.17614	1.91649	1.56495	2.13101
Sample_106_S6_bin_49	p__Proteobacteria	c__Gammaproteobacteria	o__Burkholderiales	f__Methylophilaceae	g__Methylopumilus	s__Methylopumilus universalis	12.8636	58.6811	48.4816	13.4446	29.0087	42.3296	95.6548	26.1864	49.0518	48.4305	55.6224	60.2742	64.6317	27.205	44.3192	37.411	48.278
Sample_101_S75_bin_27	p__Proteobacteria	c__Gammaproteobacteria	o__Burkholderiales	f__Methylophilaceae	g__Methylopumilus_A	s__	4.32485	0.025843	0.105372	0.018241	0.008432	0.629093	0.252008	0.05257	0.080698	0.017602	0.102016	0.033625	0.057484	0.0192375	0.022124	0.013252	0.066946
Sample_107_S80_bin_200	p__Proteobacteria	c__Gammaproteobacteria	o__Burkholderiales	f__Methylophilaceae	g__Methylotenera	s__Methylotenera sp903951385	0.55803	0.840866	1.039	0	0	0.258698	3.77584	0.0307725	0.135496	0	0.0119025	0.388804	0.16667	0	0	0.0244265	0
Sample_107_S7_bin_152	p__Proteobacteria	c__Gammaproteobacteria	o__Burkholderiales	f__SG8-39	g__CAIPUP01	s__CAIPUP01 sp903868285	0.102693	0.085322	0.1674	0.36735	1.38564	4.72645	1.19078	3.54524	3.19122	3.37843	4.66305	5.31433	3.72519	2.05898	1.23201	1.87259	1.3635
Sample_104_S78_bin_106	p__Proteobacteria	c__Gammaproteobacteria	o__Burkholderiales	f__UKL13-2	g__UKL13-2	s__	1.06479	0.186584	0.140602	4.05806	0.637065	3.40649	0.079721	0.023565	0.024862	0.017109	0.047955	0.067228	0.044091	0.062363	0.052535	0.043291	0.036037
Sample_101_S75_bin_45	p__Proteobacteria	c__Gammaproteobacteria	o__Burkholderiales	f__UKL13-2	g__UKL13-2	s__UKL13-2 sp001602455	34.9756	0.073035	2.08429	0.147553	0.173365	0.405416	0.059304	0.121438	0.080201	0.0382045	0.054271	0.121917	0.053248	0.041989	0.030455	0.053847	0.019718
Sample_106_S6_bin_116	p__Proteobacteria	c__Gammaproteobacteria	o__Enterobacterales	f__DSM-103792	g__Permianibacter	s__	0	0	0	0	0	11.5966	0	0	0	0	0	0	0	0	0	0	0
Sample_111_S82_bin_132	p__Proteobacteria	c__Gammaproteobacteria	o__Ga0077536	f__Ga0077536	g__Ga0077536	s__	0.040879	0.616564	1.02703	0.054524	1.48179	1.19808	1.96227	1.0713	0.588513	0.788393	3.17194	3.65625	3.41346	3.41164	1.85388	3.25641	1.9262
Sample_109_S9_bin_121	p__Proteobacteria	c__Gammaproteobacteria	o__Legionellales	f__Legionellaceae	g__GCA-2786165	s__GCA-2786165 sp903877115	0	0	0	0	0	0	0	0	0	0	0	0	0	1.81371	2.12938	2.11489	2.86028
Sample_107_S80_bin_158	p__Proteobacteria	c__Gammaproteobacteria	o__Methylococcales	f__Methylococcaceae	g__UBA6136	s__	0.011273	0	0	0	0	1.66195	5.05008	0	0	0	0	0	0	0	0	0	0
Sample_107_S80_bin_79	p__Proteobacteria	c__Gammaproteobacteria	o__Methylococcales	f__Methylomonadaceae	g__UBA10906	s__UBA10906 sp903953455	0.190391	0.027191	0.562829	0	0	0.01759	6.86806	0.013987	0.073428	0.013453	0.042087	0.287056	0.088799	0.0279785	0.024087	0.027961	0.028944
Sample_106_S6_bin_115	p__Proteobacteria	c__Gammaproteobacteria	o__Nevskiales	f__Nevskiaceae	g__	s__	0.055882	0.054842	0.050533	0.01459	0.040013	95.6525	0.096786	0.041057	0.037326	0.048144	0.048071	0.048694	0.055884	0.050629	0.04036	0.046362	0.045656
Sample_102_S2_bin_87	p__Proteobacteria	c__Gammaproteobacteria	o__Pseudomonadales	f__HTCC2089	g__UBA7803	s__UBA7803 sp003476445	0.032175	1.96103	0.200724	0.912858	0.025359	0.370003	0.046917	1.69334	0.883006	1.10836	4.89255	4.78498	6.85834	2.16575	1.90454	2.28442	1.69976
Sample_107_S80_bin_57	p__Proteobacteria	c__Gammaproteobacteria	o__Pseudomonadales	f__Pseudohongiellaceae	g__CAILUG01	s__CAILUG01 sp903887045	0.14264	1.13168	0.402957	1.25514	2.02074	0.406677	6.31338	1.67591	1.53379	1.33353	3.07542	2.94148	5.21913	2.54122	1.9525	2.67129	1.8219
Sample_107_S80_bin_26	p__Proteobacteria	c__Gammaproteobacteria	o__Pseudomonadales	f__Pseudohongiellaceae	g__UBA5078	s__UBA5078 sp903889815	0.056695	0.133546	0.181321	0.148422	3.58087	1.3038	6.92155	1.68818	1.17238	1.25321	3.52193	2.78149	5.32832	2.24711	2.09293	2.57165	1.8275
Sample_106_S6_bin_33	p__Proteobacteria	c__Gammaproteobacteria	o__Pseudomonadales	f__Pseudomonadaceae	g__Pseudomonas_E	s__Pseudomonas_E koreensis_C	0.055635	0.038415	0.038547	0.009829	0.050663	59.4857	0.071265	0.031979	0.047818	0.03403	0.070158	0.037076	0.048407	0.037044	0.028703	0.036582	0.033129
Sample_106_S6_bin_120	p__Proteobacteria	c__Gammaproteobacteria	o__Pseudomonadales	f__Pseudomonadaceae	g__Pseudomonas_E	s__Pseudomonas_E sp003014915	0.057001	0.03977	0.048067	0.012622	0.065019	58.4764	0.087626	0.030639	0.040723	0.031586	0.066978	0.034424	0.050262	0.037393	0.034213	0.036028	0.033601
Sample_102_S2_bin_115	p__Proteobacteria	c__Gammaproteobacteria	o__Pseudomonadales	f__UBA5518	g__UBA5518	s__UBA5518 sp903921135	1.57155	1.42697	1.32286	0.864527	5.58651	1.04923	11.0114	4.2077	2.43647	2.67028	5.44691	5.8523	5.38873	5.03425	3.61668	5.55118	3.7104
Sample_102_S76_bin_59	p__Proteobacteria	c__Gammaproteobacteria	o__Steroidobacterales	f__Steroidobacteraceae	g__UBA964	s__	1.99572	13.3699	1.68707	0.199168	0.285158	1.17637	0.194566	1.14978	1.08925	1.23764	0.318838	0.31587	0.344116	0.663429	0.378217	0.563989	0.369709
Sample_102_S2_bin_40	p__Proteobacteria	c__Gammaproteobacteria	o__Steroidobacterales	f__Steroidobacteraceae	g__UBA964	s__UBA964 sp002292945	6.02379	1.21355	2.3183	3.02327	9.86631	4.90768	0.7106	12.1237	6.25907	7.59593	6.77718	6.1383	7.03559	7.7209	4.4119	6.13001	4.3887	*
Sample_109_S9_bin_158	p__Proteobacteria	c__Gammaproteobacteria	o__Steroidobacterales	f__Steroidobacteraceae	g__UBA964	s__UBA964 sp903885195	0.830522	0.407067	7.89088	3.71256	8.38265	1.26067	4.40733	39.243	33.5108	38.0243	23.5271	23.9523	28.2316	22.593	15.8644	20.8924	14.1658	*
Sample_102_S2_bin_62	p__Proteobacteria	c__Gammaproteobacteria	o__Steroidobacterales	f__Steroidobacteraceae	g__UBA964	s__UBA964 sp903910215	4.93333	8.00616	17.0176	7.3151	19.3185	4.91447	1.3812	31.9467	33.2061	35.7833	27.1692	26.0319	24.5693	19.7504	15.6614	19.0559	14.8339	*
Sample_101_S75_bin_147	p__Proteobacteria	c__Gammaproteobacteria	o__UBA6186	f__UBA6186	g__CADEGZ01	s__	3.34358	0.088957	0.34565	0.05615	0	0	0.010406	0.011262	0.018577	0.025555	0.03382	0.017841	0.029858	0.159908	0.310451	0.123539	0.261308
Sample_106_S6_bin_77	p__Proteobacteria	c__Gammaproteobacteria	o__Xanthomonadales	f__Ahniellaceae	g__Ahniella	s__	0.023056	0.008371	0.016465	0.004252	0.010084	15.5985	0.026593	0.009958	0	0.010551	0.011318	0.01108	0.013562	0.013108	0.009808	0.011151	0.010899
Sample_106_S6_bin_105	p__Proteobacteria	c__Gammaproteobacteria	o__Xanthomonadales	f__Xanthomonadaceae	g__Stenotrophomonas	s__Stenotrophomonas maltophilia_AN	0.152045	0.094451	0.109244	0.045193	0.09792	59.2102	0.167066	0.074739	0.067078	0.057833	0.08259	0.073094	0.083069	0.07573	0.066355	0.071488	0.066319
	Proteobacteria_Gammaproteobacteria						256.212	297.807	283.336	118.126	363.512	1114.48	319.312	267.5	301.21	327.788	340.502	336.837	375.79	256.29	244.964	253.523	263.585
Sample_107_S80_bin_156	p__Verrucomicrobiota	c__Verrucomicrobiae	o__Chthoniobacterales	f__Chthoniobacteraceae	g__	s__	0.1453	0.267864	0.199787	0.059209	0.06623	0.131809	7.01277	0.219338	0.30199	0.230702	0.787987	0.825513	0.519652	1.61639	0.823738	1.91262	0.917422
Sample_108_S8_bin_93	p__Verrucomicrobiota	c__Verrucomicrobiae	o__Chthoniobacterales	f__Chthoniobacteraceae	g__	s__	0.153147	0.714253	8.93429	0.074145	2.74449	0.036852	12.8946	6.12775	5.64376	5.32277	9.33296	7.90649	4.05195	5.03153	2.45591	5.26347	2.88556
Sample_110_S81_bin_159	p__Verrucomicrobiota	c__Verrucomicrobiae	o__Chthoniobacterales	f__Chthoniobacteraceae	g__	s__	0.103043	0.087409	0.18069	0.008697	2.92542	0.185516	0.707767	0.079507	0.089508	0.073999	0.383143	0.366644	1.59488	5.49705	2.00854	5.42654	2.33449	*
Sample_103_S3_bin_50	p__Verrucomicrobiota	c__Verrucomicrobiae	o__Chthoniobacterales	f__Chthoniobacteraceae	g__	s__	0.665175	2.52753	14.8248	0.213367	1.28146	0.035199	17.1382	20.4471	19.7049	16.066	7.62904	9.23776	5.07856	8.32589	4.13467	9.2843	4.90858
Sample_107_S7_bin_140	p__Verrucomicrobiota	c__Verrucomicrobiae	o__Chthoniobacterales	f__Chthoniobacteraceae	g__CAIURC01	s__	0	0	0	0	0	0	0	0.119073	0.094723	0.081191	2.18108	2.69036	1.25431	1.3842	0.622777	1.47154	0.80704
Sample_107_S7_bin_21	p__Verrucomicrobiota	c__Verrucomicrobiae	o__Chthoniobacterales	f__Chthoniobacteraceae	g__SXWH01	s__	0.024018	0.055238	0.051107	0.012289	0.064649	4.09603	3.0243	0.376559	1.5398	1.35233	2.47303	3.96726	4.95342	1.23496	2.78175	1.04765	3.29545
Sample_105_S5_bin_12	p__Verrucomicrobiota	c__Verrucomicrobiae	o__Chthoniobacterales	f__Terrimicrobiaceae	g__UBA967	s__	1.02812	7.56309	73.5662	0.030711	0.069661	0.091787	31.7513	0.023475	0.040154	0.060187	0.043428	0.043531	0.05409	11.2066	5.83939	11.8314	7.15511	*
Sample_104_S4_bin_80	p__Verrucomicrobiota	c__Verrucomicrobiae	o__Chthoniobacterales	f__Terrimicrobiaceae	g__UBA967	s__UBA967 sp903915315	0.269338	0.217182	0.70966	0.032781	2.20039	0.053448	12.1483	0.049853	0.077663	0.069079	6.501	8.02321	9.08641	2.22423	1.16158	2.22099	1.52648
Sample_103_S77_bin_13	p__Verrucomicrobiota	c__Verrucomicrobiae	o__Chthoniobacterales	f__UBA6821	g__UBA6821	s__	3.31042	2.66414	232.322	0.054201	0.465552	0.388742	0.509308	0.060361	0.056127	0.057195	0.056191	0.059039	0.058904	0.174012	0.189861	0.162708	0.209961
Sample_101_S75_bin_74	p__Verrucomicrobiota	c__Verrucomicrobiae	o__Chthoniobacterales	f__UBA6821	g__UBA6821	s__	34.1969	0.221576	0.286647	0.015393	0.059248	0.152779	0.117829	0	0	0	0.011464	0.023179	0.018373	0.0566955	0.064235	0.056517	0.0925815
Sample_101_S75_bin_26	p__Verrucomicrobiota	c__Verrucomicrobiae	o__Methylacidiphilales	f__UBA3015	g__UBA3015	s__	3.70147	9.02001	7.62663	0.283181	0.049277	0.65168	4.54327	54.5776	59.8654	57.2897	24.7049	22.9988	40.6011	38.3621	42.7383	46.0135	41.4158
Sample_102_S76_bin_49	p__Verrucomicrobiota	c__Verrucomicrobiae	o__Methylacidiphilales	f__UBA3015	g__UBA3015	s__	0.033129	8.49829	10.0556	0.009782	0.009603	0.077499	0.052427	0.266758	0.277373	0.304485	0.210157	0.140365	0.36088	0.942601	0.945317	1.14725	0.892008
Sample_105_S5_bin_148	p__Verrucomicrobiota	c__Verrucomicrobiae	o__Opitutales	f__Opitutaceae	g__CAITWF01	s__	0.065335	0.064691	0.05088	0.047555	0.18248	1.04135	2.66514	2.24255	2.44498	2.03215	2.36353	3.19647	6.6404	8.78638	8.33453	8.38129	6.93306	*
Sample_102_S76_bin_199	p__Verrucomicrobiota	c__Verrucomicrobiae	o__Opitutales	f__Opitutaceae	g__ER46	s__	3.35828	5.12722	0.424465	0.011347	0.027513	6.59341	2.86992	0.047205	0.041862	0.042663	0.05026	0.057841	0.1058	0.395364	0.400274	0.33739	0.305101
Sample_107_S80_bin_61	p__Verrucomicrobiota	c__Verrucomicrobiae	o__Opitutales	f__Opitutaceae	g__ER46	s__ER46 sp903861185	0.052395	9.2723	0.313359	1.05244	6.4739	0.71978	16.5024	29.6754	18.0045	18.8305	1.75294	2.30126	1.4673	0.364029	0.400511	0.360666	0.312694	*
Sample_102_S2_bin_60	p__Verrucomicrobiota	c__Verrucomicrobiae	o__Opitutales	f__Opitutaceae	g__ER46	s__ER46 sp903900845	0.088647	0.311226	0.137557	2.40072	6.45119	1.30652	0.542504	27.6849	18.0703	20.8614	27.006	30.1163	10.2484	3.09273	3.30144	2.73096	2.62464	*
Sample_104_S4_bin_38	p__Verrucomicrobiota	c__Verrucomicrobiae	o__Opitutales	f__Opitutaceae	g__Lacunisphaera	s__Lacunisphaera sp005787865	0	0	0	0	0.116816	0.554917	0.273791	3.27255	3.73244	3.11392	3.17933	4.26755	4.45282	1.6279	1.85411	1.72595	1.54869
Sample_105_S5_bin_99	p__Verrucomicrobiota	c__Verrucomicrobiae	o__Opitutales	f__Opitutaceae	g__Tous-C4FEB	s__	0.062652	0.03934	0.034876	0.193689	2.77616	0.686982	1.56275	4.25632	3.87702	3.75294	4.25478	4.1581	8.02984	3.1461	3.78118	3.12868	2.88846
Sample_105_S5_bin_78	p__Verrucomicrobiota	c__Verrucomicrobiae	o__Opitutales	f__Opitutaceae	g__Tous-C4FEB	s__Tous-C4FEB sp002304445	11.4881	0.680367	2.43703	1.14139	1.99859	2.2695	0.820505	1.35122	1.18152	1.21747	1.48689	1.04379	4.8492	12.3103	12.8853	11.6566	10.2152	*
Sample_113_S84_bin_4	p__Verrucomicrobiota	c__Verrucomicrobiae	o__Opitutales	f__Opitutaceae	g__Tous-C4FEB	s__Tous-C4FEB sp903938935	0.037332	0.042621	0.033665	0.423432	0.459025	1.22596	3.76819	6.26279	5.72655	5.89581	3.97448	4.87964	4.77611	0.994335	1.12974	0.973336	0.921959
Sample_102_S76_bin_117	p__Verrucomicrobiota	c__Verrucomicrobiae	o__Opitutales	f__Opitutaceae	g__UBA6669	s__	5.24236	9.30588	1.92344	0.720587	0.105543	0.880158	0.468796	0.191447	0.144674	0.164287	0.347388	0.328633	0.93958	1.37914	1.15889	1.3504	1.0413
Sample_103_S77_bin_80	p__Verrucomicrobiota	c__Verrucomicrobiae	o__Opitutales	f__UBA953	g__UBA8828	s__	0.013978	7.619	13.6501	0	0	0	0.013821	0	0	0	0	0	0	0	0	0	0
Sample_102_S76_bin_121	p__Verrucomicrobiota	c__Verrucomicrobiae	o__Opitutales	f__UBA953	g__UBA8828	s__	0	3.5221	4.05836	0	0	0	0.026834	0	0	0	0	0	0	0	0	0	0
Sample_103_S3_bin_36	p__Verrucomicrobiota	c__Verrucomicrobiae	o__Opitutales	f__UBA953	g__UBA8828	s__UBA8828 sp903957465	0.010738	0.027383	0.572933	0.016862	1.39897	0.13519	6.40595	6.45945	6.69899	6.73482	2.30686	3.67672	1.64608	0.061795	0.112897	0.081978	0.095906	*
Sample_107_S80_bin_67	p__Verrucomicrobiota	c__Verrucomicrobiae	o__Opitutales	f__UBA953	g__UBA953	s__	0.023489	0.016487	0.025837	0.003077	0.020423	0.960065	12.2997	0.060036	0.063943	0.064281	0.048474	0.044546	0.046454	0.020857	0.019093	0.02184	0.014532
Sample_102_S2_bin_129	p__Verrucomicrobiota	c__Verrucomicrobiae	o__Opitutales	f__UBA953	g__UBA953	s__	23.4109	0.51678	60.9716	0.682072	328.338	1.49353	29.2185	83.6179	63.8073	66.3411	64.2032	52.0234	52.0342	23.0078	34.3465	28.9014	26.7506	*
Sample_103_S3_bin_65	p__Verrucomicrobiota	c__Verrucomicrobiae	o__Opitutales	f__UBA953	g__UBA953	s__	0.79943	0.490754	4.4749	0.069457	10.8392	3.64405	66.4843	160.33	118.582	129.153	114.343	137.081	90.4023	26.8284	40.235	30.904	31.6452	*
Sample_103_S3_bin_48	p__Verrucomicrobiota	c__Verrucomicrobiae	o__Opitutales	f__UBA953	g__UBA953	s__	0	0.023413	0	0	0	0	0.011286	6.61457	8.3618	9.45865	0.047849	0.042846	0.032311	0	0.00758	0	0.005767
Sample_113_S84_bin_45	p__Verrucomicrobiota	c__Verrucomicrobiae	o__Opitutales	f__UBA953	g__UBA953	s__UBA953 sp903882335	0.60134	0.191579	2.60503	0.083031	15.763	6.68949	31.7642	32.9997	26.3904	24.7986	35.7879	54.2669	31.3434	2.83627	4.23648	3.30032	3.05875	*
Sample_108_S8_bin_45	p__Verrucomicrobiota	c__Verrucomicrobiae	o__Opitutales	f__UBA953	g__UBA953	s__UBA953 sp903895475	0.114865	0.055479	0.432233	0.031096	1.89298	4.74732	4.48949	13.5686	15.3384	10.979	24.6495	49.5128	38.6648	1.73767	2.56966	1.10165	1.06321	*
Sample_102_S2_bin_137	p__Verrucomicrobiota	c__Verrucomicrobiae	o__Pedosphaerales	f__UBA11358	g__SCTL01	s__	0	0	0	0.050065	0.065084	0.155817	2.30751	1.51069	1.04669	1.2034	1.50379	2.5528	4.08078	1.066	0.816549	0.977364	0.78994
Sample_107_S80_bin_69	p__Verrucomicrobiota	c__Verrucomicrobiae	o__Pedosphaerales	f__UBA9464	g__CAIWAH01	s__	0.104163	0.18096	0.072257	0.020131	0.069326	0.803803	10.7774	0.069363	0.062536	0.054703	0.074238	0.092147	0.102358	0.790603	0.602104	0.659081	0.524888
Sample_101_S75_bin_149	p__Verrucomicrobiota	c__Verrucomicrobiae	o__Pedosphaerales	f__UBA9464	g__SXXZ01	s__	9.06457	2.69407	5.61235	1.57475	1.40167	0.364005	7.34846	4.01807	2.61655	2.42229	1.64159	1.74679	2.05131	2.4193	1.88795	2.41363	1.7322
Sample_103_S3_bin_79	p__Verrucomicrobiota	c__Verrucomicrobiae	o__Pedosphaerales	f__UBA9464	g__SXXZ01	s__	0.476005	0.310264	3.15125	2.1287	12.7962	0.295253	16.5813	60.832	40.8447	39.2477	15.9203	18.9292	11.3715	7.50167	5.3441	7.6643	5.06053	*
Sample_107_S7_bin_25	p__Verrucomicrobiota	c__Verrucomicrobiae	o__Pedosphaerales	f__UBA9464	g__SXXZ01	s__SXXZ01 sp903939515	0.100859	0.121213	0.365028	0.739609	3.22205	0.599589	14.5289	8.23327	8.10538	5.73187	6.71776	7.30148	11.5276	17.032	14.2489	17.9314	13.0823
Sample_101_S75_bin_28	p__Verrucomicrobiota	c__Verrucomicrobiae	o__Pedosphaerales	f__UBA9464	g__UBA6176	s__	4.35927	4.303	0.742797	0.465473	6.25635	0.132784	0.493321	0.576196	0.290299	0.325687	0.84963	0.892165	0.504261	0.691485	0.450014	0.972416	0.593664
Sample_105_S5_bin_128	p__Verrucomicrobiota	c__Verrucomicrobiae	o__Pedosphaerales	f__UBA9464	g__UBA6176	s__	0.033931	8.40927	1.70065	0.010317	0.028221	0.287613	0.086251	0.053446	0.0325	0.045927	0.109628	0.072975	0.242396	3.24844	4.54668	3.3582	2.65871
Sample_105_S79_bin_49	p__Verrucomicrobiota	c__Verrucomicrobiae	o__Pedosphaerales	f__UBA9464	g__UBA6176	s__UBA6176 sp903842505	0.337442	0.479527	0.394661	0.520938	14.7989	0.296251	5.41122	0.960452	0.648557	0.568302	1.57168	2.67908	1.65597	1.13224	0.581426	0.985847	0.558982
Sample_103_S77_bin_17	p__Verrucomicrobiota	c__Verrucomicrobiae	o__Verrucomicrobiales	f__Akkermansiaceae	g__UBA1315	s__	4.45713	1.7059	20.2919	0	3.54765	0.172646	0.122373	0	0	0	0	0	0	0.027241	0.022157	0.018594	0.028486
Sample_105_S79_bin_54	p__Verrucomicrobiota	c__Verrucomicrobiae	o__Verrucomicrobiales	f__Akkermansiaceae	g__UBA1315	s__	3.85505	0.741955	8.79217	0.006147	8.21012	0.267982	0.140384	0.014499	0	0	0	0.014966	0	0.040695	0.031369	0.038908	0.05019
Sample_101_S75_bin_66	p__Verrucomicrobiota	c__Verrucomicrobiae	o__Verrucomicrobiales	f__Verrucomicrobiaceae	g__	s__	4.06601	1.41027	1.00896	0.010244	0.026296	0.239631	6.28744	0.011835	0.011597	0.013578	0.031707	0.033501	0.033805	0.063769	0.039951	0.055682	0.041954
Sample_102_S76_bin_161	p__Verrucomicrobiota	c__Verrucomicrobiae	o__Verrucomicrobiales	f__Verrucomicrobiaceae	g__Prosthecobacter	s__	0.25059	13.1821	2.21834	0.045494	0.178481	0.495634	3.67058	0.197093	0.11757	0.132876	1.47676	1.18251	0.999388	3.0529	1.90032	2.51825	1.81678
	Verrucomicrobiota						116.105	102.682	485.254	13.2424	437.38	42.9606	337.843	537.459	433.935	434.095	370.014	438.778	355.881	199.712	209.011	218.389	182.804	*
